# Supplementary material for: High-Density Genetic Linkage Maps Provide Novel Insights Into ZW/ZZ Sex Determination System and Growth Performance in Mud Crab (Scylla paramamosain)
Source: Front Genet. 2019 Apr 5;10:298. doi: 10.3389/fgene.2019.00298 (PMC6459939; doi:10.3389/fgene.2019.00298)
Supplement: Supplementary file 2 [file Table_2.xlsx]

## Sheet: Table S1
Table S1. Validation of the silico-derived SNP markers
No.	Marker name	LG	SNP Genotyping	Individuals
				Maternal	QX91	QX92	QX93	QX94	QX95
1	Marker17351	1	Genotype	np	nn	np	np	np	np
			Sanger sequencing	C/T	C	C/T	C/T	C/T	C/T
2	Marker18191	1	Genotype	ll	lm	ll	ll	ll	lm
			Sanger sequencing	C	C/T	C	C	C	C/T
3	Marker32579	11	Genotype	np	np	nn	np	np	np
			Sanger sequencing	A/T	A/T	A	A/T	A/T	A/T
4	Marker842	32	Genotype	np	np	np	nn	np	nn
			Sanger sequencing	G/A	G/A	G/A	A	G/A	A
5	Marker851	32	Genotype	np	np	np	nn	np	nn
			Sanger sequencing	G/A	G/A	G/A	A	G/A	A
6	Marker18394	32	Genotype	np	np	np	nn	np	nn
			Sanger sequencing	C/G	C/G	C/G	G	C/G	G
7	Marker18395	32	Genotype	np	np	np	nn	np	nn
			Sanger sequencing	G/A	G/A	G/A	G	G/A	G
8	Marker62776	32	Genotype	np	np	np	nn	np	nn
			Sanger sequencing	C/T	C/T	C/T	T	C/T	T
9	Marker6414	40	Genotype	ll	ll	lm	ll	lm	lm
			Sanger sequencing	G	G	G/A	G	G/A	G/A
10	Marker6416	40	Genotype	ll	lm	ll	lm	ll	ll
			Sanger sequencing	C	C/A	C	C/A	C	C
11	Marker6417	40	Genotype	ll	lm	ll	lm	ll	ll
			Sanger sequencing	G	G/C	G	G/C	G	G
12	Marker6418	40	Genotype	ll	lm	ll	lm	ll	ll
			Sanger sequencing	T	T/G	T	T/G	T	T
13	Marker18791	46	Genotype	np	nn	np	nn	np	nn
			Sanger sequencing	G	G	G	G	G	G
Note：	QX91-QX95: five offsprings of mapping population;
	Cells with yellow background indicate the markers with genotyping errors.

## Sheet: Table S2
Table S2. Sequences of the eight female-specific SNP markers.
ATTACTTTATCCATGAAACTTTTTTACTTGTGTTCTGCTTATCATAGTTATTGCCTTGTATCTTATATGCTTACTGTGTTGCTCAGTGTTGTCTGATTATTGTTGTTGTCATGTAATTTTATTCTTACCATTGCAGTGCTATTTTTGTGCTTATGCACCAAGCCATCATATTAGTATATCACAACAACATCAGTATGATTCAGAGACAATGAGTTTGCCACTGTAAATAAAATCCAGCATGAGTGCACTCATAATTATTTTTTACAAAATACACAGAATTCATTA
Note: The red colour letters in the sequence indicated the eight female-specific SNP markers. SNP1: C/T; SNP2: C/T; SNP3: C/T; SNP4: T/C; SNP5: G/A; SNP6: C/T; SNP7: A/T; SNP8: T/G;

## Sheet: Table S3
Table S3. The genetic linkage map for (a) female, (b) male and (c) sex-averaged.
	FEMALE				MALE				SEX-AVERAGED				Female:male ratio
LG	Number of SNP markers	Number of SLAF markers	Total distance (cM)	Average distance between SLAF markers (cM)	Number of SNP markers	Number of SLAF markers	Total distance (cM)	Average distance between SLAF markers (cM)	Number of markers	Number of SLAF markers	Total distance (cM)	Average distance between SLAF markers (cM)
1	63	34	55.48	1.68121	43	22	59.66	2.84	93	45	68.64	1.56	0.93
2	218	129	139.47	1.08961	209	125	100.83	0.81	363	190	120.54	0.64	1.38
3	81	43	54.96	1.30857	93	54	86.1	1.62	155	72	79.65	1.12	0.64
4	428	249	194.85	0.785685	283	183	159.24	0.87	631	320	178.23	0.56	1.22
5	219	136	131.85	0.976667	267	178	208.66	1.18	433	242	170.27	0.71	0.63
6	121	77	117.36	1.54421	144	102	78.39	0.78	239	137	102.28	0.75	1.5
7	223	135	101.37	0.756493	168	109	118.21	1.09	324	177	109.79	0.62	0.86
8	216	127	126.64	1.00508	213	135	136.77	1.02	381	194	132.09	0.68	0.93
9	184	114	117.88	1.04319	203	122	108.33	0.9	330	170	117.26	0.69	1.09
10	114	79	92.39	1.18449	272	167	107.92	0.65	326	189	105.41	0.56	0.86
11	58	38	89.22	2.41135	93	47	68.78	1.5	135	64	79.39	1.26	1.3
12	42	21	74.25	3.7125	39	20	41.89	2.2	67	26	61.73	2.47	1.77
13	172	96	107.22	1.12863	186	116	108.71	0.95	317	159	107.96	0.68	0.99
14	98	56	97.35	1.77	100	55	84.43	1.56	170	76	95.77	1.28	1.15
15	432	267	214.36	0.805865	326	214	116.14	0.55	644	357	168.17	0.47	1.85
16	191	109	80.49	0.745278	129	83	83.78	1.02	268	141	84.15	0.6	0.96
17	297	181	159.71	0.887278	238	159	114.42	0.72	479	266	143.13	0.54	1.4
18	147	88	95.85	1.10172	156	94	102.25	1.1	264	134	104.68	0.79	0.94
19	171	101	154.31	1.5431	203	119	99.84	0.85	333	162	127.08	0.79	1.55
20	155	100	59.85	0.604545	173	115	135.89	1.19	302	177	97.87	0.56	0.44
21	97	52	93.05	1.82451	113	66	99.24	1.53	195	91	96.92	1.08	0.94
22	140	103	132.35	1.29755	212	143	89.38	0.63	316	186	113.62	0.61	1.48
23	74	49	86.81	1.80854	71	49	57.34	1.19	126	80	74.44	0.94	1.51
24	67	34	69.48	2.10545	108	57	71.61	1.28	158	71	70.93	1.01	0.97
25	122	85	103.69	1.2344	165	114	89.33	0.79	254	154	98.92	0.65	1.16
26	165	115	112.85	0.989912	203	139	127.95	0.93	315	182	121.59	0.67	0.88
27	60	38	66.24	1.79027	39	18	73.17	4.3	84	42	80.12	1.95	0.91
28	255	138	126.88	0.926131	216	134	135.88	1.02	408	206	131.78	0.64	0.93
29	214	122	117.53	0.971322	158	104	114.32	1.11	317	160	117.53	0.74	1.03
30	162	100	80.36	0.811717	215	111	109.26	0.99	330	151	102.15	0.68	0.74
31	338	212	184.79	0.875782	250	154	157.73	1.03	517	280	172.05	0.62	1.17
32	338	202	122.17	0.607811	350	215	201.5	0.94	595	325	168.88	0.52	0.61
33	309	196	119.32	0.611897	328	209	126.55	0.61	572	305	126.95	0.42	0.94
34	227	132	150.26	1.14702	186	119	156.34	1.32	324	164	156.05	0.96	0.96
35	151	89	94.6	1.075	136	70	112.04	1.62	240	106	104.5	1	0.84
36	146	97	109.38	1.13938	186	117	86.28	0.74	289	159	98.62	0.62	1.27
37	267	179	115.11	0.646685	77	50	197.14	4.02	317	194	174.27	0.9	0.58
38	384	216	168.71	0.784698	394	232	150.81	0.65	684	309	159.76	0.52	1.12
39	417	263	167.9	0.64084	443	285	181.37	0.64	755	416	175.42	0.42	0.93
40	150	99	174.62	1.78184	248	135	139.36	1.04	348	178	157.44	0.89	1.25
41	267	167	134.44	0.80988	285	170	252.47	1.49	479	236	194.24	0.83	0.53
42	248	168	142.35	0.852395	285	184	202.44	1.11	477	262	176.03	0.67	0.7
43	226	151	130.89	0.8726	189	114	162.19	1.44	362	200	147.73	0.74	0.81
44	344	225	175.63	0.784062	158	102	123.91	1.23	444	272	151.37	0.56	1.42
45	412	263	202.19	0.771718	403	252	171.3	0.68	722	380	189.18	0.5	1.18
46	293	191	97.15	0.511316	30	22	88.64	4.22	304	197	100	0.51	1.1
47	90	60	73.51	1.24593	107	75	86	1.16	172	102	81.3	0.8	0.85
48	80	48	104.4	2.22128	158	97	118.42	1.23	196	111	114.67	1.04	0.88
49	69	49	68.56	1.42833	109	71	75.5	1.08	147	89	86.11	0.98	0.91
TOTAL	9742	6023	5790.08	-	9359	5827	5877.71	-	16701	8906	5996.66	-	-
AVERAGE	-	-	-	1.2	-	-	-	1.29	-	-	-	0.81	1.04
Note: symbol ‘-’ indiates this data is not suitable for calculation.

## Sheet: Table S4
Table S4. QTL regions and marker information of each trait on the sex-averaged map.
Trait	LG	Start position (cM)	End position (cM)	Length (cM)	Number of SNPs	Marker name	LOD	PVE (%)	Marker sequences
SEX	@32	0	24.846	24.846	18
	32	0				Marker30228	27.3942	62.5	CTTTCCCTAATTACCAATCACTCTGAAACATATTTACTTGTTCTACAGCCACATCCAATCTTTAAACTGGGTAGAAATTGTAAAAAAAAATCTATTCTTTNNNNNNNNNNTTTTTCTCTCCTACTACAGACTCCCTAACACCAAACGCCTCCTTTATCCTTTCTTCACGACCCCAACAGCCACTTTTCCTTTTCTTTCATCTCCCTTCTT
	32	0				Marker3369	27.3942	62.5	ATAACCTTGCATAACCAAATCTAACCTAACAATGAACCTCAAAAATTATACCATACTGGTGTGGTGTAGAGATTCTCAAGGCAACAGAGATGGGTAGAGTNNNNNNNNNNTAGCCATATTAACAAATAATAGTCAGATGTGTCAAAACGTCTGACATGTCTCTAAAACAAATAGAGTGTAACTGAACCTACTGTGGAAAGTCATGATTGG
	32	0.781				Marker134524	25.4413	59.6	AAAAGAAGGCTGATAAGCGTAGAAAGGCATGAATTAGAGACCACGAAAACACAATCCTAACGAACTTTCTTTACATCTCTAGAATCGCATACAATATCAGNNNNNNNNNNAACTAAAAAGAAATGTCTCAAGAGTGGCTTGCGATTAAAGGAAGTTGTTAGATAAATAATAAAAGAGTTTAGCTAATCGACCCAGTTCTCTTTAATCAGA
	32	0.781				Marker17267	25.4413	59.6	ACCGTCACGAGATGCGGCGCATAATACCAATTAATATCAGGAATTGATATTCTCTGTTGGCTCCACTGCAGCTTCCATCTTTAATTAAATACGCTCTGTGNNNNNNNNNNGAGGTATCAAATCATGACTTCTTCACTAAATACTCAGGTGTAGGTCAGGCAAAGGTTCCCCACTTATCACCGTAGTCAGAGGTCAGAGAGGTCTTGGCGA
	32	0.781				Marker18145	25.4413	59.6	CAGAGATGGAATATAGATGAAGGAGACGCGAGGATCTGAAATACTAATATCCTGAGGTTGAAAATATATACCCTCTCCGGGACTTAAGTGCGACGTTTGCNNNNNNNNNNATCCACTCTTTCCTGTGTTACTGGAGCACTATGCCTTATCCATTCTAATGCTCATGACTATTCATCAACGTGATCTGATAAATAACCTTCTCGACAGGAA
	32	11.704				Marker40547	14.5995	100	TGGAAGAACCTTCGAATTTAAATCAGAAAAAGGTTATACTTGCCTTATATAACTCACTGGTGCGCCCTCATATGGAATGCTGTTTGCAGTTCTGGTCACANNNNNNNNNNTTCAGAATTTTTAAAAATGTATAGCAACCTTGACGCTAATAAATATTTTATCATTGAAATAATGTATTCAATATTATACCCAAGCGTTTTAAATCCCTCG
	32	11.704				Marker40548	14.5995	100	TGGAAGAACCTTCGAATTTAAATCAGAAAAAGGTTATACTTGCCTTATATAACTCACTGGTGCGCCCTCATATGGAATGCTGTTTGCAGTTCTGGTCACANNNNNNNNNNTTCAGAATTTTTAAAAATGTATAGCAACCTTGACGCTAATAAATATTTTATCATTGAAATAATGTATTCAATATTATACCCAAGCGTTTTAAATCCCTCG
	32	11.704				Marker44228	14.5995	100	CATTAATCCCACACCGCAAAACTCCCAATATACACTGCCTCACATGCCAGTCACGTCACATCTACAGTACATCTAAAGCAAACAAGAACTCACTGCACCCNNNNNNNNNNTACAAGCCCTTCAAAACAAAGTGTGGTGAGCAATGGCAGGCAGCCCCGGACCGCTAGCATAGGACACCTGAATCTAAATTATGACTCAATATATATTACC
	32	11.704				Marker44229	14.5995	100	CATTAATCCCACACCGCAAAACTCCCAATATACACTGCCTCACATGCCAGTCACGTCACATCTACAGTACATCTAAAGCAAACAAGAACTCACTGCACCCNNNNNNNNNNTACAAGCCCTTCAAAACAAAGTGTGGTGAGCAATGGCAGGCAGCCCCGGACCGCTAGCATAGGACACCTGAATCTAAATTATGACTCAATATATATTACC
	32	11.704				Marker17555	14.5995	100	TATTGGCACCTGTGCTTTCTCATCTTTCTTACTTCTTAATTCTCTCAGTAGTAGGAGAAATACCAGTGGGGCTTGCATTAGATACCCACCAGTCACTCCGNNNNNNNNNNTTCCCTTGCTATTCCTGACAGGGAATTAACAGTTAGTCCAGTAACGTGAAAAAATATGAACAGATTTTTTTGGTTTATGGAAGGATGATGGAGATTCGTT
	32	11.704				Marker21436	14.5995	100	CCCGGAACAAGGGCTGAGACTCCCAAGCCTGATGGATGCCGCACCGCATCTTGCCGCACGCCGCACCGATACCTGTTGCGGGGAGACACACGAGGGTGAGNNNNNNNNNNGATAAAAAAAAAAAAATAAATAAAAAATGCTACACAATATGCCTTATTTTTTGGGGGAAATCCTGGATTAATTAGTTTCATTCATATATCAGTGATATTT
	32	12.485				Marker10019	13.3254	100	AAGAATTATTCACACCAGCACCACACGAGGAAGAAAACGATGGAGAAGTAGAAGCAGGAACAGCAAGAGGAGGAAAAAAAGATTACTTGGAATTAAGAAANNNNNNNNNNTTACCTTGACTTTTTTTTGTTTTTCCTGTTCCCTAGCTTTTATTTGTATTAGATAGACCGATATTCAGAAACTCTGCTCTCTTACCACCACTATTCTCAA
	32	12.485				Marker13164	13.3254	100	TTCTTGCAGCGCTCACCCCTGACCTCCACACTCTCCCTGCCGCCTCAGCTTCACGGTCCTGCCTCTCTCTCTCTCTCCTCCACCCCCTATTCCTTCCCTTNNNNNNNNNNTGTGTGTGTGTGTGTGTGTGTGTGTGTGTGTGTTTTGAAAGGTAGTGAGAGAATGTGTTAGTTTCCCCCCTCAGCAGTTCTGGGAAGCGAGTGGTGTGGT
	32	12.485				Marker7648	13.3254	100	TATATGGAAGATTACTCACGACTGTAACAAGCGGGGAGGCTTACGTCTTGCCTCAGTTGGCAGACGAGCAAGGACAAGTAATGCAGTTAGACAGGAGGGANNNNNNNNNNTGACCGATCTTTGTGTAGGACTGAGACTACTTACACACCACACACCGGGACAATGAGGTCACAACCCTTCGGGTTACATCCCGTACCTACTTGCTGATAG
	32	18.229				Marker32869	9.44396	28.6	CCACCGCGCTGGTGTGAGGGAAGGGAACGTGTTTGGGAGGAAAGAGGGAAGACAGGAAGAGAAGAAATACGAATTGAAGAGAAAGATGTAACAATGAATANNNNNNNNNNGATGTTTTCTAATTTAATTCCGCAGGTATCTTGATACTTCTTTTTTGAAACATTCCAAATCATACGAGAAAGTAAAAGCAGGCAGAAGTAAAGTTCTAGA
	32	18.229				Marker3753	9.44396	28.6	ATATGTCACTGTTGCTTACGTATGCTTGATAACTTTCATACTGCCATAGGGGGGGAATAATCTGGTTGTTGTTAATGCACTTGAAAAAAAAAAAGTTAGTNNNNNNNNNNATTTTGGGAAACCGCGAGTGAATCATGTAAAAAAATAAGATGACGCAAAATTATATATTACGAAAATTACAAAATGAGGCAAAATTTAAAAGAAACTGAA
	32	24.846				Marker2706	6.85422	21.7	AAGCAGTTTTTGGTGCTCCGGAATAATCCCAAGCCACCTGTGGCTCTCTCGATGACCCTCAATGCCATCGCTACTGCACAATTGAATTTTTCCAGTAGCTNNNNNNNNNNTTCATTCAGTACATCCTTTCTGGATAAATAATTTATGAGCTGAAGATGTGAAGTAGCCATCTTGGTTGTGGGAGCATCTGTCATAAGCTGCTGAGACACT
	32	24.846				Marker13163	6.85422	21.7	TTCTTGCAGCGCTCACCCCTGACCTCCACACTCTCCCTGCCGCCTCAGCTTCACGGTCCTGCCTCTCTCTCTCTCTCCTCCACCCCCTATTCCTTCCCTTNNNNNNNNNNTGTGTGTGTGTGTGTGTGTGTGTGTGTGTGTGTTTTGAAAGGTAGTGAGAGAATGTGTTAGTTTCCCCCCTCAGCAGTTCTGGGAAGCGAGTGGTGTGGT
	@32	53.248	53.248	115.63	498
	32	53.248				Marker17558	5.74098	18.5	TATTGGCACCTGTGCTTTCTCATCTTTCTTACTTCTTAATTCTCTCAGTAGTAGGAGAAATACCAGTGGGGCTTGCATTAGATACCCACCAGTCACTCCGNNNNNNNNNNTTCCCTTGCTATTCCTGACAGGGAATTAACAGTTAGTCCAGTAACGTGAAAAAATATGAACAGATTTTTTTGGTTTATGGAAGGATGATGGAGATTCGTT
	32	53.248				Marker17557	5.74098	18.5	TATTGGCACCTGTGCTTTCTCATCTTTCTTACTTCTTAATTCTCTCAGTAGTAGGAGAAATACCAGTGGGGCTTGCATTAGATACCCACCAGTCACTCCGNNNNNNNNNNTTCCCTTGCTATTCCTGACAGGGAATTAACAGTTAGTCCAGTAACGTGAAAAAATATGAACAGATTTTTTTGGTTTATGGAAGGATGATGGAGATTCGTT
	32	53.639				Marker26009	5.23	17	CTTCCTTTTGGGTCATTAATGTACCCTTGAGTACCTACCTCTTTGTAGCCATATTAATTGTTTTCACCCTGAATTACATACAACACTGAGAAATCTTCCTNNNNNNNNNNAAGGTAAGTAATAGGAATGAAGATAAGAAAAGGTACTTCATTATAAAGTTATAAATGTATATACAATAGTTATACAGAAGTTTAACCAACAATATCATTA
	32	53.639				Marker17556	5.23	17	TATTGGCACCTGTGCTTTCTCATCTTTCTTACTTCTTAATTCTCTCAGTAGTAGGAGAAATACCAGTGGGGCTTGCATTAGATACCCACCAGTCACTCCGNNNNNNNNNNTTCCCTTGCTATTCCTGACAGGGAATTAACAGTTAGTCCAGTAACGTGAAAAAATATGAACAGATTTTTTTGGTTTATGGAAGGATGATGGAGATTCGTT
	32	53.639				Marker134243	5.23	17	TGTTGGTGGTGGAAATCGAGATGACAGATAAGTGGTGGTATTCTTCAACGCATTCTTCTCTCAACAGGACTATTTTGAAAGGGATAACCATTCGGCTTCTNNNNNNNNNNAAATGTAATCAAGATTAGGAACTGAAACGTTTGAGTAGTAGTAACACGATATGAGCCTCAGAATAATGCAAGATAAAATGTATGTACTAACGGAAATGTT
	32	54.829				Marker134242	6.67112	21.2	TGTTGGTGGTGGAAATCGAGATGACAGATAAGTGGTGGTATTCTTCAACGCATTCTTCTCTCAACAGGACTATTTTGAAAGGGATAACCATTCGGCTTCTNNNNNNNNNNAAATGTAATCAAGATTAGGAACTGAAACGTTTGAGTAGTAGTAACACGATATGAGCCTCAGAATAATGCAAGATAAAATGTATGTACTAACGGAAATGTT
	32	54.829				Marker49119	6.67112	21.2	AGAGTCCTCGAAGCGCCTCTCCACCTCTTAAGGAAGAGTGATGAATGGAAAATTTAATGATGATCCGGTACCTTGGTTTCCCTGAATTTCTTTCTCTCTCNNNNNNNNNNCCTACCTCTCTCTCTATATCTACCTATCTATTCATCATTCTATATATCTATCCTTATCTAATGTCTATCTATCTACGTATCTATTTATTTATCTATCTAT
	32	54.829				Marker134245	6.67112	21.2	TGTTGGTGGTGGAAATCGAGATGACAGATAAGTGGTGGTATTCTTCAACGCATTCTTCTCTCAACAGGACTATTTTGAAAGGGATAACCATTCGGCTTCTNNNNNNNNNNAAATGTAATCAAGATTAGGAACTGAAACGTTTGAGTAGTAGTAACACGATATGAGCCTCAGAATAATGCAAGATAAAATGTATGTACTAACGGAAATGTT
	32	56.02				Marker16679	8.27059	25.6	TTTTCACCTGAATTGCTTTTCAATGATAGATTGTCCAACGTAACCCATATTTAACCTGATCTAACTCAAACTATCTTAACAAACTAATTAATCATTGTAGNNNNNNNNNNCTGCTTTTATTTTTTACGCTTCCCTGTTTTTTGGTGTGGTATATATAGTCAATTTATTACTCATCAGTCAGTGTTGTCTTTTAACAATTTCAAATATTCC
	32	56.02				Marker12725	8.27059	25.6	AACACTAATGCCACTCACATGATACATCTTTCTCTTTTCCTTAAAATTTATAAGTTCTTTTCATTAATTCTTAAGCTCAGAGTAAAACTTGTTATTTTATNNNNNNNNNNACATAATTTTATAGAGATGAGTAAAAGCCACGGCAGTCAAAGGGTCATACATATTTTTCATGCTTCCTCGAGGGGCAATGCCGTGTGCCCGAAGCAGAGG
	32	56.02				Marker2918	8.27059	25.6	AATGTTATCAGCGTGAAAATGAGACCAGATTAACTAAGACTGTTATAACTGGGGTTTAGAACCATGCACCTATCTGTTTAAAGGCAAATGCAGGGACTTCNNNNNNNNNNAACTTTCACTTAAAAATAGAAATGAAGAAAAAAGTAAGAGATCATAACCTCCATTACAAAACTTTCAGGCAAAGAATACGTGCAATAAATCTGATGATGC
	32	58.428				Marker77192	7.69121	24	TTACTGCATCTCCTAGTTCTAGTTACAAGAGGAGGAGTAAAATAAGAAAGAGGTGGAGGTCTGAGACGAAAAGGAAAGATTGAAGAAGAGAAAGAAGGAANNNNNNNNNNAGAAAAAGAGGTGAAGAAGAACATTAAAGATAGGGACGAGTAGCATAAGTAGGAGGAGGAGAAGGAAGAGGTGGGGCATGGGGACGAGGCGGTACATATG
	32	58.428				Marker12265	7.69121	24	GTTGGTTCTTGGGAAGTAAAGGAAGGCTTTTGTTCGGTTTATCTGACTTTTCTCTTAATATTAGATTGCGACTGTTTTTACTGAATATGTGATGGAGGAGNNNNNNNNNNGGGCGTGTGAGCTGAGGGTGAAGAAGGGAGGGGCATCAAAGAGGACGATCCCTCCTCCCCCTTCCCATCCCTCTCTCCTGTGACCCAGATTAGGGGTGAA
	32	58.428				Marker1101	7.69121	24	TGCGCAAGGCTCCCCAGCAGACAGCGGTGGGCTTCAGGCAGGCTGTGCAGAAACTTGCAGTGGTGGTGGAGCTCCTGCTGGGTGACATTCCTGAGAGGCANNNNNNNNNNACCAATTCCTGGTCCCACTATCTTCTCAGAAAAGGACATTGTCTATCTACATGACACTCCTAGTAGGGTAATTTTAATTGAAGTTGCCTACTATCAAGTT
	32	58.428				Marker29885	7.69121	24	CATCATCCACTCCTCATACTTATTGTTGTCTGTCATACGTTACCATACATTCTGAATTAGATGACACCAACGCATTATGGCTAGTTTGCTTCCTCCATGANNNNNNNNNNTATCCAGTATGCAGTAATGTATAATGTCAGCAGAGTGACGGATTAATGTAAAGAGAAGTTATTCATCAGAGAATGTCGGGCAAAATTATATATATTATCC
	32	58.428				Marker12870	7.69121	24	TACAACTCAGTTTTCTTTTCCTTATTTATCATTTCCGTCTTTACGTGTTGCTCTCCTCCCTTTCACTTTTATAATTCATAAACTCTTATCACGAGACGCTNNNNNNNNNNAAAATATTGTCCCTATCTACAGATACGCACTATATATTTATATTTACAGGACTTATCTTTCACAGGACTCATCCTTCATAGTTCCATGCATTAAGTAGAT
	32	58.428				Marker12724	7.69121	24	AACACTAATGCCACTCACATGATACATCTTTCTCTTTTCCTTAAAATTTATAAGTTCTTTTCATTAATTCTTAAGCTCAGAGTAAAACTTGTTATTTTATNNNNNNNNNNACATAATTTTATAGAGATGAGTAAAAGCCACGGCAGTCAAAGGGTCATACATATTTTTCATGCTTCCTCGAGGGGCAATGCCGTGTGCCCGAAGCAGAGG
	32	58.428				Marker7586	7.69121	24	ATAAAGCTTCCTGTTTGTCTGTGACTGCGAGTGTATTTTCGTTAGGAGTTGAATTTAGAGTACCGAAGATTTTCCGACAATCAGGGAAATAATTCACTCCNNNNNNNNNNACCATCCCAGAAAAAGAAAGACCAGTTCCTGTTTTCTTTTCTTCCTTCTTTTTTCTTTTCCTTCTCTTTTTCTTGTGCTACATCTTACATGACTCACTGA
	32	58.428				Marker135379	7.69121	24	TCCTTAAGACACTAATCCTCTTTATTTTTCGTTTCCTGTTATATCCTTTGTTTCCTTCTCCTTCAATCTTCAATAACCTATCCTTAACCTTTCTTCCTTTNNNNNNNNNNACAGTCTCTAAAAATAAAAAAAAACTCATGCCTCCTTCCCGCTTTTTCCCTTACCATTACCTCTCCCCCTCCATCCCAGACCTTAAAAACATGGGGTCCA
	32	58.428				Marker29884	7.69121	24	CATCATCCACTCCTCATACTTATTGTTGTCTGTCATACGTTACCATACATTCTGAATTAGATGACACCAACGCATTATGGCTAGTTTGCTTCCTCCATGANNNNNNNNNNTATCCAGTATGCAGTAATGTATAATGTCAGCAGAGTGACGGATTAATGTAAAGAGAAGTTATTCATCAGAGAATGTCGGGCAAAATTATATATATTATCC
	32	58.428				Marker16677	7.69121	24	TTTTCACCTGAATTGCTTTTCAATGATAGATTGTCCAACGTAACCCATATTTAACCTGATCTAACTCAAACTATCTTAACAAACTAATTAATCATTGTAGNNNNNNNNNNCTGCTTTTATTTTTTACGCTTCCCTGTTTTTTGGTGTGGTATATATAGTCAATTTATTACTCATCAGTCAGTGTTGTCTTTTAACAATTTCAAATATTCC
	32	58.428				Marker32347	7.69121	24	AGACATTAGATTCTTTCAAAAGGAAGTTGGATAAATTGAAGGATGGTGATGAAAGATGACAAGTTTTAAATATTCATAAGCTGCCTTGCGTAAATTAACGNNNNNNNNNNTATAATGTATTAAATTAATAATAAAAAGAATATTAAAGGAGTTTGTGCATTTGCTGAGATAAAACAAAATAGAAGTTATATTTTTGTTCCTGTGATGTTG
	32	60.775				Marker12726	8.26751	25.7	AACACTAATGCCACTCACATGATACATCTTTCTCTTTTCCTTAAAATTTATAAGTTCTTTTCATTAATTCTTAAGCTCAGAGTAAAACTTGTTATTTTATNNNNNNNNNNACATAATTTTATAGAGATGAGTAAAAGCCACGGCAGTCAAAGGGTCATACATATTTTTCATGCTTCCTCGAGGGGCAATGCCGTGTGCCCGAAGCAGAGG
	32	60.775				Marker135380	8.26751	25.7	TCCTTAAGACACTAATCCTCTTTATTTTTCGTTTCCTGTTATATCCTTTGTTTCCTTCTCCTTCAATCTTCAATAACCTATCCTTAACCTTTCTTCCTTTNNNNNNNNNNACAGTCTCTAAAAATAAAAAAAAACTCATGCCTCCTTCCCGCTTTTTCCCTTACCATTACCTCTCCCCCTCCATCCCAGACCTTAAAAACATGGGGTCCA
	32	61.21				Marker16678	8.29695	25.6	TTTTCACCTGAATTGCTTTTCAATGATAGATTGTCCAACGTAACCCATATTTAACCTGATCTAACTCAAACTATCTTAACAAACTAATTAATCATTGTAGNNNNNNNNNNCTGCTTTTATTTTTTACGCTTCCCTGTTTTTTGGTGTGGTATATATAGTCAATTTATTACTCATCAGTCAGTGTTGTCTTTTAACAATTTCAAATATTCC
	32	61.21				Marker77193	8.29695	25.6	TTACTGCATCTCCTAGTTCTAGTTACAAGAGGAGGAGTAAAATAAGAAAGAGGTGGAGGTCTGAGACGAAAAGGAAAGATTGAAGAAGAGAAAGAAGGAANNNNNNNNNNAGAAAAAGAGGTGAAGAAGAACATTAAAGATAGGGACGAGTAGCATAAGTAGGAGGAGGAGAAGGAAGAGGTGGGGCATGGGGACGAGGCGGTACATATG
	32	61.21				Marker2920	8.29695	25.6	AATGTTATCAGCGTGAAAATGAGACCAGATTAACTAAGACTGTTATAACTGGGGTTTAGAACCATGCACCTATCTGTTTAAAGGCAAATGCAGGGACTTCNNNNNNNNNNAACTTTCACTTAAAAATAGAAATGAAGAAAAAAGTAAGAGATCATAACCTCCATTACAAAACTTTCAGGCAAAGAATACGTGCAATAAATCTGATGATGC
	32	61.21				Marker49118	8.29695	25.6	AGAGTCCTCGAAGCGCCTCTCCACCTCTTAAGGAAGAGTGATGAATGGAAAATTTAATGATGATCCGGTACCTTGGTTTCCCTGAATTTCTTTCTCTCTCNNNNNNNNNNCCTACCTCTCTCTCTATATCTACCTATCTATTCATCATTCTATATATCTATCCTTATCTAATGTCTATCTATCTACGTATCTATTTATTTATCTATCTAT
	32	62.16				Marker33787	8.16235	25.4	ATAGGCTGATGGAAGTGACTGAAGGGAAGATCAGCAAGGAGAATGAAAGGTTTGACATGAAAAGACTATGAAGATCAAATATCTAAAATAAAAAAAAAATNNNNNNNNNNGATTTATTTGTACTCTTAAATTTGCAGTTTCATCCATTAAATTTTTCCATAGAGGAGTCTAAATGGATGTGATGTGGAAGTCCTCTATTTGGGATCTTTT
	32	62.16				Marker33785	8.16235	25.4	ATAGGCTGATGGAAGTGACTGAAGGGAAGATCAGCAAGGAGAATGAAAGGTTTGACATGAAAAGACTATGAAGATCAAATATCTAAAATAAAAAAAAAATNNNNNNNNNNGATTTATTTGTACTCTTAAATTTGCAGTTTCATCCATTAAATTTTTCCATAGAGGAGTCTAAATGGATGTGATGTGGAAGTCCTCTATTTGGGATCTTTT
	32	62.16				Marker559	8.16235	25.4	GATCGCATCGTAATCCCATCGCAACAGAATCGGATCAAGCCAGGCACTAACACTACATGATGCTGATGGGAGGTGAGTGGTTAGGGTTATGGCGATGATGNNNNNNNNNNGGAAGGTGACGACGAAGAACATTAGGAAAATAGACAGTGAGAAGAAAAATACGAGGAGGGAGAAGAGACTGAAGACAAGACGACGAGGACGAAAACTAAG
	32	62.16				Marker13645	8.16235	25.4	GTTTCCTTTACCTCTTGCTTCAGCAAGGTAATGGAACGGATACAGCTCACCCGCCTTCTCTTTCGTTTAGCACCACTCTTATCACCCAGACTCTTTGGCTNNNNNNNNNNTCAGCAACAGAAGATCTTGGGTCCTCTGTAAGGAGGCTTGCAGTACGATTAGAGGTTTCGATTTAGAGACTACTCAACGGGGCGGTTTGAGTCCATTTTT
	32	62.16				Marker561	8.16235	25.4	GATCGCATCGTAATCCCATCGCAACAGAATCGGATCAAGCCAGGCACTAACACTACATGATGCTGATGGGAGGTGAGTGGTTAGGGTTATGGCGATGATGNNNNNNNNNNGGAAGGTGACGACGAAGAACATTAGGAAAATAGACAGTGAGAAGAAAAATACGAGGAGGGAGAAGAGACTGAAGACAAGACGACGAGGACGAAAACTAAG
	32	63.076				Marker41696	7.96354	25.3	AGAGATGGGTCTCTGACACGGAAGCAGTTGTCATTCCGAGGAAAATTAGCATAATATCTTCTCAGGTCCCTCCAACTAGCAGAGGCAAAATGCCAGAGGANNNNNNNNNNTAGGAATCAAGAATGTTGGGCGTATCTCCAAGACTGTCGTAAGGAATACTAGTAGGGTTTTGCGCCAGTTGCTCGTGGATGGTAGCAAAGTTAAAGGCTA
	32	63.992				Marker130574	7.68446	24	TAATTTCATAACATTATCACTTATTTTTATTCCGCTTTTTTTTTCTTTTTTTCTTTTTTTATTCTTCTTCCTGTGTCGGCTCTTTCCTTTCTCCTCCCCGNNNNNNNNNNTGCACCTCCTGCTTTCCCATCTCTATCTACTCAAATTCTTCTCCTTTCCTTCTTCTCGTATTCCTAGTAAGTGGAAAGCGTAAAATGTGATAACAGTATA
	32	63.992				Marker12869	7.68446	24	TACAACTCAGTTTTCTTTTCCTTATTTATCATTTCCGTCTTTACGTGTTGCTCTCCTCCCTTTCACTTTTATAATTCATAAACTCTTATCACGAGACGCTNNNNNNNNNNAAAATATTGTCCCTATCTACAGATACGCACTATATATTTATATTTACAGGACTTATCTTTCACAGGACTCATCCTTCATAGTTCCATGCATTAAGTAGAT
	32	63.992				Marker13642	7.68446	24	GTTTCCTTTACCTCTTGCTTCAGCAAGGTAATGGAACGGATACAGCTCACCCGCCTTCTCTTTCGTTTAGCACCACTCTTATCACCCAGACTCTTTGGCTNNNNNNNNNNTCAGCAACAGAAGATCTTGGGTCCTCTGTAAGGAGGCTTGCAGTACGATTAGAGGTTTCGATTTAGAGACTACTCAACGGGGCGGTTTGAGTCCATTTTT
	32	63.992				Marker13647	7.68446	24	GTTTCCTTTACCTCTTGCTTCAGCAAGGTAATGGAACGGATACAGCTCACCCGCCTTCTCTTTCGTTTAGCACCACTCTTATCACCCAGACTCTTTGGCTNNNNNNNNNNTCAGCAACAGAAGATCTTGGGTCCTCTGTAAGGAGGCTTGCAGTACGATTAGAGGTTTCGATTTAGAGACTACTCAACGGGGCGGTTTGAGTCCATTTTT
	32	63.992				Marker13646	7.68446	24	GTTTCCTTTACCTCTTGCTTCAGCAAGGTAATGGAACGGATACAGCTCACCCGCCTTCTCTTTCGTTTAGCACCACTCTTATCACCCAGACTCTTTGGCTNNNNNNNNNNTCAGCAACAGAAGATCTTGGGTCCTCTGTAAGGAGGCTTGCAGTACGATTAGAGGTTTCGATTTAGAGACTACTCAACGGGGCGGTTTGAGTCCATTTTT
	32	63.992				Marker7584	7.68446	24	ATAAAGCTTCCTGTTTGTCTGTGACTGCGAGTGTATTTTCGTTAGGAGTTGAATTTAGAGTACCGAAGATTTTCCGACAATCAGGGAAATAATTCACTCCNNNNNNNNNNACCATCCCAGAAAAAGAAAGACCAGTTCCTGTTTTCTTTTCTTCCTTCTTTTTTCTTTTCCTTCTCTTTTTCTTGTGCTACATCTTACATGACTCACTGA
	32	65.567				Marker13641	8.91089	27.2	GTTTCCTTTACCTCTTGCTTCAGCAAGGTAATGGAACGGATACAGCTCACCCGCCTTCTCTTTCGTTTAGCACCACTCTTATCACCCAGACTCTTTGGCTNNNNNNNNNNTCAGCAACAGAAGATCTTGGGTCCTCTGTAAGGAGGCTTGCAGTACGATTAGAGGTTTCGATTTAGAGACTACTCAACGGGGCGGTTTGAGTCCATTTTT
	32	65.567				Marker42577	8.91089	27.2	ATTTGAGTGAAGAGTATATAGCTTTGCAAGGTGTGGCGGGGGAAAATGTGTAAAGAGAAACGTTTTAAGAAAAAGATATAGGCATATAGCTTTGCAAGGGNNNNNNNNNNGGAAAACGTGTAGAGAAAAACGTTTTGAGTGAAGGATATGGCTTTGCAAGGGAATGGCAGGGAGTAGAGTGTAGCTTAACAGTGACAGGGATGCAGGGCG
	32	65.567				Marker13643	8.91089	27.2	GTTTCCTTTACCTCTTGCTTCAGCAAGGTAATGGAACGGATACAGCTCACCCGCCTTCTCTTTCGTTTAGCACCACTCTTATCACCCAGACTCTTTGGCTNNNNNNNNNNTCAGCAACAGAAGATCTTGGGTCCTCTGTAAGGAGGCTTGCAGTACGATTAGAGGTTTCGATTTAGAGACTACTCAACGGGGCGGTTTGAGTCCATTTTT
	32	66.758				Marker37250	11.1834	32.9	TTACATCTAGAGTAACAGTTATAAGATCGTGATCGGCAGCAGGACACGGAATAACATGATGAATGCCTTATTTATTACAAAAATGTAAAGTAATGCTTCANNNNNNNNNNTTAAAAAATATCACTCACATAATCGAAAGTGTGCAGACCAGAGTGTGGGTCACGGTATAAGCATCCTATTATAACAGAAGGCAGCTTTCGGTGCTGCACG
	32	66.758				Marker41695	11.1834	33.1	AGAGATGGGTCTCTGACACGGAAGCAGTTGTCATTCCGAGGAAAATTAGCATAATATCTTCTCAGGTCCCTCCAACTAGCAGAGGCAAAATGCCAGAGGANNNNNNNNNNTAGGAATCAAGAATGTTGGGCGTATCTCCAAGACTGTCGTAAGGAATACTAGTAGGGTTTTGCGCCAGTTGCTCGTGGATGGTAGCAAAGTTAAAGGCTA
	32	68.332				Marker41697	12.9157	36.9	AGAGATGGGTCTCTGACACGGAAGCAGTTGTCATTCCGAGGAAAATTAGCATAATATCTTCTCAGGTCCCTCCAACTAGCAGAGGCAAAATGCCAGAGGANNNNNNNNNNTAGGAATCAAGAATGTTGGGCGTATCTCCAAGACTGTCGTAAGGAATACTAGTAGGGTTTTGCGCCAGTTGCTCGTGGATGGTAGCAAAGTTAAAGGCTA
	32	68.332				Marker13982	12.9157	36.9	AACAGACTAAATTTTCAAGGTCTGACTGCTATTTTTATTTATTTATCTATCTTTTCTGTCAAACATTGCTACGTTTCCCTGATCCCTATGCATGCTAAGCNNNNNNNNNNCGAAGAATGCCTTCAACTACCCCTCACTCCCATCTTCCCCTTCCTTCCCAGCGTCTCCCTCCAAAACCTCCCGCTTCATACAACTTGTATATGAGGTTAT
	32	68.332				Marker33784	12.9157	36.9	ATAGGCTGATGGAAGTGACTGAAGGGAAGATCAGCAAGGAGAATGAAAGGTTTGACATGAAAAGACTATGAAGATCAAATATCTAAAATAAAAAAAAAATNNNNNNNNNNGATTTATTTGTACTCTTAAATTTGCAGTTTCATCCATTAAATTTTTCCATAGAGGAGTCTAAATGGATGTGATGTGGAAGTCCTCTATTTGGGATCTTTT
	32	68.332				Marker560	12.9157	36.9	GATCGCATCGTAATCCCATCGCAACAGAATCGGATCAAGCCAGGCACTAACACTACATGATGCTGATGGGAGGTGAGTGGTTAGGGTTATGGCGATGATGNNNNNNNNNNGGAAGGTGACGACGAAGAACATTAGGAAAATAGACAGTGAGAAGAAAAATACGAGGAGGGAGAAGAGACTGAAGACAAGACGACGAGGACGAAAACTAAG
	32	68.332				Marker3506	12.9157	36.9	TTCACTAGTTGTGAAATACAGCACAAGAGCCACACTAGGCTCGTGCTGTCCCATCTCCATATCGTGTGTGTGTGCGTATTTACCTAGTTGTATTTACCTANNNNNNNNNNTGAACATCCATTCCTTTTTATTTTCTTTCCATGCCCCCTCATCCATCTCTCTCCCTTCTCCATCTGTGGTACCAAGTAATTTGTCTATTCTTTCTATACT
	32	68.332				Marker14687	12.9157	36.9	TGAAGTGAAAAGAAGAAAAATTCGGATAGTATTACATATTTGATTTCGTTTTGTGCCAGTGGGAATGTGGTGAATTTTAGTTTCATTCCGTACATTGTTANNNNNNNNNNTTGAGAGAGGCTCACCTTTGTTCCCGAGCCCAGAATGCCTCCAGAAGCGACACAATCAAACACACTCCAAGCCCTCGACCTTCCTTCTCCTCCCCCTGCA
	32	68.332				Marker8387	12.9157	36.9	ACTGGTAAATGTTAGAAATGTTAGATTATTCCTTCTGATGTGTGTGTTGCGTCTTTCGAAATCATCAAAGCTTGCACCATGATGTTTTACTAAGCTTGAGNNNNNNNNNNAATCTTCAGTACCTCTCCTGAGATGTACTACATTTTAAAACAAAGCTTCACTCACCACCTCACTCCCCTCACTTTATAACAATCTTTTCATCCGTGCATT
	32	68.332				Marker29886	12.9157	36.9	CATCATCCACTCCTCATACTTATTGTTGTCTGTCATACGTTACCATACATTCTGAATTAGATGACACCAACGCATTATGGCTAGTTTGCTTCCTCCATGANNNNNNNNNNTATCCAGTATGCAGTAATGTATAATGTCAGCAGAGTGACGGATTAATGTAAAGAGAAGTTATTCATCAGAGAATGTCGGGCAAAATTATATATATTATCC
	32	68.332				Marker13640	12.9157	36.9	GTTTCCTTTACCTCTTGCTTCAGCAAGGTAATGGAACGGATACAGCTCACCCGCCTTCTCTTTCGTTTAGCACCACTCTTATCACCCAGACTCTTTGGCTNNNNNNNNNNTCAGCAACAGAAGATCTTGGGTCCTCTGTAAGGAGGCTTGCAGTACGATTAGAGGTTTCGATTTAGAGACTACTCAACGGGGCGGTTTGAGTCCATTTTT
	32	68.332				Marker13981	12.9157	36.9	AACAGACTAAATTTTCAAGGTCTGACTGCTATTTTTATTTATTTATCTATCTTTTCTGTCAAACATTGCTACGTTTCCCTGATCCCTATGCATGCTAAGCNNNNNNNNNNCGAAGAATGCCTTCAACTACCCCTCACTCCCATCTTCCCCTTCCTTCCCAGCGTCTCCCTCCAAAACCTCCCGCTTCATACAACTTGTATATGAGGTTAT
	32	68.332				Marker134288	12.9157	36.9	TTGAAAATATTTGTGGTGAGAGAGCAAAGTGTTTCTGAACACGAGCCACAGTCCTGCGTTCATAACAGCTTTGTGTATCTCCCGTTTTAAATAAACACTGNNNNNNNNNNAGAGCGGGCGAGCGTGTTTGGCTGCTGTTTAAGGGGATAGTTGCGGTGAAGGTTCGTTCTCCACCACCCGCTCCTCCTTCCTCCTGCATCCCTCGCCCAG
	32	68.332				Marker15108	12.9157	36.9	CATCCCTGTCTCAGCTGTCATGCACATCTACCGACTTATCAGGGTGAGTCACACAAACACATCACAGTCTCTATACAACTTTTACACAGAAACAGATGAANNNNNNNNNNAGTTCAATTAATTTTGCTCCAAATAAGTACTCAAAACATTTCACTACACACGTTCCATGACTGCGCCAACTAACTCTGCTTTCCTCCCTCCTCCAGAGTG
	32	70.061				Marker135666	14.976	41.5	TAACTCCTTGACTTAAATTTCACACATACCCATTCTCTGCAAGATGAAGAAAGCTATGGAATGAAAGATAACAAATCCAACAATTTGCCTCTGCCTATCCNNNNNNNNNNGTCTTCTCCTCCTACTAGGAAAGCAAGACCATACCAATTCACTGTTAGATGAACAGGGCTACAATAAGAGAAGATTAATCCCACAATTTGTCCTCCTGGC
	32	70.061				Marker14474	14.976	41.5	TCACTCACACTATTACTACTTGAATACTTGTATTGTGAAAAACTAACTTTTCACTCCTTTTAACAATCTATAACTCAGTCCATACAACCTGATGATATTTNNNNNNNNNNATACAGCTTTATTTGCCATTTTGTCAATTTTTTGTAACAGGACTGTAACAATTTGAAGAAAACTAAAATATATCCTCATAAATCAATAGTAAAATGAGCA
	32	70.061				Marker26400	14.976	41.5	CAAGTACTACAACAGCAGACCAAGTCAAACTATTTGGTGATGTAACATTTCTTTGCAGATAATTATAGCGATGAGCTTGTTGGCTGAGAGGATTTTGGTTNNNNNNNNNNGAGATAAAATGCATTATTGATGTGATTAGATGAGAATCAGTCACTTTGTATTTCTTTTCATGACATTAAATTTTCATTTTGGATATCATGATGTTTCACC
	32	70.919				Marker26253	14.0419	38.4	ACAAAATTGCTCTAGCTGCTGTCATTTTGAATTTTATGAAAAATAAGGGAAATAGTTTATTGAAAAAATGTTATACAAACAACAATAAGGTTTTAAAGTANNNNNNNNNNCATGAACCTTATATTTCAGATGATATTTTTTCTTGCCTCTGTCTTTTTTGTTTTTATTTTTATATTTATTTATTTTTCTCAAACTTTTCTTGATTTAACA
	32	71.776				Marker33786	12.9385	36.3	ATAGGCTGATGGAAGTGACTGAAGGGAAGATCAGCAAGGAGAATGAAAGGTTTGACATGAAAAGACTATGAAGATCAAATATCTAAAATAAAAAAAAAATNNNNNNNNNNGATTTATTTGTACTCTTAAATTTGCAGTTTCATCCATTAAATTTTTCCATAGAGGAGTCTAAATGGATGTGATGTGGAAGTCCTCTATTTGGGATCTTTT
	32	71.776				Marker8165	12.9385	36.3	CCCAGAGTCACATGAGCCTTTTTTTTTCCCCCTTACGTTTTCTTTTATTCACTTCGTTAGCTACAGCTTAATTATTTAAAAAACTTTAGTTTTTTAGTTANNNNNNNNNNATCCTTAACACATCAACCATTTTTTCTCATTTTCTCTCTAACGCTTTCTCTGACATTTCTCTTCGTTACCTAAAATTTAATCTGCACAGGTAGTCAAACA
	32	71.776				Marker15110	12.9385	36.3	CATCCCTGTCTCAGCTGTCATGCACATCTACCGACTTATCAGGGTGAGTCACACAAACACATCACAGTCTCTATACAACTTTTACACAGAAACAGATGAANNNNNNNNNNAGTTCAATTAATTTTGCTCCAAATAAGTACTCAAAACATTTCACTACACACGTTCCATGACTGCGCCAACTAACTCTGCTTTCCTCCCTCCTCCAGAGTG
	32	71.776				Marker134907	12.9385	36.3	ATCAATAAGACTCAAATCAATCTTTCTAAGTAATCGTAGTTGATAATTTTACAAAGACACCATCCAGTTTTCTAAAAGGGAGTGTATTTTTTAATTATTANNNNNNNNNNTGAGCTGCGGTGGCAATGAGAGAAGGACAAGGCGGCACCATTGTAGTATTGATGTAGTTTAATTCACACATGAGAGTGAATGAGGCTGATTCGCAACATC
	32	71.776				Marker13644	12.9385	37.2	GTTTCCTTTACCTCTTGCTTCAGCAAGGTAATGGAACGGATACAGCTCACCCGCCTTCTCTTTCGTTTAGCACCACTCTTATCACCCAGACTCTTTGGCTNNNNNNNNNNTCAGCAACAGAAGATCTTGGGTCCTCTGTAAGGAGGCTTGCAGTACGATTAGAGGTTTCGATTTAGAGACTACTCAACGGGGCGGTTTGAGTCCATTTTT
	32	73.505				Marker9662	15.0208	41.6	AATGCACCTATGGATCAAAGACCCAACAACTCTCATTAATATAACATTGGAGAGGCTATTGCCAGAATGGAAACAACGGAAAGAAAGGTTGAGGATATGGNNNNNNNNNNGCTAAGAATAGTATTCAACTCACTCGTCGGCTCGTTATATGGACCAATTGTTGAATGACTGTTGTGCGAAGGGACCAGACAGCCTCAGTAACTTGTTTTA
	32	73.505				Marker26401	15.0208	41.6	CAAGTACTACAACAGCAGACCAAGTCAAACTATTTGGTGATGTAACATTTCTTTGCAGATAATTATAGCGATGAGCTTGTTGGCTGAGAGGATTTTGGTTNNNNNNNNNNGAGATAAAATGCATTATTGATGTGATTAGATGAGAATCAGTCACTTTGTATTTCTTTTCATGACATTAAATTTTCATTTTGGATATCATGATGTTTCACC
	32	73.505				Marker26402	15.0208	41.6	CAAGTACTACAACAGCAGACCAAGTCAAACTATTTGGTGATGTAACATTTCTTTGCAGATAATTATAGCGATGAGCTTGTTGGCTGAGAGGATTTTGGTTNNNNNNNNNNGAGATAAAATGCATTATTGATGTGATTAGATGAGAATCAGTCACTTTGTATTTCTTTTCATGACATTAAATTTTCATTTTGGATATCATGATGTTTCACC
	32	73.505				Marker18129	15.0208	41.6	AAAATTGCAATATAACACTAAACATGATTAAGATATGATACACCTAAGCACCATTTCTAAATTACATATACATCTAATGTCCATTTCTAAGAACTACACCNNNNNNNNNNGCAATAAGAAGCTGGTTGAGCTGAAACACCTGAAAGTTCTGAACCTAAAAACAGCAATTTTCACATCAGCCATCACCTCACACCATAGCTACTCACATCC
	32	73.505				Marker26114	15.0208	41.6	TGTGATAGTAAAAGAACATAATGAAGGAGATCTTTACTTCTCTAACCTCTCTACAGTGAGTCTTCTTCAGAGAGAGAAATAAAGAGAGGAATAAAGATCTNNNNNNNNNNGCAGCTGCGTAGTTCTGCCTAGCAATTACTTACGTGACTAAGATGTACCGCAGCTGATGGAGTATGGAGATAAATTTTAGCTGATCCCAGGTACTTATTT
	32	75.233				Marker47633	16.6942	52.1	TGAATTGATGTCAGTCCCAAAAAAGTACAATCAAGAGGAATATCCAAAATTATGAGAAATGTCTTGAAACCTCGGAAACAACTCACCCACATACATACGTNNNNNNNNNNTCATTGAGAAAACACTTACGAGATCCAGACTAAACACATCTTATACTTTTGAAAATAACCTTCATGAGAGTCATAGCGGTTGAAATTACGGACCCAGGCT
	32	75.233				Marker134287	16.6942	44.9	TTGAAAATATTTGTGGTGAGAGAGCAAAGTGTTTCTGAACACGAGCCACAGTCCTGCGTTCATAACAGCTTTGTGTATCTCCCGTTTTAAATAAACACTGNNNNNNNNNNAGAGCGGGCGAGCGTGTTTGGCTGCTGTTTAAGGGGATAGTTGCGGTGAAGGTTCGTTCTCCACCACCCGCTCCTCCTTCCTCCTGCATCCCTCGCCCAG
	32	75.233				Marker8456	16.6942	44.9	AATCGTCACCACCGCCTTGCCTCGCCTCACATTCCTCTACGTCCTTTTCACTACCGCCGATCAACACACGCACCACACACGCGGGACTGTTACCCCACCCNNNNNNNNNNGGTTTTTAAGGATGTTTTTTATGGTTCTAGTGACAGATAAACAAGATTTCTACGTTATTAACAGGAGAAACACTCTTGAGAACCTGGCTAATCATCTCTG
	32	75.233				Marker134290	16.6942	44.9	TTGAAAATATTTGTGGTGAGAGAGCAAAGTGTTTCTGAACACGAGCCACAGTCCTGCGTTCATAACAGCTTTGTGTATCTCCCGTTTTAAATAAACACTGNNNNNNNNNNAGAGCGGGCGAGCGTGTTTGGCTGCTGTTTAAGGGGATAGTTGCGGTGAAGGTTCGTTCTCCACCACCCGCTCCTCCTTCCTCCTGCATCCCTCGCCCAG
	32	75.233				Marker132359	16.6942	44.9	CTACCTCCTCTTGTTGTTGCTGCTGGTGTCGGTATTGTCAATGTCTTTTTATTGTCGTTGTTGTCTTATTATTATTATTGTTATTATCATTATTATTATTNNNNNNNNNNCGGGAAAGTGATTGGATCTGTTATTGTGCATCATGAGTGATCCACTGTTGTTGTCTGGTCTTATTATGGAGGAACCCTGATATCTCCTGGTGTGAGCATT
	32	75.233				Marker47284	16.6942	45	GCCCTACACCCTCCCTCTCTCCGCACCACAGATAAGCCCAGGACGGCGTGACGTAACCACAGCAACCAAACACTACACGACGCAGGAAATTTTCCTTCCGNNNNNNNNNNTACTACTACTACTACTATTACTACTACTACTACTACTACTACCACTACTACTACTACTACTGACACATGGCATTTCTTTAATTTTCTATCATATCCTTTA
	32	75.233				Marker47285	16.6942	44.9	GCCCTACACCCTCCCTCTCTCCGCACCACAGATAAGCCCAGGACGGCGTGACGTAACCACAGCAACCAAACACTACACGACGCAGGAAATTTTCCTTCCGNNNNNNNNNNTACTACTACTACTACTATTACTACTACTACTACTACTACTACCACTACTACTACTACTACTGACACATGGCATTTCTTTAATTTTCTATCATATCCTTTA
	32	75.233				Marker25541	16.6942	44.9	AATGACAATGGGAAGGAACGATAAGGACGACGACAACGGCGATGACGACGACGACGACGACGACGCGGGAAAATAAAATGTACGAGAAAAAACGACGACGNNNNNNNNNNAATAACGACAATGAAAAGAAATGCGAGGATGAAACGGTGAAGACTATGACAAGAGGGAAAACGGAAACGATGAAGGGAAAAACGACGATGATGATGATGA
	32	77.224				Marker14475	21.2683	53.2	TCACTCACACTATTACTACTTGAATACTTGTATTGTGAAAAACTAACTTTTCACTCCTTTTAACAATCTATAACTCAGTCCATACAACCTGATGATATTTNNNNNNNNNNATACAGCTTTATTTGCCATTTTGTCAATTTTTTGTAACAGGACTGTAACAATTTGAAGAAAACTAAAATATATCCTCATAAATCAATAGTAAAATGAGCA
	32	77.224				Marker8457	21.2683	53.2	AATCGTCACCACCGCCTTGCCTCGCCTCACATTCCTCTACGTCCTTTTCACTACCGCCGATCAACACACGCACCACACACGCGGGACTGTTACCCCACCCNNNNNNNNNNGGTTTTTAAGGATGTTTTTTATGGTTCTAGTGACAGATAAACAAGATTTCTACGTTATTAACAGGAGAAACACTCTTGAGAACCTGGCTAATCATCTCTG
	32	77.224				Marker2078	21.2683	53.2	CTCCCTTCGCATTATCTTGTCGGTATTCGGCAATTTACTCAGGCGCTGGAGGGTTCCCGCAAGACAGGTTCGAGGGCTTCCTACTCGTTCCGACGGGGAGNNNNNNNNNNTGGGTATTATGGATGATATTACGGTTATAGTGACAGACTAACAAGATTTCTACATTATTAACAGGAGAAACACTCGTGAGAATCCGGCTGTTCGTCTCTG
	32	77.224				Marker134964	21.2683	53.2	TTCTTCCCTCCTACTTCCTTCAGTCCTCTCTTCTCCTCTTCTAGCCTCTTACCTGTCCTTCTTTTCTCCTTTATCTCCCCACTTCTTTCGCTTCTTCTCCNNNNNNNNNNGGTCTCTGCTCGCCCGCCTCGCCGGAAGAGGGGTGCCCGCTACTGGCATCAATTAGCGTCCTGGCAGCCAATTTTACGAGTTGCGCAGGTAACCCGGACA
	32	77.224				Marker126557	21.2683	53.2	TTCACTGTTCTTTGCCTTCTCACCTTAATCCTTTGACATCTATTTTGTTTCCGTTTCCTTCCGTAACTTTCTCCTTTCCTCTCTTTTAACTTCCTTCCTTNNNNNNNNNNGCTTTCAAGGTTGTGTGGGGGTAATATATCCACCAATGCAACTTTTAGTATGATGATAGCCTCCTTACAAAATCTGATAGTTGAAAGATGTATTGATCAG
	32	77.224				Marker13334	21.2683	53.2	CACATGGGTGTTGCGCCCACTTAATGATAGTGTAAAAAGGAATAAATTTTGACTAAGGTTTGAAAGTGTAAGAACAAAGATTGCAAGGAGCACCAGGATTNNNNNNNNNNAGACAAAACTTAAATCAAAGACAAAAGCAAACTGATCTCGTTTGGTCTGGGTAGATCTAAGAGCAGTTAATAAACGAGCCCTTAGTTAAGATCAAGCAAC
	32	77.224				Marker7117	21.2683	53.2	TGAGAAATTCTGGAGCTGAACAGCCTGAACAGCTGATTTATTACGTATATAAAATATTTTTTTTTCCACATTTCGATTCCAATGGTCTCTAACACCGTCGNNNNNNNNNNTGTGAGGTTTGATCCTTTTGTTGTTGTTGTTGTTGTTGGACGGACACTCAAAGATGTCTCAGCAGACCGCGCGGCAACACCTACCAACCTTATGAGATTT
	32	78.415				Marker14728	25.2052	59.3	AAATAAGTCACCATTAACGCAAGTAATGCAGGTGATTTATTTTACTACTTAATTTAATACTGCTTATGACAGGCGGCTCACATAATCAGATCATACTTTANNNNNNNNNNAATATTATTGCCGTACTCCTTCCTGTCACTAGAACTCTTTCAAGCGGGAAGTTTCAAGACACTTATCCTCTTATTTTGACGATCGCTTTTGACTCTTTCG
	32	78.415				Marker13638	25.2052	59.3	TGGCATGTTTATAATTGGAGTAAAGTAGCAAGTTCCTTTCCCTGCTGCTTTCTACCATCCTGGTCACTTAAATTTACTTAACAATCTTTATCTCCTTTAANNNNNNNNNNACAGCACTCACACATGCACAAACTCACAACACACACAGATACATGAAGGTAAGATTTTCAGTCTTATGTTGCTACTGAAAGGCAAGGTCACTACTCCTTG
	32	78.415				Marker10687	25.2052	59.3	TGAGGAAAGTGGTACATCGGTTAGATGGGGATGCTAATTCTATACGTACGTGGAAGTATCTACAAAACTGTATTTGGATGATCAGTCAGTTAGTAGGGCANNNNNNNNNNTGGAGTTGCTGGTTAATAGAAGTAGTAGTAGTAGTAGTAGGATTCTTGTTGTTTTGCTGCTATTGTTATTGTCGTTACTATTATTGTCGTTGTTGTTGAT
	32	78.415				Marker37453	25.2052	59.3	CCTTTATAAACTGGTCTTCACTTATAAATTTGATGCCCCCACTTACGGGTACAACTCCCTTACCAGACGCATGTATTTCTCAAGAACTGTTATTATGCGCNNNNNNNNNNGAAACACTCTACAGCTCTCGTTTTCTTTACAAGTTAATTAATTAGTCCTTCTCGATCGACTGAGGCACAGTTGCCCAATACTTCTGCTCGTAACCTTGTA
	32	78.415				Marker10603	25.2052	59.3	TCCTCACTGCTCACTGAGCCATTGTCTGAAGAAAGGCACATCATTACTTCACCTATTCAAGAGCACAAGGTAGTACTTGACATCTATTAATAATATCAGTNNNNNNNNNNATGAGAGGTCGTAATCAGGGATTGAACCTCTGACCAGGAGAATAGAAGTACTGGACCTCAGATGTCAGGCTGCAATGATCAGGTCCCATGATGATCTTTA
	32	78.806				Marker6760	25.2225	59.5	CTTCGCAACTAATCCTCTAAGCAATGTTTAAATTTTTTACAGCACGATTTTTCTTCTTTTTTTTATCACTACACCATTACAGTATTATACACTTTTCTGTNNNNNNNNNNCAGGGTAACGAGGCTTTGTCAAATGTCAAGAGTCGTAATCAGACCTCAGTTTCACCGGTTTCGAGACGTCCTATCTGTTATGCATGTCTATGGACACCTA
	32	78.806				Marker15109	25.2225	59.5	CATCCCTGTCTCAGCTGTCATGCACATCTACCGACTTATCAGGGTGAGTCACACAAACACATCACAGTCTCTATACAACTTTTACACAGAAACAGATGAANNNNNNNNNNAGTTCAATTAATTTTGCTCCAAATAAGTACTCAAAACATTTCACTACACACGTTCCATGACTGCGCCAACTAACTCTGCTTTCCTCCCTCCTCCAGAGTG
	32	78.806				Marker126558	25.2225	59.5	TTCACTGTTCTTTGCCTTCTCACCTTAATCCTTTGACATCTATTTTGTTTCCGTTTCCTTCCGTAACTTTCTCCTTTCCTCTCTTTTAACTTCCTTCCTTNNNNNNNNNNGCTTTCAAGGTTGTGTGGGGGTAATATATCCACCAATGCAACTTTTAGTATGATGATAGCCTCCTTACAAAATCTGATAGTTGAAAGATGTATTGATCAG
	32	79.196				Marker134963	25.2052	59.5	TTCTTCCCTCCTACTTCCTTCAGTCCTCTCTTCTCCTCTTCTAGCCTCTTACCTGTCCTTCTTTTCTCCTTTATCTCCCCACTTCTTTCGCTTCTTCTCCNNNNNNNNNNGGTCTCTGCTCGCCCGCCTCGCCGGAAGAGGGGTGCCCGCTACTGGCATCAATTAGCGTCCTGGCAGCCAATTTTACGAGTTGCGCAGGTAACCCGGACA
	32	80.387				Marker22929	25.5645	59.9	ACGTTGATTGCATAACGTGAATGAATGAGGAAGCTAAATTGTTGGATGAAAGCTGGATATGTGATGAAAATGCGTGTATTTTAGTCATGAATTAATATTANNNNNNNNNNACGAGTTTGTGTTGAGGTGTGCCCTGAGGTGTGCGGGAAGGCTGGCTGGCTCACTGGTGCTGCCTGTTCAGCGGTGACGAGGATTGGAAGGTGCAGGACA
	32	80.387				Marker30392	25.5645	59.9	CACTTCTAATTCAAAATTTACCGTTAATGATTGCTGATTGGCTAACGCAAGACAAATGAACCTATGAAAATGAAATTATGCTGAGTCTGCACCCTGTGACNNNNNNNNNNGTTACTTCCTTACTAGTTTTAACCTAAGGAAACAGTGGAGAGGTAAAAAATAATAACATTAAGACCCGGGTGTAATCTACATATTAGCCTAAGTGAGGTT
	32	80.387				Marker11858	25.5645	59.9	ACTTACAACTAAAGTTTAAAAGCTGTTGCAACTTACAGCTCCCTGTTTCCCTGTGGAGACAACTTGGTTTGCATCATTGATGACCGAACAGACGTATGGANNNNNNNNNNTTGGTAAGTGGTCTGCAGTTTCCTGCTTTGGAAAGTTTCAGAGAAGGTACTTAATTGTTATGACAAATACATGCATACTGATGACAAATTTTTCTTAATA
	32	80.387				Marker37915	25.5645	59.9	TGTATTGCAAGCATTTAGTGTTTGTTCATTGAGGTTTCTTGCATTATTTCCTTCAAAACTGGTTTCAGAGATTGTTTCCCCCTAAAATTATTCTGTATCANNNNNNNNNNCTCGTATACGTTGCTCTCTCATGTAGTTAAAAGATTTGCTCACACCCTCTACAAAAAAATAGATAAATAAAATAAAATAAAAATTGAAGGAATAGTAATG
	32	80.387				Marker12667	25.5645	59.9	GTCCATGGGTCAGTGGTGTGTGGGTACTGCTTCACTTTGCTTCACCATTCTGCTGTATAGCAAGTTTTGATTATTGATGCATTAATTATTCACAAAATCANNNNNNNNNNTACTGCAAAACAGCACCTTTATCAGAGGAGATTTTCCCCCTGTATTGATTAAGACATATACATGGGCTATTATGTGTGTTATGAAATTTCTAAATATCAT
	32	80.387				Marker41953	25.5645	59.9	TGAAATTCATATTCTTTATTATAAATATAATTTCAGAACTATATGCTGCACCTGAAACAATTCCACACACACACATGTAATGCAATGACAATGACTGCAANNNNNNNNNNTACAGAAAAGCTATTAGTGAGAAGAAAGCACCACACTGCCAGCAGCTAAAAAGAATATGAATAAACTACAACAGCACTTAAGGAAAATTTTGATAGTAAA
	32	80.387				Marker14727	25.5645	59.9	AAATAAGTCACCATTAACGCAAGTAATGCAGGTGATTTATTTTACTACTTAATTTAATACTGCTTATGACAGGCGGCTCACATAATCAGATCATACTTTANNNNNNNNNNAATATTATTGCCGTACTCCTTCCTGTCACTAGAACTCTTTCAAGCGGGAAGTTTCAAGACACTTATCCTCTTATTTTGACGATCGCTTTTGACTCTTTCG
	32	80.387				Marker7118	25.5645	59.9	TGAGAAATTCTGGAGCTGAACAGCCTGAACAGCTGATTTATTACGTATATAAAATATTTTTTTTTCCACATTTCGATTCCAATGGTCTCTAACACCGTCGNNNNNNNNNNTGTGAGGTTTGATCCTTTTGTTGTTGTTGTTGTTGTTGGACGGACACTCAAAGATGTCTCAGCAGACCGCGCGGCAACACCTACCAACCTTATGAGATTT
	32	80.387				Marker7532	25.5645	59.9	TAGAGGATTTATAAGTAGCCCGCAAAGGATGAGTGTATGTGGTGTTTCTTACACCCCTAGACCTGCTCAATGGCATCGAGTTCAGGATGAGATTTGAGAGNNNNNNNNNNTAGGTGAAAACATTTGCATTGAGATGATATTACCATGTTGAAAGGATGAAGAATTTGTAATGAAAGTGTGAGTGAGGTTGAAAATCCTAAGAGGAGAGGA
	32	80.387				Marker12655	25.5645	59.9	TATACTATAGCGCATATCTTGACCTTTTCCTGACCTTTAATCCTTCTGCTTATACTGTTATCCTTTCTTCTCCGTTGGGCTCCTTCGATCACAATCTCATNNNNNNNNNNTATCTGGCATGGAGGCGTACATTCATCACTTTTTCTCGACCTAAACCTTCCAAACCTTGGTTTAACACTTCTTGTTCTCGTGCGATACATGATAGAGAGG
	32	80.387				Marker26225	25.5645	59.9	CACTTGTGCTAAATACACACAACCTAAACACCTGGAAATAAAACTAAGTTATAAAAACTCACGTAAAATAAAATCAATAATCTTTTCCTTAACTAACAGANNNNNNNNNNAGGCAGGCAACTCTGATGGCACAGGGTTACATAATGACAATTAACAGGGAACCGATCGCCCTGTAACTAGAGACTCTGCTTAATTACGTCAATGGTGATG
	32	80.387				Marker12144	25.5645	59.9	CATTTCCCAGGTCCGGACTTTAAAAATCACAAAAATTTCCAAGAAAATTTTTATTTTGAAACAACTTTTGAGGCTGTTATATGAAGGGCATCAAATATATNNNNNNNNNNTATGTTAGATAAGGTCAGTTAGGTCAGGTTAGATTCGCCTGGTTAGGTTCGACTGATTAGATTGGGATAATTTTATACGAGAGACATTGTTTTGGATGGA
	32	80.387				Marker13347	25.5645	59.9	TTTCCTTTTTTATAGATACTAACATCCTGGTAGTCATGCAGGGGTGATGCTTCCCTTAACGCCTTGCACTCAAGCTTACATTATACGACCTATCATCCTANNNNNNNNNNTTAGCTGGGTCAATTACAGTTTCTCACTACGTTACTTCCCACGGGTAGCTATTGCGTCCCTAACGTGACATGCTTGGCACCTCCACATGCCATAACCTAG
	32	80.387				Marker957	25.5645	59.9	AGTGAAGAAAGTAATTGACTAAGGAAGAAGAAAGAAGGGGATAAATAAGTAAGGAAGTAAGAAAGGTAAAAGAAAGGAGGAGCGAAGTAAGAAAACGAGTNNNNNNNNNNGGAGGTGGTGTGGTGACGGACAGGCGTAGAGGACACGAGGGAGGTGGCGCAGGTGGTCTCAGTGGGGAGTGAGGAGAGGTGAATGATACAGGTGTGAGGC
	32	80.387				Marker135667	25.5645	59.9	TAACTCCTTGACTTAAATTTCACACATACCCATTCTCTGCAAGATGAAGAAAGCTATGGAATGAAAGATAACAAATCCAACAATTTGCCTCTGCCTATCCNNNNNNNNNNGTCTTCTCCTCCTACTAGGAAAGCAAGACCATACCAATTCACTGTTAGATGAACAGGGCTACAATAAGAGAAGATTAATCCCACAATTTGTCCTCCTGGC
	32	80.387				Marker1755	25.5645	59.9	TGCGATGGATGTGCTCTTAGAAAATAACTGCTGGGATATCAACGTCTGTCTGTATAGAATGTTAGAGAAGGAAGGGAAAGTATTCAAGATCAATTCATATNNNNNNNNNNTGATAATAACAATACATCTATTTACGATTAGGCAGTCAGAAAAAAAGGAAAGAAACCAATCACAACAACAGACAATAACAATAATCTATCTATTAACACA
	32	80.387				Marker7540	25.5645	59.9	AGTCAGCATGAAATGACATCACTATTTTAATCAATAATAATGATGGTATTCCAATACTGGAATGAAAATTAATCAATGCTATTAGTGTCCTATTCCTAAANNNNNNNNNNAATAATATATCTAGTGTCCTTTTCACAAGGTTTCTGATACTGTGCTAAACTTTTACAATCCCTGTGACAGACACAATAACCTCAAATTGTACTTTACCAT
	32	80.387				Marker42266	25.5645	59.9	ATTCCAAGGACTACAATATGCAACTAATCATTATATGTGTTAATATAATAAAAATGGGAATGTAGTAGTGCCAACAACACTGTTCCGGGCTGAAAGAAGANNNNNNNNNNGTGGCTTGGGTATGCAAAGAGTGAAAAAGAGCGACTAGATAAATAACAGGATTGGATGTGAAAAGTATAAGGCTATGAATGAAGACATCGAACGAGATGT
	32	80.387				Marker36893	25.5645	59.9	TTGTAGTTATTGCATTTACTACTTTTTGCAGCTCATTCCAGATTCCTGCAGTCCTTTGCAGGAAACTGTTCTTCTTAATATCCCTTCTACTAACACCCTTNNNNNNNNNNGATTTAGTTTCTTTAGTCTCTCTTCTGATAGGGTCGGAGGCAGCTTTGTCGCTGCTTGTTATATTCTCTCTAATTTCTTTATGTCCCTTTTAGTGCTGGG
	32	80.387				Marker991	25.5645	59.9	ATAGGGATCACTTATAGTTACAGTCACATTGGTCACCAAGTATCGCTCAGGTATCGCCTCCTCCCCTTTCCCTACCGGATCGGATTCAAGAACCGTCTTTNNNNNNNNNNACAGCAAAGTTTGTATCCGCTGTTGCACGCAAGAGAAATCATGCCTTAGAGGGCTGAAAGGTTATTGTTTGTTTTCAAAGAATTAATTATTCCTTTCTTG
	32	80.387				Marker15295	25.5645	59.9	CTTCCGTACCTCAATTGCGTTAAAAATTTCACCAACTTATAGTAATCGGTTAATTCAATAAGACGAGTTATTCTCCCAAAGAGAGAGGTGAGTTGCAGTGNNNNNNNNNNCTGGGATGATCAAGGAAGAAATAAATATAATTTTACTCATCTAGATCTAGAGCATTTTAAGGAAATTCATTCACCCAAACGAGGCGGTGACATAAGACAA
	32	80.387				Marker31174	25.5645	59.9	TCTTGTATTTTCCTAGTGTCGTTTTCTTTATGAGTGAAATATTTCAAGTGAAAGGAAATTATTTGTATGTGCTTATCGGCAGCATGTTACGTGAAGTGATNNNNNNNNNNTAGTAAAATTGGCAACACAAACATATAGGAAGTCCAGGGGAAGTGTCTCGAGACAGTGACGAGGAGGCATTATTTTGGTAAGCCACATCCACCAAATACT
	32	80.387				Marker30393	25.5645	59.9	CACTTCTAATTCAAAATTTACCGTTAATGATTGCTGATTGGCTAACGCAAGACAAATGAACCTATGAAAATGAAATTATGCTGAGTCTGCACCCTGTGACNNNNNNNNNNGTTACTTCCTTACTAGTTTTAACCTAAGGAAACAGTGGAGAGGTAAAAAATAATAACATTAAGACCCGGGTGTAATCTACATATTAGCCTAAGTGAGGTT
	32	80.387				Marker126559	25.5645	59.9	TTCACTGTTCTTTGCCTTCTCACCTTAATCCTTTGACATCTATTTTGTTTCCGTTTCCTTCCGTAACTTTCTCCTTTCCTCTCTTTTAACTTCCTTCCTTNNNNNNNNNNGCTTTCAAGGTTGTGTGGGGGTAATATATCCACCAATGCAACTTTTAGTATGATGATAGCCTCCTTACAAAATCTGATAGTTGAAAGATGTATTGATCAG
	32	80.387				Marker12662	25.5645	59.9	CCCAGCACAGCCAATAAGCTCCTCCAACACCACCAACCTTGTACTTACTTGCCACGAACACACACACGCTCGCAGGGACCAGGGCACCTCACTCCTCCCCNNNNNNNNNNGAAAGGTTTGGTAAAGGGGTATAGATTGATAACTATATTTGTGTGGTGTGTGTTGTTGTTGTCGTCTGCCTTTTTCGTCTCCCTTCGCATCTGAGTCAAG
	32	80.387				Marker12142	25.5645	59.9	CATTTCCCAGGTCCGGACTTTAAAAATCACAAAAATTTCCAAGAAAATTTTTATTTTGAAACAACTTTTGAGGCTGTTATATGAAGGGCATCAAATATATNNNNNNNNNNTATGTTAGATAAGGTCAGTTAGGTCAGGTTAGATTCGCCTGGTTAGGTTCGACTGATTAGATTGGGATAATTTTATACGAGAGACATTGTTTTGGATGGA
	32	80.387				Marker134281	25.5645	59.9	AGAAGTTTTGTGATTTAATAAAAGAAGGTATTATTACTTCACAATATATCCCGCGTTTCCTTACTCTGTTTAGAATTCGGCTACTTTTATTTGCATATATNNNNNNNNNNGCGTGATGGTAATACTTTAGAGGATAATGAGGTGGTAGTGGCAATGGTATAGCAGTAGTGATGTAGTGGCAGTGATAGTGTTGCTAGTTTTGTTGTTCTG
	32	80.387				Marker5037	25.5645	59.9	CAGGTGTCACTGCATCCCTCATGTGGGTATCTTCCTTCTTAATAAGGGGAGTCGCAAACTGCAGGAGACCTTGGTACTGCTCCTGTTGAGACATCTTGCTNNNNNNNNNNTCTGGTGCTATGAAAGTTAAGTAAATGAGAGATATAATGAAACTGAGAATCAGAGTGGTAAAGATGTAAGGTGTAGCTACATTGTGGTAGTGAGGCTCGT
	32	80.387				Marker12143	25.5645	59.9	CATTTCCCAGGTCCGGACTTTAAAAATCACAAAAATTTCCAAGAAAATTTTTATTTTGAAACAACTTTTGAGGCTGTTATATGAAGGGCATCAAATATATNNNNNNNNNNTATGTTAGATAAGGTCAGTTAGGTCAGGTTAGATTCGCCTGGTTAGGTTCGACTGATTAGATTGGGATAATTTTATACGAGAGACATTGTTTTGGATGGA
	32	80.387				Marker135191	25.5645	59.9	TCATAACAAAAAAAAAAAAAAAAGAAACACCGTTCATAGCACACCTGGATCATAATATTATCTCACACACAAATAAAATGGTCTTAATACAACAAACTTANNNNNNNNNNACAGACTTGATCGCGACTGCAGTCTGTGCATCTGGTGTAAATTTAACCAAACTTGCCCATAGAGATTCACTGACCTGACCTGACATGATGAAAGGAGATG
	32	80.387				Marker37454	25.5645	59.9	CCTTTATAAACTGGTCTTCACTTATAAATTTGATGCCCCCACTTACGGGTACAACTCCCTTACCAGACGCATGTATTTCTCAAGAACTGTTATTATGCGCNNNNNNNNNNGAAACACTCTACAGCTCTCGTTTTCTTTACAAGTTAATTAATTAGTCCTTCTCGATCGACTGAGGCACAGTTGCCCAATACTTCTGCTCGTAACCTTGTA
	32	80.387				Marker41952	25.5645	59.9	TGAAATTCATATTCTTTATTATAAATATAATTTCAGAACTATATGCTGCACCTGAAACAATTCCACACACACACATGTAATGCAATGACAATGACTGCAANNNNNNNNNNTACAGAAAAGCTATTAGTGAGAAGAAAGCACCACACTGCCAGCAGCTAAAAAGAATATGAATAAACTACAACAGCACTTAAGGAAAATTTTGATAGTAAA
	32	80.387				Marker3514	25.5645	59.9	ACACTGCCCTCATGGGTAACATCTGCTGTGACTGTGGCATTCTACTGCGGGAAGAGGACTTACCCAAAACTGAGGCTGTCAGCATGCTCCATTCTGTCCCNNNNNNNNNNTGCTTGCTGATGATTGTAGTTGGTAAATAAACCAAGATAATGACATCTCTGAAAATTCAAAAAATATCAAAAAATACAAAAATCATCTCATGACACTCTT
	32	81.565				Marker28527	27.2698	62.2	AATATATCCTTCTTTATATTGTTTCAGTGGTTCATATTATGCAAGTCTATAGTTGAGACTATATATCAGCCATATTTTTAGAGATGATCATAAGTAAATANNNNNNNNNNATTACAGTGAGAAATCATTTTCATTCTTATGCACAGCTGAAGCTCAGCAGAAAAGAGGCAATATTTTTCACATAGGATAAGATAAAGATTTAGATGGTTT
	32	81.565				Marker132207	27.2698	62.2	TCTGAGTTTGTTGCTTATACAGCCTGGATTCTATGAAGCGCTCAGTCCGGAGCCGCTTCCTCCTTCACCCAGGCTTGTACGAGTATGACGCGCGCCACCCNNNNNNNNNNAGGCGGCGCCAAGACTTTATGTCGCCGCCGCGTCACGCTCACTTGCTGTCATTACTTACATAGGGCTCAGGTAAGGACACGCCCACCACAGCGATGATTA
	32	81.565				Marker6147	27.2698	62.2	GCAATAAGAGTGTGTGTGTGATAATATGTATATGAGTCTGATAGAAGATTCATCTTCTTACTTCAGGAGAATCACTCATTGAGCTACCACAAATGTTCAGNNNNNNNNNNAATATTTACATTTTTTCTTTTCTTTCATATACTAAAGAAAAAACATGCATGAATACATCCATATTGATAAGAATCATATCTTGTTTTCCATATTTACAAT
	32	81.565				Marker16566	27.2698	62.2	GATGCCCAACGCCACTGCATAAAATGTCTTAAAATCTTCAAACTAGAGAATCTTCGCTACTCAATAAATCCACTTCATTGTGTTAGTAGGAGTGCTCAGTNNNNNNNNNNATTGATGAGGAGAATTCCGAACGAATTTTCCCTGAATACTAAAGGATGACACTCGAGTTCTGGGCGGGAAACAAACGCGTGCGAGGGAGCCACGGGGACG
	32	81.565				Marker134280	27.2698	62.2	AGAAGTTTTGTGATTTAATAAAAGAAGGTATTATTACTTCACAATATATCCCGCGTTTCCTTACTCTGTTTAGAATTCGGCTACTTTTATTTGCATATATNNNNNNNNNNGCGTGATGGTAATACTTTAGAGGATAATGAGGTGGTAGTGGCAATGGTATAGCAGTAGTGATGTAGTGGCAGTGATAGTGTTGCTAGTTTTGTTGTTCTG
	32	81.565				Marker10685	27.2698	62.2	TGAGGAAAGTGGTACATCGGTTAGATGGGGATGCTAATTCTATACGTACGTGGAAGTATCTACAAAACTGTATTTGGATGATCAGTCAGTTAGTAGGGCANNNNNNNNNNTGGAGTTGCTGGTTAATAGAAGTAGTAGTAGTAGTAGTAGGATTCTTGTTGTTTTGCTGCTATTGTTATTGTCGTTACTATTATTGTCGTTGTTGTTGAT
	32	81.565				Marker22930	27.2698	62.2	ACGTTGATTGCATAACGTGAATGAATGAGGAAGCTAAATTGTTGGATGAAAGCTGGATATGTGATGAAAATGCGTGTATTTTAGTCATGAATTAATATTANNNNNNNNNNACGAGTTTGTGTTGAGGTGTGCCCTGAGGTGTGCGGGAAGGCTGGCTGGCTCACTGGTGCTGCCTGTTCAGCGGTGACGAGGATTGGAAGGTGCAGGACA
	32	81.565				Marker12663	27.2698	62.2	CCCAGCACAGCCAATAAGCTCCTCCAACACCACCAACCTTGTACTTACTTGCCACGAACACACACACGCTCGCAGGGACCAGGGCACCTCACTCCTCCCCNNNNNNNNNNGAAAGGTTTGGTAAAGGGGTATAGATTGATAACTATATTTGTGTGGTGTGTGTTGTTGTTGTCGTCTGCCTTTTTCGTCTCCCTTCGCATCTGAGTCAAG
	32	81.565				Marker10684	27.2698	62.2	TGAGGAAAGTGGTACATCGGTTAGATGGGGATGCTAATTCTATACGTACGTGGAAGTATCTACAAAACTGTATTTGGATGATCAGTCAGTTAGTAGGGCANNNNNNNNNNTGGAGTTGCTGGTTAATAGAAGTAGTAGTAGTAGTAGTAGGATTCTTGTTGTTTTGCTGCTATTGTTATTGTCGTTACTATTATTGTCGTTGTTGTTGAT
	32	81.565				Marker36892	27.2698	66.4	TTGTAGTTATTGCATTTACTACTTTTTGCAGCTCATTCCAGATTCCTGCAGTCCTTTGCAGGAAACTGTTCTTCTTAATATCCCTTCTACTAACACCCTTNNNNNNNNNNGATTTAGTTTCTTTAGTCTCTCTTCTGATAGGGTCGGAGGCAGCTTTGTCGCTGCTTGTTATATTCTCTCTAATTTCTTTATGTCCCTTTTAGTGCTGGG
	32	83.973				Marker5318	38.7479	74.9	AACATAAATATAATTGGTGTTGATGTTCATAGTGCTTATACTTACTACGCAATGTTGCGTGATGTTGCGGGTGTCTTGTGAATATATAAATATTGTTTGGNNNNNNNNNNAAAAAAAAAAAAACACGCCCACACAATAAGGGAAGAAAAATCAATAGATGCGGCATTGGAATGATCAAGTGTTCAGTTTCCTCGTGATTTTATTGCGTCA
	32	83.973				Marker5316	38.7479	77.3	AACATAAATATAATTGGTGTTGATGTTCATAGTGCTTATACTTACTACGCAATGTTGCGTGATGTTGCGGGTGTCTTGTGAATATATAAATATTGTTTGGNNNNNNNNNNAAAAAAAAAAAAACACGCCCACACAATAAGGGAAGAAAAATCAATAGATGCGGCATTGGAATGATCAAGTGTTCAGTTTCCTCGTGATTTTATTGCGTCA
	32	83.973				Marker20071	38.7479	77.4	ATTCAAATCCTCATTTGTCTCCACTCAAACTCCTGGCAATAATTCACCGTGTAATAAGATTTTAACTTTTTTTTTTGTCTTTGGTTAGTAAATGTTATTTNNNNNNNNNNGTTTTTAGAAAGGAAAAACATTTCAGAAGATGAAGTCATTTATCTAGATTTCAGAGGCGGTATTTTGGATAGAAACTCTTACTACCCCAACCAAAATGAC
	32	84.364				Marker135186	41.6421	77.4	CTCTCTCTATGACCCACAACGCCATCACTACTGCACAACTGCATTTTTTCTGTAGCTTTTCCCAGCAGCAAGATGTCTAAGTGTTATGATCACCTTAATTNNNNNNNNNNTCAATACATCCTTTCTGGATAAATAAAATTCTAAGCTGGAGATATTGTAGAGTAGTTATCTTAGCAGTAGGAGCATTGGTCATTACCTGCTAAAGACATA
	32	84.364				Marker6218	41.6421	77.4	CTTAATCTGGGTCCTCCTATCCTGAATTATCTGGAATCATTCAAGTTTTCTTAGTTTGCTTTTTTTACTTGTAGTCTTGAATCCCCTCCCTCTTTTTTTTNNNNNNNNNNTCATTACTACTACTACTACTACTACTATTATCATCATCGTTATCATCATCATCATCAACATCGACACCATGATGTAATGAAAAACTTAACACGTGGAATG
	32	84.364				Marker5544	41.6421	77.4	ATATGTGGGAGTCTTTGAGTGCGATGTTTGTTTATCAGATTACAACAATTATTGAATTGAGAAGGAAGAGAATGCTTATACAAGAAAGCAAGTTCTACATNNNNNNNNNNAAACATTAGAACTTTGCTAGATAAATGGTAATAGTAATAAAAACAGCTGAATTGTGGATAAAATTGCATGTAATTCAGCAGCTTATGGACAGAAAGGGTG
	32	84.364				Marker21423	41.6421	77.4	ATCTTTTGGAGAAAGAAAAATAATGTAATGAATATTAAATTTACACTTCATATATATCTGAATATTAATTTCACATAGCCTAAAATTTTGCAAATCTAATNNNNNNNNNNACATCCATTGGGTTTCCTTTGCGATGAGCTTCAGTAATTGCCACCACAAGCTGTGCAGCATCTTTGGTTAGCCGAGGAAAGTCCCCAAGAATGTCTTTGG
	32	84.364				Marker26825	41.6421	77.4	GTGAGGGCATGGAAAACGTCACTGCAAAGGATCTTAATGAGTAGCAAGAAGTAGTCAGAAGATGGAGGAGAGGGAGAAACAAGCCCTGAATCATCCAAGGNNNNNNNNNNAGGGAGTTTTGGCTAGTTTGAGAATAGACTTGGCATGATTCCAGGCAGAAATATAAAGCACATGAAATTCAGGTGATGGAAGGCTTAAGTACATTTTTTT
	32	84.364				Marker11830	41.6421	77.4	TTCACTGTCATGTCGTCTGACTGGTTGGGTGTCTAGACTGTCCTTTCCTGTCTTTCGGTTGTCTCCGTGCTAATCCGTGGAAAGGCAGAGTCATATTGTTNNNNNNNNNNAGCAGTAATGAAAGTGACTAACAGTAGAAATACAAGCAGTAGTAGTAACAGAAGCATTGGCATTAGTAGCACAAGTAGCATTACCATAAACAAGAGAGTA
	32	84.364				Marker21662	41.6421	77.4	ACTCTATATGCAAGAAAACTCGCTGTAAAAAGGATCGCAGAATATTAGCGCTACTAGATTCATGTTTAAAGGTTTAAAAGACCGAGGGTAATGGCACTCTNNNNNNNNNNTACAGGAAAGGGCTACCTCTCAGGATACGCGGCACAACCACTGATTTATACCTGGTACCTAGGGACTGATAGGTGACCAAAACAAGGGTATAAGGAGACT
	32	84.364				Marker26826	41.6421	77.4	GTGAGGGCATGGAAAACGTCACTGCAAAGGATCTTAATGAGTAGCAAGAAGTAGTCAGAAGATGGAGGAGAGGGAGAAACAAGCCCTGAATCATCCAAGGNNNNNNNNNNAGGGAGTTTTGGCTAGTTTGAGAATAGACTTGGCATGATTCCAGGCAGAAATATAAAGCACATGAAATTCAGGTGATGGAAGGCTTAAGTACATTTTTTT
	32	84.364				Marker21660	41.6421	77.4	ACTCTATATGCAAGAAAACTCGCTGTAAAAAGGATCGCAGAATATTAGCGCTACTAGATTCATGTTTAAAGGTTTAAAAGACCGAGGGTAATGGCACTCTNNNNNNNNNNTACAGGAAAGGGCTACCTCTCAGGATACGCGGCACAACCACTGATTTATACCTGGTACCTAGGGACTGATAGGTGACCAAAACAAGGGTATAAGGAGACT
	32	84.364				Marker44325	41.6421	77.4	CTAGCAGCAAGGGGGTATGAGATGTAACCCGAGGGGTTGTGAGCTCGCTGTCCCGGTGTGTGGTGTGTCAGTGGTCTCAGTCCTACCCAAAGATCGGTCANNNNNNNNNNTACATAACCGCCTTCCACCTTTCTATTTACGTGTCAGGGAGCTTGGTCACGGGTACAATACTAAAACAAAGCCCCTTCAATATGCCACTAAGAAAAAAGG
	32	84.364				Marker843	41.6421	77.4	TCTCAGGTCAAGGAGGAGGCAGCCACTTATTACTCCTGATAGATCTATTATTAACATAAGATTATCTCTACCCATCTACACTACCCTTACCATTATCACGNNNNNNNNNNCGACATCTGCGGGAGAAGGAACACGGTGTTTGTTATTTACGCGTTGTTTGAGAGCACGGAGAGCGGCTGTTTGTTGAGAGGTCAGTCAGTCAGCTGTCTG
	32	84.364				Marker21659	41.6421	77.4	ACTCTATATGCAAGAAAACTCGCTGTAAAAAGGATCGCAGAATATTAGCGCTACTAGATTCATGTTTAAAGGTTTAAAAGACCGAGGGTAATGGCACTCTNNNNNNNNNNTACAGGAAAGGGCTACCTCTCAGGATACGCGGCACAACCACTGATTTATACCTGGTACCTAGGGACTGATAGGTGACCAAAACAAGGGTATAAGGAGACT
	32	84.364				Marker44324	41.6421	77.4	CTAGCAGCAAGGGGGTATGAGATGTAACCCGAGGGGTTGTGAGCTCGCTGTCCCGGTGTGTGGTGTGTCAGTGGTCTCAGTCCTACCCAAAGATCGGTCANNNNNNNNNNTACATAACCGCCTTCCACCTTTCTATTTACGTGTCAGGGAGCTTGGTCACGGGTACAATACTAAAACAAAGCCCCTTCAATATGCCACTAAGAAAAAAGG
	32	84.364				Marker10604	41.6421	77.4	TCCTCACTGCTCACTGAGCCATTGTCTGAAGAAAGGCACATCATTACTTCACCTATTCAAGAGCACAAGGTAGTACTTGACATCTATTAATAATATCAGTNNNNNNNNNNATGAGAGGTCGTAATCAGGGATTGAACCTCTGACCAGGAGAATAGAAGTACTGGACCTCAGATGTCAGGCTGCAATGATCAGGTCCCATGATGATCTTTA
	32	84.364				Marker7910	41.6421	77.4	CGAACGGCGGATATCATTCATTTCCCTTCCTTCGTTGCCGTGTGATCTGACACCTTCTTGGAATATAGAGGATCGTGAGGTGTCGCGTCGCTGGTCAAGGNNNNNNNNNNTAGGGAGGGAGAGGTGCGGGGCTGGACAATTGTTTCTGTGGTGCTAGATGACGCCAGGGGGGATAAGGATGAGCAGGGCATTAGGTACAAGGTCCGAGAG
	32	84.364				Marker34963	41.6421	77.4	CTCATCAATATCTCTTACTGTAATTTTTTTACACCAAATGATGCAATAAATTGTGGGGAGACGAAAACACAGTTATTTTTTCTTTTTCTTTTTTTCTTTCNNNNNNNNNNAATAAAGAAAAGACACTGCAATGAAATATTTCCACAAAGATATCAGAGAATTACAAATGTGTCATTACGTTTTGTTTCCCTTTCAGGAGAACGTAATGCC
	32	84.364				Marker34962	41.6421	77.4	CTCATCAATATCTCTTACTGTAATTTTTTTACACCAAATGATGCAATAAATTGTGGGGAGACGAAAACACAGTTATTTTTTCTTTTTCTTTTTTTCTTTCNNNNNNNNNNAATAAAGAAAAGACACTGCAATGAAATATTTCCACAAAGATATCAGAGAATTACAAATGTGTCATTACGTTTTGTTTCCCTTTCAGGAGAACGTAATGCC
	32	84.364				Marker21866	41.6421	77.4	TTGATGATGCGTGAGATTAAGTTGATTTATAAGAGAAATTTAATTAATAGGAAAAGAACATTTGTTAGCTGTAATGACACTCGTGGTATAAATTTCAGTANNNNNNNNNNAAGCATTGAGGAAAGGTGAAAGTGGAGTCTAATCACGTCCTTCTATCATCAGTTGTCGAATTTCTCCTCTGAGGTTTCTGATGACCTGATTGCACGGCTT
	32	84.364				Marker34960	41.6421	80.2	CTCATCAATATCTCTTACTGTAATTTTTTTACACCAAATGATGCAATAAATTGTGGGGAGACGAAAACACAGTTATTTTTTCTTTTTCTTTTTTTCTTTCNNNNNNNNNNAATAAAGAAAAGACACTGCAATGAAATATTTCCACAAAGATATCAGAGAATTACAAATGTGTCATTACGTTTTGTTTCCCTTTCAGGAGAACGTAATGCC
	32	84.364				Marker5317	41.6421	80.3	AACATAAATATAATTGGTGTTGATGTTCATAGTGCTTATACTTACTACGCAATGTTGCGTGATGTTGCGGGTGTCTTGTGAATATATAAATATTGTTTGGNNNNNNNNNNAAAAAAAAAAAAACACGCCCACACAATAAGGGAAGAAAAATCAATAGATGCGGCATTGGAATGATCAAGTGTTCAGTTTCCTCGTGATTTTATTGCGTCA
	32	84.754				Marker34964	45.3826	80.2	CTCATCAATATCTCTTACTGTAATTTTTTTACACCAAATGATGCAATAAATTGTGGGGAGACGAAAACACAGTTATTTTTTCTTTTTCTTTTTTTCTTTCNNNNNNNNNNAATAAAGAAAAGACACTGCAATGAAATATTTCCACAAAGATATCAGAGAATTACAAATGTGTCATTACGTTTTGTTTCCCTTTCAGGAGAACGTAATGCC
	32	84.754				Marker21661	45.3826	80.2	ACTCTATATGCAAGAAAACTCGCTGTAAAAAGGATCGCAGAATATTAGCGCTACTAGATTCATGTTTAAAGGTTTAAAAGACCGAGGGTAATGGCACTCTNNNNNNNNNNTACAGGAAAGGGCTACCTCTCAGGATACGCGGCACAACCACTGATTTATACCTGGTACCTAGGGACTGATAGGTGACCAAAACAAGGGTATAAGGAGACT
	32	84.754				Marker16567	45.3826	80.2	GATGCCCAACGCCACTGCATAAAATGTCTTAAAATCTTCAAACTAGAGAATCTTCGCTACTCAATAAATCCACTTCATTGTGTTAGTAGGAGTGCTCAGTNNNNNNNNNNATTGATGAGGAGAATTCCGAACGAATTTTCCCTGAATACTAAAGGATGACACTCGAGTTCTGGGCGGGAAACAAACGCGTGCGAGGGAGCCACGGGGACG
	32	84.754				Marker54068	45.3826	80.2	TGTACCTAATACCTGAAGACATTACATTGATCGTCACTAACATGTTTCTTTCATTACTGGATAATAACTTGAGAAATTATATCGTTATTACCTTTTTTTTNNNNNNNNNNTAAAATAGCTTGTTACATGTTTTCCCATCTGGTGATCACTTGCCTCTCCTCCTTCACCCTCCACTCACTCACCAACAAACACCTGATGCCCACCTACACG
	32	84.754				Marker132357	45.3826	80.2	TTAGTACATGCTGACAGGAGGAGGAGGGGGAGGAGGAGGAGGAAGAGGAGGAAGAGGACCGTACCCCTCTCACGGGACACTCACAGCACTCGACTCCTCANNNNNNNNNNGCAGGTAGGAAGGAAGGGGGGGAAGAAGGGAGGAAAAGGAAGATTGGTTATAGGAGAGGAAGGGTGAGAGGCGGGACGGAAGGGCAGAGGACGGAATAGA
	32	84.754				Marker22227	45.3826	80.2	GGAAGCTATTAGTTCTCCTATGAATGCTAAGCCAAGTGTCTTGAAGTCATGGTCCTCAGGGCGGACATGATGCAGTCTTTTACCTGACACTGAATAAAAANNNNNNNNNNGGTAGGTTTGGACCAAAGAGGTTTGTTATGGTTCAGTTGTTTTATTTCCACGAGACAGGTGAAGCCCTCCTGGAGGAGGCGGAGTCGCTGCACGAGGTTT
	32	84.754				Marker34961	45.3826	80.2	CTCATCAATATCTCTTACTGTAATTTTTTTACACCAAATGATGCAATAAATTGTGGGGAGACGAAAACACAGTTATTTTTTCTTTTTCTTTTTTTCTTTCNNNNNNNNNNAATAAAGAAAAGACACTGCAATGAAATATTTCCACAAAGATATCAGAGAATTACAAATGTGTCATTACGTTTTGTTTCCCTTTCAGGAGAACGTAATGCC
	32	85.342				Marker14085	47.4561	100	CTCTTTCCTTCAGGTGATGCAGCGTGATGGTGACTTGGGAGATGATGGTGATAATGATGGTGAAAGAACTGGTAATGATAAGTGACAGTGACTGATGGTANNNNNNNNNNCACTGAGAGGTGACGGTGGAAGTGACGACTAAATATGCTAGGGACAGTGATAATGATACGATAGCAGTTGCGATGGCAGGGGTGATGAGAGTGATTACAG
	32	85.929				Marker18944	47.2856	100	TGGAGTGTGCGCAATGAGGCGCTGCATATGGTGAAGCAGGAGTTATCAACACCTGGTCACCTCTTACAGATCATCTTCAAGCCTGATATTAGATTTCATTNNNNNNNNNNAACAAAAAAATAAATAAATATGCAAAATATAATAAATGAAAAATAAGCAACATAAAACGAAACAGGAAGATAATATGCTGACAGCATCGTGCTACGTCAT
	32	87.72				Marker15657	46.7713	100	CTTAGGAGTTATGCATTTGCCGAACTCCAAGTTTATATAAGAGCATTTGGATGAACAACAAAGGACAGGAAAAGGTAGTAAGAGGAAGAAACAAGACTAANNNNNNNNNNAGGTCCTAGCTTCTGTAAGGAGACTGTCAGCTGGTCAGAGGATTAAGAATAGGAAAGAAAATACTGAACTAAGAAAATCAATGCAGAATTTTACTATTTA
	32	87.72				Marker15654	46.7713	100	CTTAGGAGTTATGCATTTGCCGAACTCCAAGTTTATATAAGAGCATTTGGATGAACAACAAAGGACAGGAAAAGGTAGTAAGAGGAAGAAACAAGACTAANNNNNNNNNNAGGTCCTAGCTTCTGTAAGGAGACTGTCAGCTGGTCAGAGGATTAAGAATAGGAAAGAAAATACTGAACTAAGAAAATCAATGCAGAATTTTACTATTTA
	32	88.308				Marker29465	42.387	78	ATTATCTGCCATCAGTCATCATCGTAGAAAGGACAAATGTAAAAAAAAAAAATAAATAAAAAAAGGGAAAGAGGAAAAGGAGATACGAAAGTGGAAAAAANNNNNNNNNNTGACACAATTTCATTAGTACTTAGTCCTTTTCATTTATCTTGCATATCATTGTGTGTGTGTGCGCGTGTGTGTGTGCGTGTGTGTGCGGTATTTTGATGG
	32	88.308				Marker14596	42.387	78	ATTTCTGTTCTTGCACAGCCCATCACAACCATGTCTAGAATAAAGTAAGTCCTTTGTGTATTGCACTGCAAATTTAGATTTGCTTATCAATATTTTCTGANNNNNNNNNNACCTAGTTGTATTTACCTAGTTGTGCTTTATGGGAAAAGAGGTATGCTCGTGCTATTCCATCTCCATATCTTTTAATATCCAACTTAGCCTTGAATCCAT
	32	88.308				Marker11829	42.387	78	TTCACTGTCATGTCGTCTGACTGGTTGGGTGTCTAGACTGTCCTTTCCTGTCTTTCGGTTGTCTCCGTGCTAATCCGTGGAAAGGCAGAGTCATATTGTTNNNNNNNNNNAGCAGTAATGAAAGTGACTAACAGTAGAAATACAAGCAGTAGTAGTAACAGAAGCATTGGCATTAGTAGCACAAGTAGCATTACCATAAACAAGAGAGTA
	32	88.308				Marker959	42.387	78	AGTGAAGAAAGTAATTGACTAAGGAAGAAGAAAGAAGGGGATAAATAAGTAAGGAAGTAAGAAAGGTAAAAGAAAGGAGGAGCGAAGTAAGAAAACGAGTNNNNNNNNNNGGAGGTGGTGTGGTGACGGACAGGCGTAGAGGACACGAGGGAGGTGGCGCAGGTGGTCTCAGTGGGGAGTGAGGAGAGGTGAATGATACAGGTGTGAGGC
	32	88.308				Marker24242	42.387	78	CTAGCGCTGACATGGACATAAAACAGTCACATACTTACTCTTCCTCCTCTTTCCTCTCCGCAGACGCAAGGTTTCATCCACTTTCCTTCAATTTTCCGCANNNNNNNNNNTAAGATCATGTTACGTTTCTTTTTATTCTATATGTTTTTCCAGTAACGTATGTTTATAAACAATAAATGAAACGTTATTCTCCAAGATTTAGTACTTAAG
	32	88.308				Marker23333	42.387	78	ACATTAATTAAGAGTCATGTTAGGTCCTCAGCGACCACCCTTGCACGAGGGATCGTTGCTCAGGTAATCAAATAAAATAATCATATTTAATCATATATGANNNNNNNNNNGTTGTAAGGTATGTATGAATATATTCAAATGTATTCATTTACAAATAGAAAATACCCCTCTATGTTACACAGACAATTACGCATAAACTTCTGGAAATGA
	32	88.308				Marker30229	42.387	78	CTTTCCCTAATTACCAATCACTCTGAAACATATTTACTTGTTCTACAGCCACATCCAATCTTTAAACTGGGTAGAAATTGTAAAAAAAAATCTATTCTTTNNNNNNNNNNTTTTTCTCTCCTACTACAGACTCCCTAACACCAAACGCCTCCTTTATCCTTTCTTCACGACCCCAACAGCCACTTTTCCTTTTCTTTCATCTCCCTTCTT
	32	88.308				Marker5658	42.387	78	GTGTAGATTTATTTGCTCATCAGGTTGTTTATTTATGTATCTATTCAGTAATTCATGCACGTGTTTTATTTGTTTATTTATTTGTTCATCTATTTGTCTTNNNNNNNNNNAAAAAAAAAAAAAAAATAGAAAAGAAGAAAATAACGTGAATGAGAAAGTAACTATTTTACACATCGTTCTCGTGACTCGTGATCAGTTACAGTAAAGTCA
	32	88.308				Marker13856	42.387	78	CAATGGCACTGTTTGAGAATGCGTCACATTACTGATCAAGAAGCATCGGCAACACAACGACATGATCTTCCCTCAAGGCGGCACTCTTGTCTTACCTGAGNNNNNNNNNNTTTTATTCTATACAGTTGTACATAATGTCTGGGAAATCAGCAGCCGGATGATCTTGTGAAAATTATTGACTGGTATGTTCTTTTCCGTTGAAAAGCTTTC
	32	88.308				Marker958	42.387	78	AGTGAAGAAAGTAATTGACTAAGGAAGAAGAAAGAAGGGGATAAATAAGTAAGGAAGTAAGAAAGGTAAAAGAAAGGAGGAGCGAAGTAAGAAAACGAGTNNNNNNNNNNGGAGGTGGTGTGGTGACGGACAGGCGTAGAGGACACGAGGGAGGTGGCGCAGGTGGTCTCAGTGGGGAGTGAGGAGAGGTGAATGATACAGGTGTGAGGC
	32	89.089				Marker14429	44.5206	76.8	ACTGAATTTGAAAGAAACTCAACCTCCTTTGAGAAATACTTATATTTTACATCTATGAATGAAGCAATGTTGGTTTGACTATATCAAAGTTTTCAACATCNNNNNNNNNNATGTCTTCACAAACATAAGATACTCCTGAATATGATGGTGCTTTCAGATTTTGCATGAAAAGTTATATAACAGAAAATTAAAGATTTCTAGGAGTATCCT
	32	89.089				Marker839	44.5206	76.1	ACTCTGCACGTGATTTCCAACAGAGATAAACGATGCATAAAGTATGAAAAGAAAAATTAAATAATTACTTACTTCATATTTAACTCTAACCAATTGACTANNNNNNNNNNAAAGAAAGACGCACACGTTCATGACAGCAGACCAGTCACAATATACACATCTAGGCTCGTATTCTGAAACGCTCTGCTCTCGCACCACGACTATTTTCAA
	32	89.089				Marker41037	44.5206	75.8	CTTTTGCTGAGGAACGAATGAAGAACGGCTTACCTCTACTTTTAACAAGTTGTAAAGGAGGTTATTGTAGATTTTAAGGGTATTTTCACGATCCTAGCGGNNNNNNNNNNTTGGAGTTGATTAATTGATTGATGGATTGATGAAACTTTTGTCTCGTCACTCCAGCATCTGTGATCATTATGACAAGGCATCTGACAGAAAAGAAAGGGT
	32	89.87				Marker41035	42.235	77.9	CTTTTGCTGAGGAACGAATGAAGAACGGCTTACCTCTACTTTTAACAAGTTGTAAAGGAGGTTATTGTAGATTTTAAGGGTATTTTCACGATCCTAGCGGNNNNNNNNNNTTGGAGTTGATTAATTGATTGATGGATTGATGAAACTTTTGTCTCGTCACTCCAGCATCTGTGATCATTATGACAAGGCATCTGACAGAAAAGAAAGGGT
	32	89.87				Marker23334	42.235	77.9	ACATTAATTAAGAGTCATGTTAGGTCCTCAGCGACCACCCTTGCACGAGGGATCGTTGCTCAGGTAATCAAATAAAATAATCATATTTAATCATATATGANNNNNNNNNNGTTGTAAGGTATGTATGAATATATTCAAATGTATTCATTTACAAATAGAAAATACCCCTCTATGTTACACAGACAATTACGCATAAACTTCTGGAAATGA
	32	89.87				Marker32539	42.235	77.9	ATGTTATTTTCTCTCCTAAAAAGAAGTAACTGTTCTGAAAATGCACGTGAATTTGAAAACACTAAAATAATTACACTTTTCCGAAGATCTTTTTCTTCTTNNNNNNNNNNTTGACCACGCGCGGATAGACGCAATCTTCACGACAAATATCGCCGGATGACACTGAATACACGAGTACATAATACCACTCATGGTACTAGTCAGCGTAAT
	32	89.87				Marker35484	42.235	77.9	GGAAAGCCCCTCAATTGGTGTTTGGATGTCTTCCAGTGTGTCTTGTCGTTTTACTGTTGTCTCCCTCCTGAGGCTCTTAAGACTCCCTACCGATAAGGGANNNNNNNNNNTAGACTCAACCACCACCACCAGAAGGTCCATCGTCACGCCCTGCTACTCACCCCGTCCCATCACCAGCCTGCGTCACCATCACTAGCTCCCATAATCATC
	32	89.87				Marker133471	42.235	77.9	TTGATAGAAAACTGCGCTTATTTAATGTGTTTTCTATTGCTTTTTTTTTCTTTTCTTTTGTTTCTATTTGTCTGTATATTTTGCACTAGTAACTGTGAGANNNNNNNNNNATGACATTTGTATCCATTATCACCATTATTATCAACATCATCATCATCATAATTCTCACGATCATCATCATCAGGAAACCAATTACGTGGCTTAATTCAG
	32	89.87				Marker9668	42.235	77.9	TTCCTCACCAAAGTTGTGATGAGTTTCGATTAATTTACGGAGAACAGAGACTAATCACTAAGGAACCATCAACGCCCCGAAACCCTGCAACTTGTACGAGNNNNNNNNNNACTTGGCACAAAATGTAAGTACCTCAACAAAGAGAGGCTTTAAGCGGAGTCCTTCCATATTCTCTTTACGGGGCGAATGTGTGAGGGAACAGCGACGTGT
	32	90.261				Marker10549	42.2583	77.9	TGCTACTGTTATTGGTCAGCCACCCACTTTTTTTTTCCTTTTTTTTTTTTTTTTTTTTTTTTTTTTTTTTTTTTTTTTTTTTTTTTTTTTTTTTTTTTTTNNNNNNNNNNGAGGCACCCTTCATACTTTGAAACCCCACTACATCTGCACGATTTTCTACCTCCTTGTTGTGCATGGCGTTATGATTTAGGCAAGTTTATGTAATAATGT
	32	90.261				Marker41039	42.2583	77.9	CTTTTGCTGAGGAACGAATGAAGAACGGCTTACCTCTACTTTTAACAAGTTGTAAAGGAGGTTATTGTAGATTTTAAGGGTATTTTCACGATCCTAGCGGNNNNNNNNNNTTGGAGTTGATTAATTGATTGATGGATTGATGAAACTTTTGTCTCGTCACTCCAGCATCTGTGATCATTATGACAAGGCATCTGACAGAAAAGAAAGGGT
	32	90.261				Marker35485	42.2583	77.9	GGAAAGCCCCTCAATTGGTGTTTGGATGTCTTCCAGTGTGTCTTGTCGTTTTACTGTTGTCTCCCTCCTGAGGCTCTTAAGACTCCCTACCGATAAGGGANNNNNNNNNNTAGACTCAACCACCACCACCAGAAGGTCCATCGTCACGCCCTGCTACTCACCCCGTCCCATCACCAGCCTGCGTCACCATCACTAGCTCCCATAATCATC
	32	90.261				Marker41038	42.2583	77.9	CTTTTGCTGAGGAACGAATGAAGAACGGCTTACCTCTACTTTTAACAAGTTGTAAAGGAGGTTATTGTAGATTTTAAGGGTATTTTCACGATCCTAGCGGNNNNNNNNNNTTGGAGTTGATTAATTGATTGATGGATTGATGAAACTTTTGTCTCGTCACTCCAGCATCTGTGATCATTATGACAAGGCATCTGACAGAAAAGAAAGGGT
	32	90.261				Marker28160	42.2583	77.9	CCGTTGCGTGTCTCCCTCCCTCTCACTCGCGGGAAGCTCACACAGTTACTCCCGAAAGACCCCACACATCTCCCCCTTTACCCTACACACACACGCACACNNNNNNNNNNTACCAAAGATCTATATACAGCGGGATTAGCAGCCGAGCCAGGGCGGGAGAGACGCATAATAGCCGGGCATTTGCGTGACGTAGTTTCCTTGTCTTCATGA
	32	90.261				Marker24241	42.2583	77.9	CTAGCGCTGACATGGACATAAAACAGTCACATACTTACTCTTCCTCCTCTTTCCTCTCCGCAGACGCAAGGTTTCATCCACTTTCCTTCAATTTTCCGCANNNNNNNNNNTAAGATCATGTTACGTTTCTTTTTATTCTATATGTTTTTCCAGTAACGTATGTTTATAAACAATAAATGAAACGTTATTCTCCAAGATTTAGTACTTAAG
	32	90.261				Marker41036	42.2583	77.9	CTTTTGCTGAGGAACGAATGAAGAACGGCTTACCTCTACTTTTAACAAGTTGTAAAGGAGGTTATTGTAGATTTTAAGGGTATTTTCACGATCCTAGCGGNNNNNNNNNNTTGGAGTTGATTAATTGATTGATGGATTGATGAAACTTTTGTCTCGTCACTCCAGCATCTGTGATCATTATGACAAGGCATCTGACAGAAAAGAAAGGGT
	32	91.439				Marker1539	46.1071	80.7	GTATTCAGAAAAGCTTTGCTCTCTCACCACGACTGTTTTCCATCCGCAGAGATGATTAACCGGATTTTCAAGAGCCTCTTGTTAATAATGTAGAAATTTTNNNNNNNNNNTGATCTTAAATTTACTACAGTGGTAATGATAAACAGAGGGGAAAATGTGTCAGTAAAAACGCCTGTACCTCTGGAGCGTCGCGTGTGGCGTGTTGATAGC
	32	91.439				Marker30714	46.1071	80.7	CGTGGCTAATGTTTCGACCTCTTCCTCCTTCTCTTTCTTCTTATCTTCATCCTCCAATTTCTCTCCCTCGACCTCGTGTTTATACTTCCTTGTTCTCTTTNNNNNNNNNNTTACTTCCTTCCTTCCTTCCTTCCTTCCTTCCTTTTTTCCTTTTCTCTCCCGTCCTTAGTGTTGGTCATCTATCTCTATTCCTTTCCTCCTCTCCTGCCA
	32	91.439				Marker17033	46.1071	81.4	TCATCTCTTTCCGACTCCCACGCACACCCAACAACCACCACCACCACCACCACCACCACCACCACTTTCACACGCCACTTAATACGGCAACCCACCTTACNNNNNNNNNNACGATTAACCAACCTTCCTCTCAAACCACCAGGTCCTGTATTTTGAAGCGCTTTAAATCATACCGACTAGCGTAGGGCAACAAAAAGGAAGGAAAGAAAA
	32	93.593				Marker44322	68.0436	100	CTAGCAGCAAGGGGGTATGAGATGTAACCCGAGGGGTTGTGAGCTCGCTGTCCCGGTGTGTGGTGTGTCAGTGGTCTCAGTCCTACCCAAAGATCGGTCANNNNNNNNNNTACATAACCGCCTTCCACCTTTCTATTTACGTGTCAGGGAGCTTGGTCACGGGTACAATACTAAAACAAAGCCCCTTCAATATGCCACTAAGAAAAAAGG
	32	93.593				Marker33493	68.0436	100	AAGGAAGGAAGAGACTAAAGAAGGGACTGGAGAATACAAGGGAGGAATAGACTGAGGGAGGGAAGGTGAATTGAAGGTCAGGACCAAGGCAAGATACTTTNNNNNNNNNNAAGGTCGTCGCAACCTTCTCCACTTCCTCCATCGGTTGCTCGTCTAATTCGTGCCACCAAAGTAAAATTTCTCATATCTCATACCACAACAAGGTCCCCT
	32	93.593				Marker619	68.0436	100	AAAGGATAATGTAAGCCAAAGGGTGAAGTCATGTTTGAAGTGTTTATGTTCGACTTTTAAAACTGGCGTAGCTCAAAGCATTTTCCGTGGGTGAGAGTGANNNNNNNNNNGCGAGTCATAGTAACATATAAGCAGCGGAAAGGAGCACCAATGACAGCAGCAATCGATCATGTGCAGGAATGTCTTGAGTATTTGTAGTTACGTGTATGA
	32	93.593				Marker17579	68.0436	100	TCCTACATCACATCTCCTATTTACTCCGCAGAAAACAGTCTCATTCATAACTTTCCTTTGTCCCCAGTGGCAAAGTGTAATTATTTACGCTGCTCTCGATNNNNNNNNNNTCTTTGGCTCAAGTGTTCGAGTTGTTTATTTTGTCCATTCGATTTGCTGTTATTTACGTAGTTTCTGTGACTTGCTACTCTTTCTGGTTATGGTCGGGAA
	32	93.593				Marker5227	68.0436	100	GTGGGTACTGTGCCTTGCGGAAAGTGAGTACCTGAAGGAGGGACGCAGGTGCCTGGTGTCGAGGTTACAGGGAAACGGAAGACGATATCTAAGGGTAAGANNNNNNNNNNGAGGCTGGAGGTGGTACAGTATCTGGAAGTGGGAGCGCATGAGGGGAGCGTGAGGGATACCGGTGCTGTGCTAGGTGGTGGTGGTGTGCAAAAGGGCAAG
	32	93.593				Marker131703	68.0436	100	AATGAACCCCCAATGATAGGGTTATGTTTTGCAAGGATCTTGCATAGGGAGGCATATATTATGAACCTGTCTTTACATTAAGTATATACCAAGCTTTGGANNNNNNNNNNATGCAAAGTGGTTAAATGCTCAGAGTGCAACCTCTATCAATAAAATGATGTTGCTTGAGTCCCAAAAAACTTTGGTTGTGAGTGAATTTGTGCAAGATAT
	32	95.018				Marker7716	67.7542	91.1	TTCATATAAAACTGTAATGCAGGTGTCTCTCCCAAATACAACTCTTACCGGTGCATCGGAAAGGTGAGAGAGGACGAACTGGAGGTAGGGGACTGGTGAANNNNNNNNNNGAGCAGAAGGAGCATCAGGAAGGGAAGGTGGAAGGGAAGTTTGTATCTGACGCCGAACAAATTGGAAGATACAAGCTGGTGGGTGAGGGAGTGTTGAGCG
	32	95.018				Marker6654	67.7542	91.1	GAGTTGTTTGAAACCTACAAAAGAAATATATATGTTCGCTTGCTCTGTATGTATATTTACCTCAGTCACTTCATTATTTTAGTATTATTTAATCTATGTTNNNNNNNNNNTGTAACCTTCGAGTTTTTACCGTGAGCACTTGCAACACACTGGTAGCAGGAGCAGCTCGACCCAGGGAGGCAGGACCCAGCAGTGAAGGATGCATTAATA
	32	95.018				Marker1540	67.7542	91.1	GTATTCAGAAAAGCTTTGCTCTCTCACCACGACTGTTTTCCATCCGCAGAGATGATTAACCGGATTTTCAAGAGCCTCTTGTTAATAATGTAGAAATTTTNNNNNNNNNNTGATCTTAAATTTACTACAGTGGTAATGATAAACAGAGGGGAAAATGTGTCAGTAAAAACGCCTGTACCTCTGGAGCGTCGCGTGTGGCGTGTTGATAGC
	32	96.208				Marker15655	67.7279	91.1	CTTAGGAGTTATGCATTTGCCGAACTCCAAGTTTATATAAGAGCATTTGGATGAACAACAAAGGACAGGAAAAGGTAGTAAGAGGAAGAAACAAGACTAANNNNNNNNNNAGGTCCTAGCTTCTGTAAGGAGACTGTCAGCTGGTCAGAGGATTAAGAATAGGAAAGAAAATACTGAACTAAGAAAATCAATGCAGAATTTTACTATTTA
	32	96.208				Marker5617	67.7279	91.1	AATAGCGAGTTGAACTTCAGCGTTATGCAGGGTGTCCCTAAACGTCACTTTTTTAACAAACGTCTTTTTTCTGTATTTAATTATGAGTTTATCTGTTTATNNNNNNNNNNTCAGAAATTTTTATTCAGTAAATGTGATCTCAGTGAAACTGAGATCACATATTAATAGAGGCTGAATGGAGAATATACACCATCGATTGGTATGCATAAC
	32	96.208				Marker21692	67.7279	91.1	CAAACCTTCAGATAAGCTTCAGGAAATGATTTTACAATTATACAAAGAAAAAAAAAGATATGGTTGAGGATGTATATGAAGACAACAAAAGTATTCACGCNNNNNNNNNNTGAAAAAGGAATCAACAGAAAGATAGGAGGAGGATGGAGTGCCTTTGGGAAACCAAGCAATGTAATGAAGAGTTACCTACCACTCTCAATTAAAAGAAAA
	32	96.208				Marker26434	67.7279	100	GAGCACATAACCCACGCTTGCCATCCGGTTTGCCCTCATGGATACATAGGCTTTAGTTTCCCCTTATTATCCGACCAGGGAGAAAACGGGGCTCGAGCTANNNNNNNNNNAGCTAGACGCCGCTCTGTACAGCGCACATTTGACGAGGAACCGAGAACCGAGAGAAAAGTGGAAAAATCTATGCATAAAGGAACTGCTGTTAGTGAGAGG
	32	97.399				Marker54069	67.7882	91.1	TGTACCTAATACCTGAAGACATTACATTGATCGTCACTAACATGTTTCTTTCATTACTGGATAATAACTTGAGAAATTATATCGTTATTACCTTTTTTTTNNNNNNNNNNTAAAATAGCTTGTTACATGTTTTCCCATCTGGTGATCACTTGCCTCTCCTCCTTCACCCTCCACTCACTCACCAACAAACACCTGATGCCCACCTACACG
	32	97.399				Marker132857	67.7882	100	AGATTCTTCTGCTCACCAATTCTTGCCACCTCACAAAGCTACACGCAACCCTGTCCTTGTATGTATGTCACACCTTGCAAGAGGAACAGAAACACTCATCNNNNNNNNNNACATTATCTTCACATGTTTCTGCCGTGATCTCATTGGTGAATTCCAGCATGCAGTGAATACACTGGTCATCTGGTCCTTAATGCATGAATGACCATGATG
	32	97.399				Marker2489	67.7882	100	TGTCTCTTTTTTTTATGTAATTTTTGTCACATTTCCATATTTCTCATACGTTTAATGGGGGGAGAATTTGTCATCATTCTTTCATTCTGTTGAATTTCCTNNNNNNNNNNTGCTACTTTCTGACGCCCGTTATTTATCATTTTCTTCCTTTCAATTCCACTTTCATGTTTTCTTTTTTATTCTCTCCTTTTCTCTTGTTTCATCTATTTC
	32	97.399				Marker5994	67.7882	100	AGCGTTGATCTCACGTATTGGTGTGGCTGCAGCGTGTATTCTTAAGGCGAAACATTTTTTTTTTCTTTTTTTTTCTTTTTCTATTTTCGTCTTCCGGTGANNNNNNNNNNTCCTTGTAACAATACGAAGGGAGTGTGCCAGGTCATATGTAGGACAGTATTAGGGAGGTAGATGGATACAGTAAGCAGAAATACAATAAAAATTGGAATA
	32	97.399				Marker8964	67.7882	100	AACTAGACGTCGAGTGGGGGAATATTTTTTTTATTATTATTTACCCTCGGCTACGTGCGTTGCTTTCCTATCGATCCTGCCTCAGAGGGTTGTGGTGCTTNNNNNNNNNNATCGCGCCTTGACTCCACTGCTGGTATGCGGGTGCGGTGGCAATTTGGCAAAGCGCGGTGGTTATGATGGCGAGGCGTCGTAGTGGCTACTGGCTAGACG
	32	98.611				Marker33653	79.3613	94.1	TTTTAACACGGAGGAAAGAACAAAAACTCACTCTACAGCTTAAAAAAAATGCTTAAATAATCTAAAAAAAAGTGTTGGAAGCAAACACGAAGGCATTCACNNNNNNNNNNTCGCTTAATTAGAGACACACGGCTGGAAGGAAGGGAGAAGAAGAGATCCACGGTGTTATAATTCTGAGTCTCACTCCCTCCCCTCCTACGATACAATTTA
	32	98.611				Marker15698	79.3613	94.1	TTTTTTTTTCTGATTATTATTTCCTCTGGTCATTTTCCATCTAACACATATAAAACACACCCACTCTATCAACACCCTTTGAACTATCCACCCATCCGACNNNNNNNNNNCAGATCCCTCTAGAGTCACAATATTTATTCCAGCCGAAGCATCCCTCCACCCACGCAGACCACCCACCGTCCCAGCCAACCACTCAGCTGGAATTACGTA
	32	98.611				Marker7581	79.3613	94.1	CAGCCTCTAATTTAATTATTTTCCACAATCTAAAATACATGTAATTATTGTAGTACCCTACCCGCATCCCTGACCGTCTTGGAGATAACCTACATTCTTGNNNNNNNNNNGGTTAGAGGACCCTCGACCTGTTCTCATTGACTTAAATGACAACTTCCTCCCTCGAACAACACTGCCCGTCCTCGGATACAGCAACCACTTCTTCATCCT
	32	98.611				Marker34821	79.3613	94.1	TGGTGCGGCAAATCTTCTCATATCAGTAGTACTCTTCACAAATTAACTAGTGCAGCAAATCTTCTCATATCAGTAGTAATAATATCACCTGTTAATTACTNNNNNNNNNNCATCAGGTGAAGACGTGCGACTTACCTGTCATGCTGTGATCTTCATCTCCCTTACACATACAGACACGGATCTTGCACTCAGGTGAGAAACATGTACGTA
	32	100.375				Marker5722	116.938	100	ATTGTAGTCTCAGAGAATGAAGATCTTTGTGACACGGAAGAGAGTCAGGATGCTCCACTCTGAAATTAAAGTTCTTTTTTTCTTTCTTTTTCTTTTTTTTNNNNNNNNNNGTGAAGCTGTATAAAGGAAGAGAGTTGCATTTCAGAGGGTAGCCTTTTGTTACCCACTTAAAATCCTGTGTTGTGAGACATAAAGGGAAATGGTTAGTGA
	32	100.375				Marker15631	116.938	100	TTTTCCTAAGACAACAATAATTTTCACTGATGAATTTCAGTAGTGAATTAATAATTTCTGAATGAACAAATACATACTACAGTACCATACACTTAGTAAGNNNNNNNNNNAGCTGGACAGAGCATCATAAGCATTCAGGTTACATTTACTAAAAATTTTAATCCATTCTCTGTCTGGCATCTCATGTCACATGATGGAAAACATTGTATT
	32	100.951				Marker56218	82.6295	100	GCTGCAGATCAATATTTGCCTAACATTCAAGTCTCCAAGTTTTACTCAAGCAACAACAGTTTGGTAAGGCGGCGCGGCAGGATCATCACTGCTGCAACTCNNNNNNNNNNATGTCTTCCTCAGCTTAATGACCTTTAAGGAGAACACGAAAACCCTAATTAACGACCACAACCTTGTCTTCGCATGTTTTCAGACCTGCAAACTTAATAG
	32	100.951				Marker10278	82.6295	100	TTACCTCGACGTATTTGTTGAGAGGCGCAAGTCAGGTACCATCACTCATTTAATTGTGCAAAGGCAGAAATTACATTATTTTTCCTTCCGTATTGTTATCNNNNNNNNNNGCTCCGATGCGCACCTTCTGAGAGAACAAGAGGAAACAGATAACCCTATTCGTTACGTGTGTTGATGGATGATTTATATTTTGCTTCTTTTCCCTTCCGC
	32	100.951				Marker18164	82.6295	100	TGTAATGAGCACGAACCCTTGCTTCTAATTTCGCTTTCCATCCCAGTAGTCGTGAGAGAATTTCTTAGGATTACAAAAGAAGTGGGCTGTGGCTTTGATGNNNNNNNNNNATAGTGAAGGCAAAAGCTCCTCGCCTCCCACTTGTTTCTCAAAGCGTTGTGGGGGAGGGAGGGCACAATCGGGGAAGGAGAGTGTTATATGATTTATTTG
	32	102.307				Marker28487	54.1205	85.5	ATCAGCATAGGATCCCCTTTAAAGGGAGATGGCTCGGACAAGTTGGGTCTTATGGTGGGAATTGAGTTACCTTGCTCCGTCCCTCACAGTCTCCTGTGATNNNNNNNNNNTAAGAATTATGGTTATATTTACTTTGGCAAAAGGTAAGGATGTATTTTAGGCATTCATAAATATAGAGAAAGCACATAATAAATGGGATGGGGAAGAGTT
	32	102.307				Marker17032	54.1205	85.5	TCATCTCTTTCCGACTCCCACGCACACCCAACAACCACCACCACCACCACCACCACCACCACCACTTTCACACGCCACTTAATACGGCAACCCACCTTACNNNNNNNNNNACGATTAACCAACCTTCCTCTCAAACCACCAGGTCCTGTATTTTGAAGCGCTTTAAATCATACCGACTAGCGTAGGGCAACAAAAAGGAAGGAAAGAAAA
	32	102.307				Marker134428	54.1205	85.5	CGCATCCAACAAACACAAGAAATGGGGGCATGAATGAGAGAGAGGGAGTAGGAATAGGAGACAAACTGACTGCTCTCCATCCCAGTAAGTTGCACCATTCNNNNNNNNNNCAATAGTAATAACCACCATGTAGCGACAGGAGACTCGGCAGTGTGGGAATCAGTAATGGGTGTTGAGGAATGCTGCTTCTCTTATCTCTCTGCACCTTTC
	32	102.307				Marker2924	54.1205	85.5	TTGACTATCTCAAGTAATTACTCATGTAAGGAAAACAAGACAAGTAAAGTATTTACTGATAAAATGCAAAATTAGCCCCCCAAAAATCATTTCTAACTAANNNNNNNNNNGCTTCCGCTCAAGTGGTTGTGTATTAATTTCGAAGTCCATTGTAACAAATTAAGAATTCAGCACACATACTCCATCTGCTCCAGAGTCAGCCAAACACTA
	32	102.307				Marker48497	54.1205	85.5	GCGAGGGCATGGAAAACATTACTGCGAAGGATTGTAATGGGTAACATGAAGTAGTCAGAGGGTGGAGGAGAGGGAAAAACAAGTCCTGAATCATCCAAGGNNNNNNNNNNAAGGAATTTTTGGCTAGTTGGAGAACAGACTTGGCATGATTCCGATCAGAAATATGAAGCGCATGAGGTAAAGGTGATGGAAGGCTTAAGCATTCTTTGT
	32	105.189				Marker56288	115.769	100	GTATAAATAAACATTTTTAGCACGCTAAAAGTACTTTTAGTGACCAGTTTTACTTTTACTGCTAAAAATTCCTTAAAAGTAATACATAATCACTTTTAAGNNNNNNNNNNTGCCTGCCCTTGGTGACATTCTATATGTAATTGACCTTGTGAGGGATGCACTAGGGAGTTGCACTGTGGGGAGTAAGATGAGATAAAAGTCATAACTTTG
	32	105.765				Marker17035	79.6199	100	TCATCTCTTTCCGACTCCCACGCACACCCAACAACCACCACCACCACCACCACCACCACCACCACTTTCACACGCCACTTAATACGGCAACCCACCTTACNNNNNNNNNNACGATTAACCAACCTTCCTCTCAAACCACCAGGTCCTGTATTTTGAAGCGCTTTAAATCATACCGACTAGCGTAGGGCAACAAAAAGGAAGGAAAGAAAA
	32	105.765				Marker15653	79.6199	100	CTTAGGAGTTATGCATTTGCCGAACTCCAAGTTTATATAAGAGCATTTGGATGAACAACAAAGGACAGGAAAAGGTAGTAAGAGGAAGAAACAAGACTAANNNNNNNNNNAGGTCCTAGCTTCTGTAAGGAGACTGTCAGCTGGTCAGAGGATTAAGAATAGGAAAGAAAATACTGAACTAAGAAAATCAATGCAGAATTTTACTATTTA
	32	105.765				Marker14483	79.6199	100	CATCTTTTCAACATGTGCTGTATTATAGATAAATCAATAAATTCCGAGAGATATGTTTGATGATTACTTACAATTATCTAAATCTGATTTACCAAATAATNNNNNNNNNNCAGGTGAAGGAAGCTGGATGTCCATATTCATGAAATTGCCTTTGTTACTATAAAATGTGTTTTTCAGCTTAGAAACTGGAGTGCCCTTTCCCTGAACAAA
	32	105.765				Marker11472	79.6199	100	GCACCAAATTTTTCTGCGTCTAACGAAATCTCTTCTCCTTTTGATATTCATTACAGTAAGTGTCAAAGGATGATGCCCTTAAATTTCAGACAGACAAATCNNNNNNNNNNTGATTAATCCTTTTCATGAACCATACAGCTTGGTTAAATAGAAAGTTTGGGAAAAGGCTTGGTGTTGGAACAGACTTGGCTCAGGAAGAGGATGATAAGG
	32	105.765				Marker15656	79.6199	100	CTTAGGAGTTATGCATTTGCCGAACTCCAAGTTTATATAAGAGCATTTGGATGAACAACAAAGGACAGGAAAAGGTAGTAAGAGGAAGAAACAAGACTAANNNNNNNNNNAGGTCCTAGCTTCTGTAAGGAGACTGTCAGCTGGTCAGAGGATTAAGAATAGGAAAGAAAATACTGAACTAAGAAAATCAATGCAGAATTTTACTATTTA
	32	106.003				Marker842	79.6296	94.2	TCTCAGGTCAAGGAGGAGGCAGCCACTTATTACTCCTGATAGATCTATTATTAACATAAGATTATCTCTACCCATCTACACTACCCTTACCATTATCACGNNNNNNNNNNCGACATCTGCGGGAGAAGGAACACGGTGTTTGTTATTTACGCGTTGTTTGAGAGCACGGAGAGCGGCTGTTTGTTGAGAGGTCAGTCAGTCAGCTGTCTG
	32	106.003				Marker53775	79.6296	94.2	AGTTTCTTACAGCCCACCTAACCTGCAATCAAGATCATGACTCTCGATCGGGGAAGCACCAATTACTAGGAGGTTTTTGCGTTAGAATCTGGTTTAATTCNNNNNNNNNNGCTCTTCTTTACCTGGTTGTCCCTCTTAGGAGTCACTCGTCTCCATCTTAGTCTTCTGCCTCGTATTGCTACGCCACTACAGCATGTCTTCCTTCAGTGC
	32	106.003				Marker849	79.6296	94.2	CTTTAGCAGGTTCAGGTGAAAGGCATTTAGCTGTTCAGTGATGTTTCCATGATTCTGTAAATAATTTGATAATGGTTGTACATTGTCAATAGGGAAAGATNNNNNNNNNNTATTTCTCTTTGTTCTATAGTTACTGTTCTTGACTCGAAACTTGAAAATCAGATCTGTTCGTCTCTTATTATTTTTTTTATAGATGCTTGTAAAGATTTT
	32	108.126				Marker18945	327938	100	TGGAGTGTGCGCAATGAGGCGCTGCATATGGTGAAGCAGGAGTTATCAACACCTGGTCACCTCTTACAGATCATCTTCAAGCCTGATATTAGATTTCATTNNNNNNNNNNAACAAAAAAATAAATAAATATGCAAAATATAATAAATGAAAAATAAGCAACATAAAACGAAACAGGAAGATAATATGCTGACAGCATCGTGCTACGTCAT
	32	109.288				Marker44323	161.715	100	CTAGCAGCAAGGGGGTATGAGATGTAACCCGAGGGGTTGTGAGCTCGCTGTCCCGGTGTGTGGTGTGTCAGTGGTCTCAGTCCTACCCAAAGATCGGTCANNNNNNNNNNTACATAACCGCCTTCCACCTTTCTATTTACGTGTCAGGGAGCTTGGTCACGGGTACAATACTAAAACAAAGCCCCTTCAATATGCCACTAAGAAAAAAGG
	32	109.288				Marker30387	161.715	100	ATATATCTTTCTTTTCCTTCACCGTCGAGACATGATAGAGGAAGGCAGCAGTCCATCCTTCTTTCTGCCTTAACCAATGCGTCAATACAATATCAAGGTGNNNNNNNNNNCACAGCGCCTCACTCTGAACGAAGCAGTGGAAATAAGAGGTTGTCACGCACTGGAAGGTAAGTCATTGGTGATTATACCAGAATACACCGCGTGTTATTT
	32	109.288				Marker5420	161.715	100	TTTCATCCTTGTATTTTCTTTCCAAGGCATGATTCCTCCTCCTGCAGTGTGGGAATCTCCTAAGTAGATTTTTCACTTGTTTCTTCTACACAAACTCTCCNNNNNNNNNNTGGGGAACGAGTAAGTGAAAAATCCCCTTTAGGATCAAAAAGATGATTCTTGAAATGAATCATTCAGCATATCATTCAGAGGCTCTGAATAATTGTTCTG
	32	109.288				Marker9818	161.715	100	CAGATATAATCAATAAAGCTTGAAAAAATATGACAAGTAGAAATAAGGAAAGGAAAAATATTCCCCGATAATGAAACACATGATGAGGACAGCTGGAGACNNNNNNNNNNATGTATAGTGTATATAGCTGTGCTATGGGGTGTAGTAGGGTGATCCATGATACTATCCCTTTCCACTAGTAGCCCACAAGGAAACGAGTGTGAGTGATGT
	32	109.698				SNP3	98.3804	97	ATTACTTTATCCATGAAACTTTTTTACTTGTGTTCTGCTTATCATAGTTATTGCCTTGTATTTTATATGTTTATTGTGTTGTTCAGTGTTGTCTGATTATTGTTGTTGTCATTTAATTTTATTCTTACCATTGCAGTGCTATTTCTATGCTTATGCACCAAGTCATCATATTAGTATATCACAACTACATCAGGATGTTTCAGAGACTATGAGTTTGCCACTGTAAATAAAATCCAGCATGAGTGCACTTATAATTATTTTTTACAAAATACACAGAATTGCAGT
	32	109.698				Marker21899	98.3804	97	TTAAGGGATCAACAATACACAGTTTCTTGAGACTAAGTACCTGGCTTATTATCACGGTACTCCAGATAACCGTCAGTGTTTCAGATAGAGGTCATCTAAANNNNNNNNNNGAGATGTAGTCTTCTGGCGGGGGGCACTGCGACCTGTACTTACTCAAACCACAAGCAGGTCTGGCGGCACGACTCGTCACGATACTTTCCATTGCCGCAA
	32	112.143				Marker311	67.4305	91	AGGAGATAAATATAGTAACACAAAACAAAGTCATTTAGAGTTAATGAAGATTACAGAATATCAGAGTTATTATTTTTTGTTTTATTTATCTTATATATTTNNNNNNNNNNTGTATTACGTGAGGACGACGAAGAGGAGAAGGAAGACCATTATAAGAGAGGAAGAAGAATTCAAAGATAAAGCAGCACAAGGGGAAGAAGACAAGGGAGG
	32	112.143				Marker21898	67.4305	91	TTAAGGGATCAACAATACACAGTTTCTTGAGACTAAGTACCTGGCTTATTATCACGGTACTCCAGATAACCGTCAGTGTTTCAGATAGAGGTCATCTAAANNNNNNNNNNGAGATGTAGTCTTCTGGCGGGGGGCACTGCGACCTGTACTTACTCAAACCACAAGCAGGTCTGGCGGCACGACTCGTCACGATACTTTCCATTGCCGCAA
	32	113.355				Marker27096	78.8514	94	CTGGTGTCATGACCAGTGTCTAGTATGAATGTCATTTGGCTTAATGGAGGATAACCCATGAAAAAAACTTGTAACACCAGATGATATATGCTCTGATGAGNNNNNNNNNNCCAATGAAGCCATTATTCCAGACAGGAGAGGAAAAGTCTAATATTGGTCTAATATCTGATATAAATAATGACATCATGAATGATAGAATATGATAAGGTT
	32	114.172				Marker132858	207.396	100	AGATTCTTCTGCTCACCAATTCTTGCCACCTCACAAAGCTACACGCAACCCTGTCCTTGTATGTATGTCACACCTTGCAAGAGGAACAGAAACACTCATCNNNNNNNNNNACATTATCTTCACATGTTTCTGCCGTGATCTCATTGGTGAATTCCAGCATGCAGTGAATACACTGGTCATCTGGTCCTTAATGCATGAATGACCATGATG
	32	114.172				Marker132859	207.396	100	AGATTCTTCTGCTCACCAATTCTTGCCACCTCACAAAGCTACACGCAACCCTGTCCTTGTATGTATGTCACACCTTGCAAGAGGAACAGAAACACTCATCNNNNNNNNNNACATTATCTTCACATGTTTCTGCCGTGATCTCATTGGTGAATTCCAGCATGCAGTGAATACACTGGTCATCTGGTCCTTAATGCATGAATGACCATGATG
	32	115.334				Marker6967	1.07215e+06	100	ATCAACAGGACAAGTCACATGCGAGACAAATGGACAACTATTGGAATGGAGTGACAACATAGGTGGCAAAAGAAGGCAGGGCAGAGAGAGAACTGACACANNNNNNNNNNACTGGTTTTGCTGTTATAAAATCCAGGCATGCTCCAACATTAAGTTTGAGTGACCTTTATTGCAAACTTATTATTTAAATGAATTTCAGTCATGAATGAT
	32	115.334				Marker75834	1.07215e+06	100	CAAATGTCTCTAGATCGGACTGGTCTTCTGGTATCAATCCAATGTGCCTTGACACCACCATCAACTTTTTTTTCATAAACTTCTACAACATTCGCTGTCTNNNNNNNNNNCGACTTAACCTGCTCTCGTGCCCACCCTCTTGAATGTTCCGAGTTTTCAACCATCTGGCTACGGCTACAGAGTCACTCTCAAACTAAATTTATCTGCACT
	32	115.799				SNP4	2278.16	100	ATTACTTTATCCATGAAACTTTTTTACTTGTGTTCTGCTTATCATAGTTATTGCCTTGTATTTTATATGTTTATTGTGTTGTTCAGTGTTGTCTGATTATTGTTGTTGTCATTTAATTTTATTCTTACCATTGCAGTGCTATTTCTATGCTTATGCACCAAGTCATCATATTAGTATATCACAACTACATCAGGATGTTTCAGAGACTATGAGTTTGCCACTGTAAATAAAATCCAGCATGAGTGCACTTATAATTATTTTTTACAAAATACACAGAATTGCAGT
	32	115.799				SNP2	2278.16	100	ATTACTTTATCCATGAAACTTTTTTACTTGTGTTCTGCTTATCATAGTTATTGCCTTGTATTTTATATGTTTATTGTGTTGTTCAGTGTTGTCTGATTATTGTTGTTGTCATTTAATTTTATTCTTACCATTGCAGTGCTATTTCTATGCTTATGCACCAAGTCATCATATTAGTATATCACAACTACATCAGGATGTTTCAGAGACTATGAGTTTGCCACTGTAAATAAAATCCAGCATGAGTGCACTTATAATTATTTTTTACAAAATACACAGAATTGCAGT
	32	115.799				SNP8	2278.16	100	ATTACTTTATCCATGAAACTTTTTTACTTGTGTTCTGCTTATCATAGTTATTGCCTTGTATTTTATATGTTTATTGTGTTGTTCAGTGTTGTCTGATTATTGTTGTTGTCATTTAATTTTATTCTTACCATTGCAGTGCTATTTCTATGCTTATGCACCAAGTCATCATATTAGTATATCACAACTACATCAGGATGTTTCAGAGACTATGAGTTTGCCACTGTAAATAAAATCCAGCATGAGTGCACTTATAATTATTTTTTACAAAATACACAGAATTGCAGT
	32	115.799				SNP6	2278.16	100	ATTACTTTATCCATGAAACTTTTTTACTTGTGTTCTGCTTATCATAGTTATTGCCTTGTATTTTATATGTTTATTGTGTTGTTCAGTGTTGTCTGATTATTGTTGTTGTCATTTAATTTTATTCTTACCATTGCAGTGCTATTTCTATGCTTATGCACCAAGTCATCATATTAGTATATCACAACTACATCAGGATGTTTCAGAGACTATGAGTTTGCCACTGTAAATAAAATCCAGCATGAGTGCACTTATAATTATTTTTTACAAAATACACAGAATTGCAGT
	32	115.799				SNP5	2278.16	100	ATTACTTTATCCATGAAACTTTTTTACTTGTGTTCTGCTTATCATAGTTATTGCCTTGTATTTTATATGTTTATTGTGTTGTTCAGTGTTGTCTGATTATTGTTGTTGTCATTTAATTTTATTCTTACCATTGCAGTGCTATTTCTATGCTTATGCACCAAGTCATCATATTAGTATATCACAACTACATCAGGATGTTTCAGAGACTATGAGTTTGCCACTGTAAATAAAATCCAGCATGAGTGCACTTATAATTATTTTTTACAAAATACACAGAATTGCAGT
	32	117.091				Marker11278	155.27	100	TGTCCAGTGAAGAGTGACCCTGTATATTCTTCTATATTAGCCTTTCAATACAAGTCTTTTTCTTTCCCATGTTCAAATTTACACAATATTGGTATCTTCANNNNNNNNNNTTTGGGAATACAAGCTCTGGAAGACATACACATGAGGGCACAATATGAACTGTTTGCTGATGTTCTTCTCATGACAAATGGCATCAAGAATTCCCTCAAA
	32	117.091				Marker11978	155.27	100	AGGGCAACAAAAATCCAATAAAAAAATATGCCCACTGAAATGCCAGTACTAGGTACTACTAGTACTACTACTATTACTACTACTACTAGGTACTACTACTNNNNNNNNNNTCAATTAGGGGCTCCATTACTTGGAGGTCATTAGCCCCAGGTCTCGCTAATGACTGTGGCATCCAACCATATCTAATACTCTATAATATAAGCATTAGTT
	32	117.091				Marker27915	155.27	100	GCTGATGGAAGACAAGGTTATGCATATGAAGTCCTGCCAGCACTCTATTTCATTTCCTCATATTCCATTTCTCCCACCTCTCTTAATCCTGGTTGAGGGGNNNNNNNNNNACAATAACACAGCAAAGTACTATAAAGGAAATGATACGACGCATTGTTCCTCAAATCCAAACAGGTCGGGGCACCCACGAGTCGTCCTCCCCTGGGCTGT
	32	117.091				Marker5721	155.27	100	ATTGTAGTCTCAGAGAATGAAGATCTTTGTGACACGGAAGAGAGTCAGGATGCTCCACTCTGAAATTAAAGTTCTTTTTTTCTTTCTTTTTCTTTTTTTTNNNNNNNNNNGTGAAGCTGTATAAAGGAAGAGAGTTGCATTTCAGAGGGTAGCCTTTTGTTACCCACTTAAAATCCTGTGTTGTGAGACATAAAGGGAAATGGTTAGTGA
	32	117.091				Marker15630	155.27	100	TTTTCCTAAGACAACAATAATTTTCACTGATGAATTTCAGTAGTGAATTAATAATTTCTGAATGAACAAATACATACTACAGTACCATACACTTAGTAAGNNNNNNNNNNAGCTGGACAGAGCATCATAAGCATTCAGGTTACATTTACTAAAAATTTTAATCCATTCTCTGTCTGGCATCTCATGTCACATGATGGAAAACATTGTATT
	32	117.091				Marker4254	155.27	100	GCATTCATTAAATCTGATATATAACTCTTGCACTTTTCAATATTTTTTTCACCTCCATCGGCGGCAGCGCACCGTTTATGAATATAGTGTGGAAATTATTNNNNNNNNNNTATCTAGTTTTCAACCCATATCAGTCTCATTTTTCACGTCATTTGTCAAGTTTTTGTTTTTAAATTCTTATTTTTCTTTCTTGGTATCATTAGTATTTTT
	32	117.667				Marker17830	142.884	100	AAAGACATAGGCTTGGTAACACCTCTTACCTACCTTAAGCAACTACCATTCACTTTTGTAATACTAATACGAGTAGGTTAGGAATGAAGACTCAAGAAAGNNNNNNNNNNAGAAAATGGTTTTCTCCTATCACATCTTTACATCAAAATCACAGAAATCTACGTAAGTAAATGATTCACATACCTCTTTGGCACACAACCACATCTTTCA
	32	117.667				Marker6653	142.884	100	GAGTTGTTTGAAACCTACAAAAGAAATATATATGTTCGCTTGCTCTGTATGTATATTTACCTCAGTCACTTCATTATTTTAGTATTATTTAATCTATGTTNNNNNNNNNNTGTAACCTTCGAGTTTTTACCGTGAGCACTTGCAACACACTGGTAGCAGGAGCAGCTCGACCCAGGGAGGCAGGACCCAGCAGTGAAGGATGCATTAATA
	32	118.243				Marker62776	79.5668	100	AGAACCCTGTGATGGGAGAAAAGACCGTATTCTGAAATATTTCTGCGCCGCACCCCCACTTCTTTTAAAAGGGTGAGGTTACACGGGGTTTTAAACATATNNNNNNNNNNAGAGTCTGGAAGAAGAGGTGCGCTGCGGGACTTATCAAAACTGTGCCCCAGGTATTCCTTTAACTCCAAACTTGTAAGTATAGATGCAATTAAAGGCTGT
	32	118.243				Marker851	79.5668	94.2	CTTTAGCAGGTTCAGGTGAAAGGCATTTAGCTGTTCAGTGATGTTTCCATGATTCTGTAAATAATTTGATAATGGTTGTACATTGTCAATAGGGAAAGATNNNNNNNNNNTATTTCTCTTTGTTCTATAGTTACTGTTCTTGACTCGAAACTTGAAAATCAGATCTGTTCGTCTCTTATTATTTTTTTTATAGATGCTTGTAAAGATTTT
	32	118.243				Marker14220	79.5668	94.2	TCACACCACTATTTTAGAGAGGATGAAATCAAAAGCTTTTCATCTTATCAACTCCTCTCCTCTAACTGACTATCTTCAGCATCTCTCATTGCTGCAATGTNNNNNNNNNNGGCGGGAGGTTTCAAGACACTTATCCTCAGTTTTTTTTCTTTTTATTATTGTTATTTTTTTTTTTTCTATCTGACATGTCTATGAAAACTGGCATTAAGT
	32	118.243				Marker850	79.5668	94.2	CTTTAGCAGGTTCAGGTGAAAGGCATTTAGCTGTTCAGTGATGTTTCCATGATTCTGTAAATAATTTGATAATGGTTGTACATTGTCAATAGGGAAAGATNNNNNNNNNNTATTTCTCTTTGTTCTATAGTTACTGTTCTTGACTCGAAACTTGAAAATCAGATCTGTTCGTCTCTTATTATTTTTTTTATAGATGCTTGTAAAGATTTT
	32	118.243				Marker18395	79.5668	94.2	TTTGAAAATCAAGATATATTATATCTTTCATCAGACTCGTTCAGAATAGCGTAGAAGTCTAAAAAGGCTGACAAACAAGAGCGTTTGTTTCAGAAGCCGTNNNNNNNNNNCTTTTTTAAAAATAGGGGTTACGTTAGCGAGCTTCCACTCATCACACATTATACCAGACTGCAGGGATTTATTGTCTTTTAAGACGTTGGGTGAGATCGT
	32	118.243				Marker135333	79.5668	94.2	CACGCCGCATTAACCACCGTGTTCTCAGGGCATGAAAGACCCATCCAACAAGCCCTTACCCTGCTCCCTCCACCCCTCCACCTCCTTACCTTCACTCCCTNNNNNNNNNNCTCCTCTTCATATCCTGAATTCTCATCCTAACGTACTGCTCACCCATTGCCTCATACTCCTCATTTTCGTACTGTAACTGGCTCTTACACTCGATTCAGA
	32	120.7				Marker9246	1.0782e+06	100	GCGTGGCGCTCGTCCAGCCCTTAAAAAAATCTAGAAAAATAAGTAAATAAAAAAAAAAAACATTGTAGATGGAGATTTTGAGAAGCTTTACAAGACCTTGNNNNNNNNNNGGGACAAAAAGCCGTGCAAGTGGGACTATAAACACAAAAAAATAGATGGATGCTGTGACTCAGGCGACGGAGATGACTATGCTGGCTATGGTGAGGTCAT
	32	120.7				Marker2846	1.0782e+06	100	ATATAAAAGGTACTACAGCCTTCCATCATCTGAATCTCGTGCGCTTTATATTTTTTTTGTCCGGAATCATGCCAAGTCTGTTCCCCATCTAGACAAAAACNNNNNNNNNNAGTTGAATTCTTCACTCAAACCTTTGCTAAAAACTCTTATTTCGATAATTCAAGGCTTGTTCTTCCTCTCCTCCACACTTTGACTACCTCATCGTTCATG
	32	120.7				Marker5271	1.0782e+06	100	TGAAATTCTGGATAGCAATTACTGACATGTGATGGTTTGGCAGCGTGGTAATTTATACACTCACAAAGATGTTGAAACAGGCTGGTAGTTTGTTGGGAAGNNNNNNNNNNTTGCTATCTACATGCCTCTCCCCCTCCCATGACCTTGCTACACAACATTTTATCATTATCCTCATCCTTCTTTTGGCTGTAATTATCGTCATGCTTATTT
	32	120.7				Marker53774	1.0782e+06	100	AGTTTCTTACAGCCCACCTAACCTGCAATCAAGATCATGACTCTCGATCGGGGAAGCACCAATTACTAGGAGGTTTTTGCGTTAGAATCTGGTTTAATTCNNNNNNNNNNGCTCTTCTTTACCTGGTTGTCCCTCTTAGGAGTCACTCGTCTCCATCTTAGTCTTCTGCCTCGTATTGCTACGCCACTACAGCATGTCTTCCTTCAGTGC
	32	120.7				Marker42910	1.0782e+06	100	GTATATTGCCTCCTACTCAAGACTATTATTATCAATGATGAACAGACACTAATCTGGGACGAAGTCTTCTGCTCTGTATATGAGTGTGTGTGTGTGTGTGNNNNNNNNNNGCCATCCTAGCTTGACCTGACTATTTCTCTCTCTCACCATCCGTCACTTCACGTCCTCATCCCAGGCAGGCAGGTGGAGATCAAGGGATATGAACGGTCG
	32	122.649				Marker19218	1935.46	100	ATTAAAAATGGGAAAAGCGAGAACAGGTGCTGACGTGAGAGTAGTTTTGAAATTAATGAAGGCTGTTTCTTGCTCAGCACCCCAGACAAATGGAGGGGTCNNNNNNNNNNGACCAGCGACATCTACTACATGACCAAGGAAGATGAGGCGTTGTTTGAGAAAATGACACTTGGAGAGCTTGAATTTTAATCCTGTGTGAGACAAACGAGA
	32	122.649				SNP1	1935.46	100	ATTACTTTATCCATGAAACTTTTTTACTTGTGTTCTGCTTATCATAGTTATTGCCTTGTATTTTATATGTTTATTGTGTTGTTCAGTGTTGTCTGATTATTGTTGTTGTCATTTAATTTTATTCTTACCATTGCAGTGCTATTTCTATGCTTATGCACCAAGTCATCATATTAGTATATCACAACTACATCAGGATGTTTCAGAGACTATGAGTTTGCCACTGTAAATAAAATCCAGCATGAGTGCACTTATAATTATTTTTTACAAAATACACAGAATTGCAGT
	32	123.429				Marker6678	98.4285	97	ATTGTTAGTATTACTCCCATAACCTGGCTACTAATGGAAGGCGTGTGCTCGTACTTCACCTTCGTTTTGTTTGCTAGGATGTGAAATCTTTATTAACGTGNNNNNNNNNNTGGTGTTGATGGCAGAAGAAAGGGTAGCAATGGCAGTGGTTATGGTAGTGGGAGTGAGTGTGGGTTTGCTGGCAGTGAAAGGAGGAAGAGAAGCAGAGGG
	32	123.429				Marker6981	98.4285	97	GGTCCATTCCCGGTGATAACTTAGGGAAGCTTTTTTGTTTCCTATGAAAGCAATTCTTCCATGTAGCTTCCTTATTCCATCATAACAGTTTTCAAGATAANNNNNNNNNNAGCCTGGAGTCAAGAGGTCCTCCGTCAGGCTCCCTCCTGCTCCTTGCCTCACGCTTCACTGCTCATTACCAACACAAAGACAAGGGAATATCGCCACCCT
	32	123.429				SNP7	98.4285	97	ATTACTTTATCCATGAAACTTTTTTACTTGTGTTCTGCTTATCATAGTTATTGCCTTGTATTTTATATGTTTATTGTGTTGTTCAGTGTTGTCTGATTATTGTTGTTGTCATTTAATTTTATTCTTACCATTGCAGTGCTATTTCTATGCTTATGCACCAAGTCATCATATTAGTATATCACAACTACATCAGGATGTTTCAGAGACTATGAGTTTGCCACTGTAAATAAAATCCAGCATGAGTGCACTTATAATTATTTTTTACAAAATACACAGAATTGCAGT
	32	123.429				Marker2564	98.4285	97	ACAAAGCCTCAAAGATTTTGCAAATATCAGGAATGTGAGAAGCTTTTATGAAGGGTATTTATTGGAAGTTACTGAAGATAATTATAAATGATCAGATGAANNNNNNNNNNCAAATGAGTAAATTCAGCATATATATTTTGGAAATTAATCTGCATAACATTTCCTTTACAGTGTTTCAGGAAGCACTGCAGCATCATGAAAACCTCAATG
	32	123.429				Marker34418	98.4285	97	TCCTAACTGAAGGTTATCCTTCCCCGCGCCTCAGCATTTCACTGCAGGGAAGACTTCGCGAAACTGTTGCTACACCTGATTTTCTTACAATAGTTATTACNNNNNNNNNNCAGAGAAGTGCGAGTGTGTCCAGCCAGACTCCGCGGTATTCTTCTCCGGGCGCGGCGATCACCAGCTGTCATTTGGAACGGTAATGCAACAAAAACACCT
	32	123.429				Marker35939	98.4285	97	TTCTGTCTTTATTCCTTTGGTTTTTATTAACGTATCCTATTTCCTTCATGAACTATCGATTAACTACGCAACATAAAACTGTAAAATCATGATAGATACTNNNNNNNNNNAAAGGAAGACCAAAAGTAGCAGATATGTCGGCTGAACCTCCCCTTTGTGATAAACTAGACACTTTAATTTGAAGTAGGAGACATGAAATAGTTCAGACCA
	32	123.431				Marker25011	98.4285	100	TTTTATAGAATTGAAGAAAGAGCTTTTTCTCCCTATAACACATCCCCCCAAAGAAAAATAAAATAAGATAAAATAAAACTAATGCTATTGCGTTTTCTTCNNNNNNNNNNCACATACACACATACACGCACACACATACGCGGAGAAGACTGCGTTGTTATCAGTACAAGTGTAGATGAATCAAGAGGAGTGAATAGTGAAGAGCTTGAA
	32	123.431				Marker25012	98.4285	100	TTTTATAGAATTGAAGAAAGAGCTTTTTCTCCCTATAACACATCCCCCCAAAGAAAAATAAAATAAGATAAAATAAAACTAATGCTATTGCGTTTTCTTCNNNNNNNNNNCACATACACACATACACGCACACACATACGCGGAGAAGACTGCGTTGTTATCAGTACAAGTGTAGATGAATCAAGAGGAGTGAATAGTGAAGAGCTTGAA
	32	123.431				Marker133470	98.4285	100	TTGATAGAAAACTGCGCTTATTTAATGTGTTTTCTATTGCTTTTTTTTTCTTTTCTTTTGTTTCTATTTGTCTGTATATTTTGCACTAGTAACTGTGAGANNNNNNNNNNATGACATTTGTATCCATTATCACCATTATTATCAACATCATCATCATCATAATTCTCACGATCATCATCATCAGGAAACCAATTACGTGGCTTAATTCAG
	32	124.213				Marker29775	199.994	100	AGTTGTTTTCTAATATATAACTTCTAGCATATTCAATTTCTTCAGTTCCACAGTTAATGCCAGTATCTCTACCGGACAGCTGGGTAATATTTTCATCTTANNNNNNNNNNATTTAACAGTTTTGTGAAGTAACATCCTGTCTGGACTATATTCCTTAAAGTGGAATCTCAGCCTCATATGTACAGGATATTGTAGATACATAGATGAACT
	32	125.002				Marker42405	67.4237	91	TTTGCTAATGGTGGGGTAATGACAAGAACTAGTGCTCTCATCACAATACCTGACATTCAGTTATAGCTCATGTGTAGCTAGTCACTCCTCTATCTCAGCANNNNNNNNNNGGTGGGAAAGAATTTAAATTCAGACATAATTTTCTTAAAAAGATAAGGAGAGCTTCAAACGTGTTATCAGCACCACCAGTGATCATGTGTAGAGGTACAT
	32	125.782				Marker31550	59.8189	88.2	AAGGGGCGTGGTGCAATATGTCGTGACAACAAAACTGACTCTAGAAAAAACTGGATCATATTTTCAGAAACATCACACCGGTTGAATAAAGAACGTGATGNNNNNNNNNNCTGTATGGAATGAGATTACAACCCTTGTTTTAATTATAGTAATGAAAAGTTTCCTGATGCTTGGTGAGAGCCATTATTTCAAGTCAGTCTTGATCTTTGG
	32	125.782				Marker31551	59.8189	88.2	AAGGGGCGTGGTGCAATATGTCGTGACAACAAAACTGACTCTAGAAAAAACTGGATCATATTTTCAGAAACATCACACCGGTTGAATAAAGAACGTGATGNNNNNNNNNNCTGTATGGAATGAGATTACAACCCTTGTTTTAATTATAGTAATGAAAAGTTTCCTGATGCTTGGTGAGAGCCATTATTTCAAGTCAGTCTTGATCTTTGG
	32	125.79				Marker9615	59.8189	100	TTGATGTGTTAGTTGTGATGGTTGTGGTGGTGGCGATGGTGGTGGCAACTCTGTTCTTCCAAGACTCATGCAAAATTCAGTAATTGCTCTTTAATGTTTTNNNNNNNNNNCTCGCCCGATCGCCTCGAGTTTTACGCTACCGACGCATCTGGTGAAAGAAAACGGGAAGTTGTTACACTTTTGCCCATAAATCTTGCCTCGTTTTTGATC
	32	125.79				Marker19662	59.8189	100	AGAACTGTGTGTGTGTTTTGTCCATCTATCTGGCATCATACAACACTGCAGTGCTGCAGCACCATCCATCTAAAACTGTGTGTGTGTGTGTGTGTGTGTGNNNNNNNNNNCTTGCCTGCAAGTTGCTGTGACTATTATTGTAGCTAACAAGTGGTTCATCCAAAATAAAGAATTTCTATGTTTATGTATATGAACTGTACATGGAAATAT
	32	125.79				Marker7582	59.8189	100	CAGCCTCTAATTTAATTATTTTCCACAATCTAAAATACATGTAATTATTGTAGTACCCTACCCGCATCCCTGACCGTCTTGGAGATAACCTACATTCTTGNNNNNNNNNNGGTTAGAGGACCCTCGACCTGTTCTCATTGACTTAAATGACAACTTCCTCCCTCGAACAACACTGCCCGTCCTCGGATACAGCAACCACTTCTTCATCCT
	32	125.79				Marker312	59.8189	100	AGGAGATAAATATAGTAACACAAAACAAAGTCATTTAGAGTTAATGAAGATTACAGAATATCAGAGTTATTATTTTTTGTTTTATTTATCTTATATATTTNNNNNNNNNNTGTATTACGTGAGGACGACGAAGAGGAGAAGGAAGACCATTATAAGAGAGGAAGAAGAATTCAAAGATAAAGCAGCACAAGGGGAAGAAGACAAGGGAGG
	32	126.572				Marker57129	104.05	100	ACCACGAGCGCGTCTTAATATCTACTAATCTGTATGCCAGGCTGAGACAAAATGCCACAAACACGCGCGCTATAAAATCACATCTGCGTCATAACAAACTNNNNNNNNNNCTAACACGATTAAAATTATGAATCCATTCGACCAGCTGCCCTGGTGTATTGACTTGTATTTTCATAATCTTCAATTTTCCTCTTACTTAATTATTATGAC
	32	126.572				Marker5269	104.05	100	TGAAATTCTGGATAGCAATTACTGACATGTGATGGTTTGGCAGCGTGGTAATTTATACACTCACAAAGATGTTGAAACAGGCTGGTAGTTTGTTGGGAAGNNNNNNNNNNTTGCTATCTACATGCCTCTCCCCCTCCCATGACCTTGCTACACAACATTTTATCATTATCCTCATCCTTCTTTTGGCTGTAATTATCGTCATGCTTATTT
	32	126.572				Marker11788	104.05	100	GAGTGTTGAGTGGAAAGTCTTAGGGAAACTAAGAAAAGACGGGTTGAACATCTGTGGATGCACAAGCTGTCAGCAAGAAAATACTCTGCCTGGGTTTGAGNNNNNNNNNNTCCAGAAGTAAAATTACAAGAATAATGATTTCAAATACTCAATATTATTCCTTTTATCTCAGTAAAGTTTTTTTTCAGGATTACACTCTAAACTTGAATC
	32	126.572				Marker5270	104.05	100	TGAAATTCTGGATAGCAATTACTGACATGTGATGGTTTGGCAGCGTGGTAATTTATACACTCACAAAGATGTTGAAACAGGCTGGTAGTTTGTTGGGAAGNNNNNNNNNNTTGCTATCTACATGCCTCTCCCCCTCCCATGACCTTGCTACACAACATTTTATCATTATCCTCATCCTTCTTTTGGCTGTAATTATCGTCATGCTTATTT
	32	127.355				Marker206	78.8225	100	ATGTTTCTCAGAGTCACATAAAAAAATAATATTTAAAGTAACAATGATGAAATGAACGTGATGAAATTGTGTAATATATGTTAGAAGTATAAAAAAAAATNNNNNNNNNNCATTGAGACCATTAACTAAGAGTGACATAAAAAGGCGCAAAAAACTAATGACTTTAAGGGCTGTTCTCCTCCTCCTCCTCCTTGGTTTAACTTCTCAAGA
	32	127.355				Marker133446	78.8225	100	AGAGACCTCTAATTGAAATAAGATTAGATACACTTACGGATAGGGATGACAGATGGCTATACGTAGGTATGCATGAATTATTCAACGACTTCCATGTATANNNNNNNNNNACTGAGCCGTTTCACCTCACCAAACTCTGAGACATAAAGTAGGAAGCGAATTATCCACTCATTACTTCCAAGCGGGAGAGTCATAAATGAAGAGGATGAA
	32	127.355				Marker13600	78.8225	94	GCGATGGTTAAATTAATGTTAAAATGTTTTATTATTTGTGGATAACTGCCATAATATGATACATGTGTATAAAGTCACCTCGATCTGTAATATCAAACTANNNNNNNNNNTACTACTACTACTACTACTACTACTACTACTACTACTACTACTACTACTATTACTACTACTACTACTACTATCATCATAAATGTTATTCTGGTAATCATT
	32	127.355				Marker2977	78.8225	100	ACTACAAGATCTAACAGACACGTGTAATGTCCTGTCTTAAAGAAGAAGAAAAAGAAGAAGAAGAAGAAGAAGGAGAAAAAAAGAAGAAAAGGAGAAAAAGNNNNNNNNNNATAAGATGTTAGGAAATAAATGTTCGGTGTCCCAGAGGAAGAAGGAAGTTCGGTGTCAATAATGCTCTCGCCAGACCAGTACTATATGATGAACAATCCT
	32	127.355				Marker2976	78.8225	94	ACTACAAGATCTAACAGACACGTGTAATGTCCTGTCTTAAAGAAGAAGAAAAAGAAGAAGAAGAAGAAGAAGGAGAAAAAAAGAAGAAAAGGAGAAAAAGNNNNNNNNNNATAAGATGTTAGGAAATAAATGTTCGGTGTCCCAGAGGAAGAAGGAAGTTCGGTGTCAATAATGCTCTCGCCAGACCAGTACTATATGATGAACAATCCT
	32	127.355				Marker5267	78.8225	94	TGAAATTCTGGATAGCAATTACTGACATGTGATGGTTTGGCAGCGTGGTAATTTATACACTCACAAAGATGTTGAAACAGGCTGGTAGTTTGTTGGGAAGNNNNNNNNNNTTGCTATCTACATGCCTCTCCCCCTCCCATGACCTTGCTACACAACATTTTATCATTATCCTCATCCTTCTTTTGGCTGTAATTATCGTCATGCTTATTT
	32	127.355				Marker10348	78.8225	100	TACTAACTTTCCCGCCACCACCGCCATTCCCACTTTCCACGAACACAGCAGGCGAACGTCGGTGAATAACACAACACAACACAACGCACAAAACACAACANNNNNNNNNNCGAGGAGCAGGACGCGGGGAAGCATGATGGACGATATGAAGGTGGTGGTGGTCGTGCTGCTGCTGTCAGGAGCGGCGCCCCCGTCAGGAACTTCTAGAGA
	32	127.745				Marker133445	78.8417	94	AGAGACCTCTAATTGAAATAAGATTAGATACACTTACGGATAGGGATGACAGATGGCTATACGTAGGTATGCATGAATTATTCAACGACTTCCATGTATANNNNNNNNNNACTGAGCCGTTTCACCTCACCAAACTCTGAGACATAAAGTAGGAAGCGAATTATCCACTCATTACTTCCAAGCGGGAGAGTCATAAATGAAGAGGATGAA
	32	127.745				Marker5268	78.8417	100	TGAAATTCTGGATAGCAATTACTGACATGTGATGGTTTGGCAGCGTGGTAATTTATACACTCACAAAGATGTTGAAACAGGCTGGTAGTTTGTTGGGAAGNNNNNNNNNNTTGCTATCTACATGCCTCTCCCCCTCCCATGACCTTGCTACACAACATTTTATCATTATCCTCATCCTTCTTTTGGCTGTAATTATCGTCATGCTTATTT
	32	127.745				Marker44207	78.8417	100	TAAATTGTTGTTGCATCACGTACAGAACAACACTCGTTTTTATATTCCACTCTCTGATGACAATCGCCTTTAATTCTGAGCTTTTGAATCTCCTTTTTGCNNNNNNNNNNATTTTCCTTTTCGTCTGGGAAAAATAATGGAGATAATACAACAAAAGTTTTATTTTCATTTTTTTTTTATTTCTCGTTTTTACAACATGGTGTGTGGATA
	32	127.745				Marker19661	78.8417	100	AGAACTGTGTGTGTGTTTTGTCCATCTATCTGGCATCATACAACACTGCAGTGCTGCAGCACCATCCATCTAAAACTGTGTGTGTGTGTGTGTGTGTGTGNNNNNNNNNNCTTGCCTGCAAGTTGCTGTGACTATTATTGTAGCTAACAAGTGGTTCATCCAAAATAAAGAATTTCTATGTTTATGTATATGAACTGTACATGGAAATAT
	32	127.745				Marker5265	78.8417	100	TGAAATTCTGGATAGCAATTACTGACATGTGATGGTTTGGCAGCGTGGTAATTTATACACTCACAAAGATGTTGAAACAGGCTGGTAGTTTGTTGGGAAGNNNNNNNNNNTTGCTATCTACATGCCTCTCCCCCTCCCATGACCTTGCTACACAACATTTTATCATTATCCTCATCCTTCTTTTGGCTGTAATTATCGTCATGCTTATTT
	32	127.745				Marker135124	78.8417	100	CACACCTCATTAGTAATTAGCTAAAAGTAGGAAAAAAAATATTACATACTTTGTAAAAGGAAAGCTATAAGTGTGTAAGAATGTGTTTGTGAGAATAATCNNNNNNNNNNCATGCTGTGAAATCAGGTCATACAAATTTCTCTGAATCAACTGAAGAGAAGAAACCTTTGTCAGAAGAAGAAAAGCTGCAGAAGGTTTGTAGAATACCTT
	32	127.745				Marker5266	78.8417	100	TGAAATTCTGGATAGCAATTACTGACATGTGATGGTTTGGCAGCGTGGTAATTTATACACTCACAAAGATGTTGAAACAGGCTGGTAGTTTGTTGGGAAGNNNNNNNNNNTTGCTATCTACATGCCTCTCCCCCTCCCATGACCTTGCTACACAACATTTTATCATTATCCTCATCCTTCTTTTGGCTGTAATTATCGTCATGCTTATTT
	32	129.327				Marker135263	60.5792	100	TTAAAAATAGTCTTGGTAAAAGATTAAAACGTTTAAAAACCCGTATCACTTCAACTAGAGCCTTTTGAATGCAGAAATCTTAGTTAATTTGTCACTAGAANNNNNNNNNNTAGCCTTTTGAGTGTAGAAATCTTTTAAATCTGTCACTAGAATAGTAAAAATATCCTTAAAAAATAGTGTAAATTCAATTAAAACTTTTGGGTAGCAGTG
	32	129.327				Marker36228	60.5792	88.5	AGTGTAGTGGCAACCACCAGGTGATCATGACATCTCGCCTGCTGCTTCGTGTTACCTCACATTTCTGGGGACGCTGAGTTAAGTGAGGATGCTGCCGCCCNNNNNNNNNNCTTCCTCATTCCTTGTAAAATGACTGTAACAATACAATAAAAAGGATTCTCCCAACCGTGTCTGACTTCCGACGACGACTAATAAGTTTCCTATTGCGTA
	32	129.327				Marker4861	60.5792	88.5	AACAGGTGAAAGGGAAGGTGAAGGTAAGGAAAATACAGTCTCCTGTGATGATAGTAGTTTAGGAAAGGAAACTGAACCTGTAGGGAGAGAGAGTGGTGAGNNNNNNNNNNTGATAGTGTCAAGGAATTACAAATGGCTAGTAGTGCATGTAGTGAAGGTGTTGTTAATTATTCAGAAACTGTAGATATGGATGTAATGAAAGAAACAAAA
	32	130.505				Marker32216	60.4806	91.5	CATCGACATCAACACCAACATAAAAAGCAGTAAGAACTCCTTTGGCAGCAGCGCCTCTCTCACACTTGTTCATAACTAACTTTATTCTCCCCAAGATTTTNNNNNNNNNNCAAAATATTTAACTGAGAACATCATCCAAGTTTAATTAATCTGCTTTTATAAATGAAACGCTACACATATAAGCAATAATACGAGTACAGATGCAATTGA
	32	130.505				Marker32215	60.4806	91.5	CATCGACATCAACACCAACATAAAAAGCAGTAAGAACTCCTTTGGCAGCAGCGCCTCTCTCACACTTGTTCATAACTAACTTTATTCTCCCCAAGATTTTNNNNNNNNNNCAAAATATTTAACTGAGAACATCATCCAAGTTTAATTAATCTGCTTTTATAAATGAAACGCTACACATATAAGCAATAATACGAGTACAGATGCAATTGA
	32	130.505				Marker32217	60.4806	91.5	CATCGACATCAACACCAACATAAAAAGCAGTAAGAACTCCTTTGGCAGCAGCGCCTCTCTCACACTTGTTCATAACTAACTTTATTCTCCCCAAGATTTTNNNNNNNNNNCAAAATATTTAACTGAGAACATCATCCAAGTTTAATTAATCTGCTTTTATAAATGAAACGCTACACATATAAGCAATAATACGAGTACAGATGCAATTGA
	32	132.496				Marker133444	69.0209	91.5	AGAGACCTCTAATTGAAATAAGATTAGATACACTTACGGATAGGGATGACAGATGGCTATACGTAGGTATGCATGAATTATTCAACGACTTCCATGTATANNNNNNNNNNACTGAGCCGTTTCACCTCACCAAACTCTGAGACATAAAGTAGGAAGCGAATTATCCACTCATTACTTCCAAGCGGGAGAGTCATAAATGAAGAGGATGAA
	32	132.496				Marker21711	69.0209	100	AACCCTGCCGCCTCACGCCTGATGTTCTGCAGCACGAGGGTCTGGTTCTGCAGGATGATGCCCTTCGTGACGCGGTGCTCCACGGGTCCTCCCTACAGAANNNNNNNNNNGACTCAGGCACGACGGAAACATAGGAATGGAAGGGAAGATATACTACTTAACATATCAACATAACCCCGATGTAAATGGATAATACGTCAGCTAATTCCG
	32	132.496				Marker17828	69.0209	91.5	AAAGACATAGGCTTGGTAACACCTCTTACCTACCTTAAGCAACTACCATTCACTTTTGTAATACTAATACGAGTAGGTTAGGAATGAAGACTCAAGAAAGNNNNNNNNNNAGAAAATGGTTTTCTCCTATCACATCTTTACATCAAAATCACAGAAATCTACGTAAGTAAATGATTCACATACCTCTTTGGCACACAACCACATCTTTCA
	32	132.496				Marker35941	69.0209	100	TTCTGTCTTTATTCCTTTGGTTTTTATTAACGTATCCTATTTCCTTCATGAACTATCGATTAACTACGCAACATAAAACTGTAAAATCATGATAGATACTNNNNNNNNNNAAAGGAAGACCAAAAGTAGCAGATATGTCGGCTGAACCTCCCCTTTGTGATAAACTAGACACTTTAATTTGAAGTAGGAGACATGAAATAGTTCAGACCA
	32	132.496				Marker134446	69.0209	91.5	TTAGTTTTGTCTCTTATGTTTCGCTGTCTCGTGTTGCATTTCTGGCATTTATCTCTTGTATGTTGTCTTGTCATTGATAATTCAAATGAAACTTCTTAACNNNNNNNNNNCCTGCTAACATTATTTCCAGTTTAGATAGTCTAGATGCCCGATAGTGGGTACATCGAATACAGATACAGAACAAACATTACTTACAGGATATGCCAGATA
	32	132.496				Marker58774	69.0209	100	TCTTGACACTTTGATTCAAAACTCACTATGAAATATACACTCTTAAAACCTGAAATAGTGGGACACCAATTGGATCCCTAACTATCAAAAAAAGACGACANNNNNNNNNNCATGTATAAAGAAATATTTTCACTTAAGTACCCGATGATATAAAGTGAGGTGTAAGGAGTAAATCTTACCACTTCATTCCACCTGCACTTCTCTCATCTC
	32	132.496				Marker42406	69.0209	100	TTTGCTAATGGTGGGGTAATGACAAGAACTAGTGCTCTCATCACAATACCTGACATTCAGTTATAGCTCATGTGTAGCTAGTCACTCCTCTATCTCAGCANNNNNNNNNNGGTGGGAAAGAATTTAAATTCAGACATAATTTTCTTAAAAAGATAAGGAGAGCTTCAAACGTGTTATCAGCACCACCAGTGATCATGTGTAGAGGTACAT
	32	132.887				Marker30713	79.5668	94.2	CGTGGCTAATGTTTCGACCTCTTCCTCCTTCTCTTTCTTCTTATCTTCATCCTCCAATTTCTCTCCCTCGACCTCGTGTTTATACTTCCTTGTTCTCTTTNNNNNNNNNNTTACTTCCTTCCTTCCTTCCTTCCTTCCTTCCTTTTTTCCTTTTCTCTCCCGTCCTTAGTGTTGGTCATCTATCTCTATTCCTTTCCTCCTCTCCTGCCA
	32	132.887				Marker41320	79.5668	94.2	CGACTTATAAAAAAGTAAAATGCTTTAAAGAAAGAAAGAAAACATTTCCCTTTCGAAGGTACGCTGAGCCAACCACTACACATATCATTATCAGAAACTTNNNNNNNNNNCGACATCAAAAGGATCTCATCTCAAGGTAAGGCTCGGCGCCAGTTTATATTGAAATATTAAATTATTTATATGCAAACAAGCAAACACAAAAATAAATAC
	32	132.887				Marker18394	79.5668	94.2	TTTGAAAATCAAGATATATTATATCTTTCATCAGACTCGTTCAGAATAGCGTAGAAGTCTAAAAAGGCTGACAAACAAGAGCGTTTGTTTCAGAAGCCGTNNNNNNNNNNCTTTTTTAAAAATAGGGGTTACGTTAGCGAGCTTCCACTCATCACACATTATACCAGACTGCAGGGATTTATTGTCTTTTAAGACGTTGGGTGAGATCGT
	32	132.887				Marker23759	79.5668	94.2	GTGCTTAGCAAACTGTAGGAAATGAAACAACAATTTACTGACTCAGAAACCTCTCACAGCTGAGAGAATAATTTACTTTTATATGGTGGCATTCAATAAANNNNNNNNNNTGGCATGTAAATTAGTTACTTTGGACACATACAGGCTATAATCACACTTCATTGACTATCTTATATAATGCAACTTTAAAGAATCTTATGGGTTATTATG
	32	132.887				Marker134382	79.5668	94.2	TCAAGGTGAAGGAAATTCGCGGGAGAAGTGCTGGTAATAAGAGGCAACGAGACCTTCAGGTGCAGATTCAGTTACTTGCCTTTCTTCTCATCACTGTAATNNNNNNNNNNTTAAAAATGGTAATTTGTGTTTCCTTGGAAAACCCTGCTGGAATTATGAGATTAGGAGTCTGAGGGATTATGGTGGAGCATGTTATTAGGTGGAAGTAGT
	32	132.887				Marker15699	79.5668	94.2	TTTTTTTTTCTGATTATTATTTCCTCTGGTCATTTTCCATCTAACACATATAAAACACACCCACTCTATCAACACCCTTTGAACTATCCACCCATCCGACNNNNNNNNNNCAGATCCCTCTAGAGTCACAATATTTATTCCAGCCGAAGCATCCCTCCACCCACGCAGACCACCCACCGTCCCAGCCAACCACTCAGCTGGAATTACGTA
	32	133.277				Marker16603	79.5668	100	TTGGCTCTCTGCCTCTCTCGCTCCGGGGATTTGCATACAATTAGCAACTAAAATGGTAATGAATTTAATCGTGAAATCAAGTTAGTGCGATTTCGCTTATNNNNNNNNNNTTCTCTCGGTTTTGCCTTTTTTCCTGCAGCTGCTTGCCGAGTGGCTGGTGAGGCGGCGACCCTACCTGTAGCCACCTTCACCTTTGGGCGCCACCTGGTC
	32	133.277				Marker21691	79.5668	100	CAAACCTTCAGATAAGCTTCAGGAAATGATTTTACAATTATACAAAGAAAAAAAAAGATATGGTTGAGGATGTATATGAAGACAACAAAAGTATTCACGCNNNNNNNNNNTGAAAAAGGAATCAACAGAAAGATAGGAGGAGGATGGAGTGCCTTTGGGAAACCAAGCAATGTAATGAAGAGTTACCTACCACTCTCAATTAAAAGAAAA
	32	134.468				Marker9582	53.6593	85.3	AGTCAGACTGAGACCCAATTTCTGCACGACTGCCACATAGACTAACCTAAAGCATGCCCACGTAACGACATCCTCTAGCATACAAGACAAGTCACTCACCNNNNNNNNNNTGGGGAGTTCTAGCATGAATACGCCATGTGTGTGTGTGTGTGTGTGTGTGTCTTGATCTTGATCTTGATGGTACAGGTGGCACAGGATCACTCCTGAGCC
	32	134.468				Marker10276	53.6593	85.3	TTACCTCGACGTATTTGTTGAGAGGCGCAAGTCAGGTACCATCACTCATTTAATTGTGCAAAGGCAGAAATTACATTATTTTTCCTTCCGTATTGTTATCNNNNNNNNNNGCTCCGATGCGCACCTTCTGAGAGAACAAGAGGAAACAGATAACCCTATTCGTTACGTGTGTTGATGGATGATTTATATTTTGCTTCTTTTCCCTTCCGC
	32	134.468				Marker20080	53.6593	85.3	AGAATCAAGTAACCTTCTGGACTCTTTTCCATTCCAATCTCAAGTTCCGTATTCCTCAGCGTTGCGGTGTCACACCACGAGAACTTTTATTAACAAGCTCNNNNNNNNNNAGTGAAAACTTAACATAGTCCTGCATTCCTAAACGCTTTTAACAGCCTCTAGTGGAAGTTATGATGATTTTCAAGGGAGTTTTCATTAATCTAGTGAAAG
	32	135.646				Marker135210	59.7353	100	CCACCACCATCCTTTTCTTAAATGTCACCCAAACACCTCCACAAAGCCACCAGCCTTCCACCAGCCGTCTATCAACCTTCCATATCCCTCCTCCACCACCNNNNNNNNNNACAGCCTCCACCAGCCTCCACCAGCCTCCACAGCCCTCCACCAACCCTCCACAGCCCTCCACTACAATCCACCCGCCTCCACACTCCGGCTTTGGGTGGT
	32	135.646				Marker11789	59.7353	100	GAGTGTTGAGTGGAAAGTCTTAGGGAAACTAAGAAAAGACGGGTTGAACATCTGTGGATGCACAAGCTGTCAGCAAGAAAATACTCTGCCTGGGTTTGAGNNNNNNNNNNTCCAGAAGTAAAATTACAAGAATAATGATTTCAAATACTCAATATTATTCCTTTTATCTCAGTAAAGTTTTTTTTCAGGATTACACTCTAAACTTGAATC
	32	135.646				Marker56219	59.7353	88.1	GCTGCAGATCAATATTTGCCTAACATTCAAGTCTCCAAGTTTTACTCAAGCAACAACAGTTTGGTAAGGCGGCGCGGCAGGATCATCACTGCTGCAACTCNNNNNNNNNNATGTCTTCCTCAGCTTAATGACCTTTAAGGAGAACACGAAAACCCTAATTAACGACCACAACCTTGTCTTCGCATGTTTTCAGACCTGCAAACTTAATAG
	32	135.646				Marker18895	59.7353	100	TGATACCTCCCCCTCAACTTTTTTCTTCACTAACTTCTGCAATATTTGCGGTCTTAGATCTGATTTTCAATCTGTAGAACACCACCTCTCCTTTACTAAANNNNNNNNNNGCGCAACTACTTTACCTACTCTCGTGCCCACGCTCTTGAATCTTCCGAGTTTTCCACCATCTGGCTACGACTACAGAGTCACTCTTAATTCAACCGTGTT
	32	135.646				Marker18894	59.7353	100	TGATACCTCCCCCTCAACTTTTTTCTTCACTAACTTCTGCAATATTTGCGGTCTTAGATCTGATTTTCAATCTGTAGAACACCACCTCTCCTTTACTAAANNNNNNNNNNGCGCAACTACTTTACCTACTCTCGTGCCCACGCTCTTGAATCTTCCGAGTTTTCCACCATCTGGCTACGACTACAGAGTCACTCTTAATTCAACCGTGTT
	32	135.646				Marker13706	59.7353	88.1	TAGCATTTCATGAAGATACCATTAATATGTATCGTTCAGATATTTCTTTCTTTATAATTTATTACCGATTCCATGACTTATTTGGAACCCTCCACACCTGNNNNNNNNNNAGGAAAATAAGAGAAAAGCTAATGGAATTGAGCACTCTTCACCTTTCTCAGTTAAAACTTTACCTCGCCTCCGCCAGGTACAGACCAGGTGTCTCTCCCT
	32	135.646				Marker10277	59.7353	88.1	TTACCTCGACGTATTTGTTGAGAGGCGCAAGTCAGGTACCATCACTCATTTAATTGTGCAAAGGCAGAAATTACATTATTTTTCCTTCCGTATTGTTATCNNNNNNNNNNGCTCCGATGCGCACCTTCTGAGAGAACAAGAGGAAACAGATAACCCTATTCGTTACGTGTGTTGATGGATGATTTATATTTTGCTTCTTTTCCCTTCCGC
	32	137.247				Marker21015	42.0381	94	AGTTGTTCCAAGTAGTTACGTGATAAAAGAACCTCTTCAGAGACAAAGGAGCCTCGCAAGAGTTCTGCAAAGAGAAAGAATAGGGCTGCAGACGCGAGACNNNNNNNNNNGACATCCTTACTTTAGACCACTGTACATATGATAACGCACGTCTGTATTCCCCCCGCTGCTGTTCCATTCACCCATTTAATCAATGGAAGATGATATCCA
	32	138.847				Marker120945	41.4137	100	TGAATTCCTGCACCAGTGGAGTTCCACTTGGAAAACGTATCTGAGAAAAGGCATTCTTGCATGAAAATTCACCTACTTTTCTGCAAAATGTATTCTCAGANNNNNNNNNNGAATTGCCCAATCTATTCTGGTAAAAAATAAGAATAAATAAATAAAAATAATAAAATAAAAAAAAATCTGGAAAAAATCAAACAAAGTCATATTGTTTTC
	32	138.847				Marker20825	41.4137	100	GTTGATACCAGAAGTAGAAGTAGTGTTGATACCAGAGGAGCAGTCCGAACTGGGGACATTTGTAGTCTCCTCCCCAGATGGGGAGTCCGAGGCTGGTGTANNNNNNNNNNTTTGTCACTAAGTCGTGGTTAGGTTATTAGCAGCTTTAGAGTGGAACCAGACTAACTTAGTATTTGGGCGTCGGCTGTTCCTCTCCCACACTGGTGTCAC
	32	138.847				Marker21693	41.4137	100	CAAACCTTCAGATAAGCTTCAGGAAATGATTTTACAATTATACAAAGAAAAAAAAAGATATGGTTGAGGATGTATATGAAGACAACAAAAGTATTCACGCNNNNNNNNNNTGAAAAAGGAATCAACAGAAAGATAGGAGGAGGATGGAGTGCCTTTGGGAAACCAAGCAATGTAATGAAGAGTTACCTACCACTCTCAATTAAAAGAAAA
	32	139.238				Marker20824	41.3746	100	GTTGATACCAGAAGTAGAAGTAGTGTTGATACCAGAGGAGCAGTCCGAACTGGGGACATTTGTAGTCTCCTCCCCAGATGGGGAGTCCGAGGCTGGTGTANNNNNNNNNNTTTGTCACTAAGTCGTGGTTAGGTTATTAGCAGCTTTAGAGTGGAACCAGACTAACTTAGTATTTGGGCGTCGGCTGTTCCTCTCCCACACTGGTGTCAC
	32	139.238				Marker19216	41.3746	77.2	ATTAAAAATGGGAAAAGCGAGAACAGGTGCTGACGTGAGAGTAGTTTTGAAATTAATGAAGGCTGTTTCTTGCTCAGCACCCCAGACAAATGGAGGGGTCNNNNNNNNNNGACCAGCGACATCTACTACATGACCAAGGAAGATGAGGCGTTGTTTGAGAAAATGACACTTGGAGAGCTTGAATTTTAATCCTGTGTGAGACAAACGAGA
	32	139.238				Marker134510	41.3746	77.2	GGGCATGTCTCTATTTCTTACCAAAGAACACCACTAGAGAGAACAATTACAATGATGTTTTGAAGGAACACCTGCTCCTGTTTCTTTGTATCCACAAATANNNNNNNNNNCTGAAAATTCCATCACACCTCAGTCCAACTGAAGATGCCTGGAGCCACATGAAAAAGAAAGTGCAGGCATCACAACTGAGCAACATTAAGGTCCTGCAAG
	32	139.238				Marker3546	41.3746	77.2	ATGACAAATACACTCACTTCATACACAAATATACACAAGCACACCCAAGTACATACAACACTTTTTTCATGAACCACAAATGCGAGTGTGATCTCCACGCNNNNNNNNNNTCCCCTTTATCAGCGAACGCAATTCACTATGCTATTGTTAAAGAGCAGTCACACTCATGGCATTGTCTATATCTTGGGGATTAGCTTATCATTCACTTAA
	32	139.238				Marker20822	41.3746	77.2	GTTGATACCAGAAGTAGAAGTAGTGTTGATACCAGAGGAGCAGTCCGAACTGGGGACATTTGTAGTCTCCTCCCCAGATGGGGAGTCCGAGGCTGGTGTANNNNNNNNNNTTTGTCACTAAGTCGTGGTTAGGTTATTAGCAGCTTTAGAGTGGAACCAGACTAACTTAGTATTTGGGCGTCGGCTGTTCCTCTCCCACACTGGTGTCAC
	32	139.238				Marker21014	41.3746	77.2	AGTTGTTCCAAGTAGTTACGTGATAAAAGAACCTCTTCAGAGACAAAGGAGCCTCGCAAGAGTTCTGCAAAGAGAAAGAATAGGGCTGCAGACGCGAGACNNNNNNNNNNGACATCCTTACTTTAGACCACTGTACATATGATAACGCACGTCTGTATTCCCCCCGCTGCTGTTCCATTCACCCATTTAATCAATGGAAGATGATATCCA
	32	139.238				Marker19217	41.3746	77.2	ATTAAAAATGGGAAAAGCGAGAACAGGTGCTGACGTGAGAGTAGTTTTGAAATTAATGAAGGCTGTTTCTTGCTCAGCACCCCAGACAAATGGAGGGGTCNNNNNNNNNNGACCAGCGACATCTACTACATGACCAAGGAAGATGAGGCGTTGTTTGAGAAAATGACACTTGGAGAGCTTGAATTTTAATCCTGTGTGAGACAAACGAGA
	32	139.238				Marker20823	41.3746	77.2	GTTGATACCAGAAGTAGAAGTAGTGTTGATACCAGAGGAGCAGTCCGAACTGGGGACATTTGTAGTCTCCTCCCCAGATGGGGAGTCCGAGGCTGGTGTANNNNNNNNNNTTTGTCACTAAGTCGTGGTTAGGTTATTAGCAGCTTTAGAGTGGAACCAGACTAACTTAGTATTTGGGCGTCGGCTGTTCCTCTCCCACACTGGTGTCAC
	32	140.287				Marker135388	43.0605	100	ATAAAAAAAAATAAGAAAAGGACAAGAAATGGGTAAATGAAAGAGAGGAAGAAAAGGAAGAGAAAATAGAAGAAAAACAAAGCGAAAAGGGGAAAACAAGNNNNNNNNNNCTGAAGAAGGAAGAGAAGAAGAAGGAGGAGCAGGTAAAAGAAAGAGAGGAGGAGGAGGAGGAGGAGAAGGAAGAGGAGGAGCCGTCAAGCTGAGGAGGAG
	32	140.807				Marker135334	44.8249	100	CACGCCGCATTAACCACCGTGTTCTCAGGGCATGAAAGACCCATCCAACAAGCCCTTACCCTGCTCCCTCCACCCCTCCACCTCCTTACCTTCACTCCCTNNNNNNNNNNCTCCTCTTCATATCCTGAATTCTCATCCTAACGTACTGCTCACCCATTGCCTCATACTCCTCATTTTCGTACTGTAACTGGCTCTTACACTCGATTCAGA
	32	142.394				Marker3548	41.4359	82.8	ATGACAAATACACTCACTTCATACACAAATATACACAAGCACACCCAAGTACATACAACACTTTTTTCATGAACCACAAATGCGAGTGTGATCTCCACGCNNNNNNNNNNTCCCCTTTATCAGCGAACGCAATTCACTATGCTATTGTTAAAGAGCAGTCACACTCATGGCATTGTCTATATCTTGGGGATTAGCTTATCATTCACTTAA
	32	143.995				Marker3547	41.5079	77.4	ATGACAAATACACTCACTTCATACACAAATATACACAAGCACACCCAAGTACATACAACACTTTTTTCATGAACCACAAATGCGAGTGTGATCTCCACGCNNNNNNNNNNTCCCCTTTATCAGCGAACGCAATTCACTATGCTATTGTTAAAGAGCAGTCACACTCATGGCATTGTCTATATCTTGGGGATTAGCTTATCATTCACTTAA
	32	143.995				Marker579	41.5079	77.3	CCTGTCTTCTCAGTTTATAACAGATGCGCCCACAGCCAAGATGGCTGCTTCACAACATCCCCTGCTCACAAATGATCTATCCAGAAAGGATGTATCGAATNNNNNNNNNNAAATGAAGGTGATCATAACACTTAAACATCTTGCTGCTGGGAAAGCTTCAGGAAAATGCAGTAGTGATGGGGTTTGGGGGTCAATGAGAGAGCCAAAGAT
	32	143.995				Marker22966	41.5079	77.3	TGAAAATACGGCAAGAGAACAAAAAATATACTGAAAGCAGAAAGAAAAACTGACCGACTGATTGTACTGGAGACAGAGGTGAAAACTGACAGATTAACTCNNNNNNNNNNTGGATGTGTCTAGGGAGGAGGCGGTAAGTTGAGATGAAAGACAAAAGACTTAACCGGTTGTTTTACTGCCAATGGTCTTATTTTTGTAACAATGAGAGCA
	32	143.995				Marker49705	41.5079	77.3	CCCCGCCCGTGCTGATAAGGCTGTAAAACAATGAGTGTCAGCCATTAATGTTGCTCAAACTTTTTAACTTTTCATCATGGTTTAAATTGGTGACGCGCCGNNNNNNNNNNAACATTCTAAAACATTTCTGTTGCCGCTCGCCGGGAACTTTTGCGTACTCATTTCTGTCAGCGGCACGCCAAAAAACGTGCGGCAGTGAAGGGCTTTGTA
	32	143.995				Marker27902	41.5079	77.3	TACCCTACCTGCTACTCCCGTAACCGTGTAGCTTGTCGCCAAGTTGTCTGGAAGCAATCTCACGCCCAGGAATTCCCGTTCCGCCTTTTGTTCGATTACANNNNNNNNNNTTAGCAGATCACTGGGGTTTTAGATTAACGGATTACTGGACCACCGCTGCCACCGCAAGTCCTCACACAAAGGAAATGCAGAGAGCAGCAGCACGCCTGT
	32	144.579				Marker132206	45.6994	100	CCTCATTTCTTCCTTCTCTCATATTTTGCTTTCTCTCTTTTCCCACCTACACTTCCTTGTTCATTTAACTAATTCCTTCCATGAGATCACACTTTCTCTCNNNNNNNNNNTTCCTCGTCCTTCTCCACTCCTGCCCAACCATTTCTGTACTCTGCATCAAGTGGATACCGAGTATGATGTGTGAGGAGGAGGATTAACAAGAGTGGAGAG
	32	144.579				Marker27903	45.6994	100	TACCCTACCTGCTACTCCCGTAACCGTGTAGCTTGTCGCCAAGTTGTCTGGAAGCAATCTCACGCCCAGGAATTCCCGTTCCGCCTTTTGTTCGATTACANNNNNNNNNNTTAGCAGATCACTGGGGTTTTAGATTAACGGATTACTGGACCACCGCTGCCACCGCAAGTCCTCACACAAAGGAAATGCAGAGAGCAGCAGCACGCCTGT
	32	144.579				Marker4991	45.6994	100	TGAAAATAGTCGTGGTGAAAAAGTAGAGCCTTTCAGATTACGGACCACTGCGCCGCGGAACTTGTGTGTCAGAGCAGTGCCAACCAAATATATATGAGAGNNNNNNNNNNGGCGGCGCGAGGTGGGGTATTTGTGTGAAGGACTAAGATATGAAGTGAGGATGAAAACACACATAATGCAGACAGACTTTTACACCTGCCAGCCAGCCAC
	32	144.579				Marker9212	45.6994	100	AGCCAGTCCCAATCTTTTCTGACCTCACGCCCTTCATGTGTTAAGTCGAGGGAGTCTTACAAGTTTGACTGGTTCCTCCCTCTTCTTTTTCTCTCTCTCCNNNNNNNNNNTTCGATCCTTTTCATCTATTCCTTCCTCCTTACCCTCTTTCATCTGCCTCTCTCCCTCTTTCTCTTCATGTTTCGCGCTCCCTCCAAGCAAGGAGCCGAA
	32	144.579				Marker4992	45.6994	100	TGAAAATAGTCGTGGTGAAAAAGTAGAGCCTTTCAGATTACGGACCACTGCGCCGCGGAACTTGTGTGTCAGAGCAGTGCCAACCAAATATATATGAGAGNNNNNNNNNNGGCGGCGCGAGGTGGGGTATTTGTGTGAAGGACTAAGATATGAAGTGAGGATGAAAACACACATAATGCAGACAGACTTTTACACCTGCCAGCCAGCCAC
	32	144.579				Marker22967	45.6994	100	TGAAAATACGGCAAGAGAACAAAAAATATACTGAAAGCAGAAAGAAAAACTGACCGACTGATTGTACTGGAGACAGAGGTGAAAACTGACAGATTAACTCNNNNNNNNNNTGGATGTGTCTAGGGAGGAGGCGGTAAGTTGAGATGAAAGACAAAAGACTTAACCGGTTGTTTTACTGCCAATGGTCTTATTTTTGTAACAATGAGAGCA
	32	145.171				Marker19470	44.7228	79.7	TGTATTTAACTCTTTCAATGTATTTAATCCTTTCACTGCACCACGAGACACCACCACCAGAAGTAACGCATGGAACATTTATAAGCATCTACAAGAAAGANNNNNNNNNNGCTCCCTACTTGATGAAACAGTTCTGCTACTTGCGAGTATATTTCTAGCAAAACTGACATGTCATCCTATTTTCATGACAGCTGTCATGACGTGTGTCTA
	32	145.171				Marker546	44.7228	79.7	CAAATACTGTAATACCTTAACAAGCCCAAAATACGCCGGCAAAAGAGAGCCCAGGCAGCGCAGCGCATCCTGAGTGCAAACTCTTTGAACTAAATTGGAGNNNNNNNNNNAAGTGAAGTTAAAATTACATATGACAGGTTAAACTAACTTAATCCAACCTAACCACAAAAAGCAGTCAAAGGGGCTGATTTTCATGTGATGGAGATGATG
	32	145.171				Marker139	44.7228	79.7	TTGTACAGAGTTAGCAGCTGGGGGCTTGAGAAAACTGGCGGAGACATCTCAGAATGCCTAACTTCACAGAAGCTGTTTTGGCTAGATGAGATGTGAAGTTNNNNNNNNNNTGCTCTGCCCCAATCAGAAATTGTAGAAAGATCAGAAGTCAGGCATTCTGTGGCTTCCCTGTGCTTACCTTGAATCAAGATTTGCCAAGCTATGTAAGGG
	32	145.759				Marker6808	47.3377	100	TGGGTGTGATGGTGAGGGATGAGTGTAGTAGTAGTAGTAGTAGTAGTAGTAGTAGTAGTAGTAGCAGGAGGATCGCTATATTAGTACTAGTTGTGGTAAGNNNNNNNNNNTAATGAGGCGGTGGCGAGATAATTACACGAGTCAGTACATACGGTGAGGGAGATGACCGTGCTATGCTCTGGTGTGTATAGGAATCCGGCGGTGTGCAGA
	32	145.759				Marker3549	47.3377	100	ATGACAAATACACTCACTTCATACACAAATATACACAAGCACACCCAAGTACATACAACACTTTTTTCATGAACCACAAATGCGAGTGTGATCTCCACGCNNNNNNNNNNTCCCCTTTATCAGCGAACGCAATTCACTATGCTATTGTTAAAGAGCAGTCACACTCATGGCATTGTCTATATCTTGGGGATTAGCTTATCATTCACTTAA
	32	147.541				Marker5869	38.0113	74.3	ATTCAGACATCAATGAATCCAACCCAATGCTTTGAGAATATGCGATACGCTACGCTTGTAATGCAGCAGATAGGTGGGGATAATAGTAACTACTTATTTANNNNNNNNNNAACACAGACTATTCCTTGGAGGGACGTGTAATGGGGAGGGAGGTGGTGAATGTGTTAGTCTATTATACTCGTGTTAGAGGTGTTGTAGGATGCATTGCGA
	32	147.541				Marker135088	38.0113	74.3	CGTGTGAAAAAACAAAACCAAAAACAAACAACATACATAAAAACTAATGGTAAAACGGGCTTAGGGGATTTGACTTGTTAAATTGCACTATTTGGTCCTTNNNNNNNNNNAATATTTACATATGTACAGTGAAAATGAACGGTGACGCTGAATTGTGCTAAAGTGAAAACTTCGTGTAAATTCAAATAAATTTAATATATTTCAGGTCAT
	32	147.541				Marker9794	38.0113	74.3	GATGGCTTCTTACAGCAGCTTCCCTTAGTCTTTTCTTGCGTTCGAATCTTCACAATTCCTCCAACACTTCCCAGTAAAGGCGTCACCAGTGTTCCCTTTANNNNNNNNNNAAACTGATGAATATATAAGTTTCTGCAATAACTGTGACTTCTCTACGGGTTTTCTGTCAGCAGGTGAATCTTAAGGTGTTGAAAAGGATGCGAAAAATTA
	32	147.541				Marker23539	38.0113	74.3	TCAGCAGAAACACTTTATACCTTAACAAACTATATGGACCAAGTCTGTACGTGGAAACTAGATTTTATATTAAAGAGTTGAACAAAATATATTAAAACAGNNNNNNNNNNTATATTCAAGACAGGTGTGACATACTTCAAGGCGAAAGTTTTTACTTAAGAGTTGAAAGAAATAAGCTAAAACATATATCTAACATTATTACATTGAGTC
	32	147.541				Marker23538	38.0113	74.3	TCAGCAGAAACACTTTATACCTTAACAAACTATATGGACCAAGTCTGTACGTGGAAACTAGATTTTATATTAAAGAGTTGAACAAAATATATTAAAACAGNNNNNNNNNNTATATTCAAGACAGGTGTGACATACTTCAAGGCGAAAGTTTTTACTTAAGAGTTGAAAGAAATAAGCTAAAACATATATCTAACATTATTACATTGAGTC
	32	147.541				Marker135386	38.0113	74.3	ATAAAAAAAAATAAGAAAAGGACAAGAAATGGGTAAATGAAAGAGAGGAAGAAAAGGAAGAGAAAATAGAAGAAAAACAAAGCGAAAAGGGGAAAACAAGNNNNNNNNNNCTGAAGAAGGAAGAGAAGAAGAAGGAGGAGCAGGTAAAAGAAAGAGAGGAGGAGGAGGAGGAGGAGAAGGAAGAGGAGGAGCCGTCAAGCTGAGGAGGAG
	32	147.932				Marker30432	37.9958	74.2	ATTTTCAGACCATGAGGTGTGGAAATAATAAAAGCATGTGTTGTTACTCTGCAACACTAAATTAGATAATGAGATACAGAGAATTGCCCAGAAGTTTCAGNNNNNNNNNNCCTGCTCCCCTTATACACATCCATTGGAGAAAACACAGTACTCCTCTCCATGCCCAATATGCCAATCTTGCTAATATGTGGATTTATACACTGGGGAATT
	32	148.476				Marker8046	37.9958	100	TTTTCTGCCCCTCACTGTATATGGATGTGATGCACATCAATATTAGGAAATGTTAGAATTCTCTAGATTTTCATTTTCATCTTCCCAAGTTTTGTCCTGTNNNNNNNNNNTGTATTGTCCTCTTCTGTCCTTTGTTCTTAAATTTTGTCTTCCATTTGTACAGATAAATCATGAAGCTGTTATAGCTTAGTTACTTCGAAAGTTAGCACA
	32	148.476				Marker135212	37.9958	75.5	CCACCACCATCCTTTTCTTAAATGTCACCCAAACACCTCCACAAAGCCACCAGCCTTCCACCAGCCGTCTATCAACCTTCCATATCCCTCCTCCACCACCNNNNNNNNNNACAGCCTCCACCAGCCTCCACCAGCCTCCACAGCCCTCCACCAACCCTCCACAGCCCTCCACTACAATCCACCCGCCTCCACACTCCGGCTTTGGGTGGT
	32	148.476				Marker8047	37.9958	75.5	TTTTCTGCCCCTCACTGTATATGGATGTGATGCACATCAATATTAGGAAATGTTAGAATTCTCTAGATTTTCATTTTCATCTTCCCAAGTTTTGTCCTGTNNNNNNNNNNTGTATTGTCCTCTTCTGTCCTTTGTTCTTAAATTTTGTCTTCCATTTGTACAGATAAATCATGAAGCTGTTATAGCTTAGTTACTTCGAAAGTTAGCACA
	32	148.476				Marker3285	37.9958	75.5	AGGTTTGTTTTATAGAATTTATACTTTTTAGTGTTAATTTAGTTAAACTACACGCTTTTTTTTTGTGTGTATGTGAATTCTGCATTAAAGCTGCTAATCANNNNNNNNNNAAATGAATCAGTAATGCAAACATCTTACGCATCATTGTAGAGGACAGAGCCACATTCCCTTCCCTCTCGCTTCTTCCGGCATAAGCAGTGAGCCACTACA
	32	148.476				Marker15256	37.9958	100	GCATACTCCCACCTCCCACACGCTCCCAAATGTGTGTGTGTTAAGTGGGAGGGGTTGCTTAGTGAGGGAACACCATAGTGCGCCTGATATGCTGAAGAAANNNNNNNNNNCATAAAGAAAGGTGCTGGAATATCTCTAATTTCAGTAAATCGGTGAGAGGAACGCGTCGCCTTTGCAGAGTAATTTTCCTGCTTGTTGGCTTCCCAGACA
	32	148.476				Marker135792	37.9958	100	CAATCCCTCAAAGACTATTTCTGAAATGCTTCCATGCTGCAGCCCCCACTATATTCAAAAGCCTCTGGTTCAGGGGTTCCCAGTCTTGGCTGCATGTACCNNNNNNNNNNTCATTTTAGTAAGCAAAATTTATTTAAATTATATCAAGAGTAGGGTGAATACTATTTAGTTTTCACTATTATGGAACTTCCCATGGCTGCAATCAGTATT
	32	148.476				Marker5868	37.9958	100	ATTCAGACATCAATGAATCCAACCCAATGCTTTGAGAATATGCGATACGCTACGCTTGTAATGCAGCAGATAGGTGGGGATAATAGTAACTACTTATTTANNNNNNNNNNAACACAGACTATTCCTTGGAGGGACGTGTAATGGGGAGGGAGGTGGTGAATGTGTTAGTCTATTATACTCGTGTTAGAGGTGTTGTAGGATGCATTGCGA
	32	149.321				Marker17632	38.258	74.5	CGTTATTTAGTATCCTTTGTAATACTCTGATAAACTTTCCTTGCATCCAGGAGTCACATTCACAAGCCTCTGCATCCATTAACTTCACAGCTCACTCCTTNNNNNNNNNNGTTCTCAAAATGCGTTCCTCCTAATAACAATGTAGAAATCTTGTTCATCTGTCACTAGAACCATGTAAATACACTTAAAAAACCAGTGTAACTTCATCTA
	32	149.571				Marker8420	38.258	100	AATAACAGGAACATTATATTCAAAACATTTAACAATCCCAGAGAAGGATCAAACAATGAATCAAGCTTTTCAATCATTCTCGTCTTCCCGCCAGCCCGCCNNNNNNNNNNACAATGCGTCACCACCACCACATAACACTCCCCACCACCCCGCCGCAGCGAAATGGATTGTCTTCATCAAGGGAACTACAGCGTTGTAAGCTTGCTTGGT
	32	149.571				Marker8421	38.258	100	AATAACAGGAACATTATATTCAAAACATTTAACAATCCCAGAGAAGGATCAAACAATGAATCAAGCTTTTCAATCATTCTCGTCTTCCCGCCAGCCCGCCNNNNNNNNNNACAATGCGTCACCACCACCACATAACACTCCCCACCACCCCGCCGCAGCGAAATGGATTGTCTTCATCAAGGGAACTACAGCGTTGTAAGCTTGCTTGGT
	32	152.121				Marker134053	44.7108	79.7	CTAGTGACTAAAGTCAGAGGCAAGTCAAGCTGTACAAGTATTCAATGTAACTGAAATGCATCTGAAACATTTTCAATTAACAAATCAAATTCTACTAAAANNNNNNNNNNTCTATTTCTGATATTACCACATTCTGTAATTTTAAAGATTCTGAAAGATAGATAAATTCATCATGAGAGACTTCCATCAAGGATTAAACCTCCCAAGACA
	32	152.121				Marker7580	44.7108	79.7	CAGCCTCTAATTTAATTATTTTCCACAATCTAAAATACATGTAATTATTGTAGTACCCTACCCGCATCCCTGACCGTCTTGGAGATAACCTACATTCTTGNNNNNNNNNNGGTTAGAGGACCCTCGACCTGTTCTCATTGACTTAAATGACAACTTCCTCCCTCGAACAACACTGCCCGTCCTCGGATACAGCAACCACTTCTTCATCCT
	32	152.121				Marker134649	44.7108	79.7	ATCACGGTCACAGCATAAACCAACAAATATACTTTATTTTAAGTGTGTAATTATAAATGAAATGCAAATTACAACTCTGTGGATAGTTAAAAGAAAGGACNNNNNNNNNNTCCGAGAGACAAATTCCATGTAATTTTCTCGTTAGTGCCACACCATGCACTGGGGCGGCAAGGCAAAGCATTGACAGCGAAGTTATGAACCTTGCATGAA
	32	152.967				Marker9627	45.9742	100	AGTTGAGTTTCAAATTGTAACGTATAACAAAATATAAACACATTTAGAGATGCAAGAAGAAATGTCACATAATAAAAGAATTAATATATAAGGGAACTTTNNNNNNNNNNAGGCAAGGAGCGGGCAGAGGAGGAACGAATAGAGGAAGAACAGCCAAATATGTATGTAGGAAGAAAGGGAGGAAAAAAGAAGAGGCATGAATATTTGATG
	32	152.967				Marker133880	45.9742	100	TACGTGTGAGTGACAAATGGACACATGACTGAATGCATGGGGATGTAACACTATTAATATAAAGGAATCCACGAGAAGAATATGGATTTACGAAATTTTANNNNNNNNNNAGACGAGGTGCTGATCTATCCATCTATCTATCTTTTCACTCCCTCTTTCTTCCTTTCTTTATATATATACTCGTGTATCGTGATATTAGTGAGTAAATGA
	32	153.511				Marker4990	41.4786	77.3	TGAAAATAGTCGTGGTGAAAAAGTAGAGCCTTTCAGATTACGGACCACTGCGCCGCGGAACTTGTGTGTCAGAGCAGTGCCAACCAAATATATATGAGAGNNNNNNNNNNGGCGGCGCGAGGTGGGGTATTTGTGTGAAGGACTAAGATATGAAGTGAGGATGAAAACACACATAATGCAGACAGACTTTTACACCTGCCAGCCAGCCAC
	32	153.511				Marker76158	41.4786	77.3	CCACTGGTGTAGCCAGCAGAGGCTGAACGAGGCGAGGTGTGGCGAAACGAGCATTCAGGAAACCTAACCACTCAGGCATCCCAGCCACACAGGCAGGCAGNNNNNNNNNNCTTACCTTATCCTCAACCTGCCCCATCAGTTCCTACCCACTCACATCCATATCCTTCACATAAGAGCATAAGGTAATAACGGAAGCTATAAGAAGCCATC
	32	153.511				Marker23536	41.4786	77.3	TCAGCAGAAACACTTTATACCTTAACAAACTATATGGACCAAGTCTGTACGTGGAAACTAGATTTTATATTAAAGAGTTGAACAAAATATATTAAAACAGNNNNNNNNNNTATATTCAAGACAGGTGTGACATACTTCAAGGCGAAAGTTTTTACTTAAGAGTTGAAAGAAATAAGCTAAAACATATATCTAACATTATTACATTGAGTC
	32	153.901				Marker133295	41.4786	100	ACAGCATACTAAGTCAGCCAGTCTCTTAAGAGATCAACAGTCAAAAGCACAATCAATTTCCACTATGTTACCATGAAACAAGAAGTCTTTGGTTGAATACNNNNNNNNNNATCAGCCACAGCAAGGTAACTAGTAGCACATGAGTGGGAAGTGGGTTGCAAATGCTCCCACTACCCACAGTAATGCCAATTTAGTTACTGACCTATGCTT
	32	153.901				Marker18002	41.4786	100	GTACTTTCACATGATCCCGGTGGATTATTGCGTCGCGTTGCTTTATAGAAATCTTGCCATCGTAATAACACTTTCTGATGTGACTTTTAGCTCTTTTGTTNNNNNNNNNNGTGGGATTTGTCAGGGAGGGGATGGGAGGAGCTGTGTGGTAGCGCCTGTCTGGGGAAACACAAAGAAACACTAAGAAAGGACAAATAGCAGCAGAAATGA
	32	153.901				Marker18003	41.4786	100	GTACTTTCACATGATCCCGGTGGATTATTGCGTCGCGTTGCTTTATAGAAATCTTGCCATCGTAATAACACTTTCTGATGTGACTTTTAGCTCTTTTGTTNNNNNNNNNNGTGGGATTTGTCAGGGAGGGGATGGGAGGAGCTGTGTGGTAGCGCCTGTCTGGGGAAACACAAAGAAACACTAAGAAAGGACAAATAGCAGCAGAAATGA
	32	153.901				Marker24221	41.4786	78.4	CAAAAAGCACAGCATTCTCTCACGTTAAGGTAACTTTGGAAATTGTGAAAGTTGTTCGTGTAGCGTTACCGTGCTTCCGGATTTTGTTTATTTTCACTCANNNNNNNNNNATGATTTTTTTTTTACCTTCTCTTCTCTCATTAACTTTTCCAGCATCTAACACCTACACACCAGAATATACACACGTTTTTGTAATACAAGCACGAATAT
	32	153.901				Marker24222	41.4786	78.4	CAAAAAGCACAGCATTCTCTCACGTTAAGGTAACTTTGGAAATTGTGAAAGTTGTTCGTGTAGCGTTACCGTGCTTCCGGATTTTGTTTATTTTCACTCANNNNNNNNNNATGATTTTTTTTTTACCTTCTCTTCTCTCATTAACTTTTCCAGCATCTAACACCTACACACCAGAATATACACACGTTTTTGTAATACAAGCACGAATAT
	32	153.901				Marker133879	41.4786	100	TACGTGTGAGTGACAAATGGACACATGACTGAATGCATGGGGATGTAACACTATTAATATAAAGGAATCCACGAGAAGAATATGGATTTACGAAATTTTANNNNNNNNNNAGACGAGGTGCTGATCTATCCATCTATCTATCTTTTCACTCCCTCTTTCTTCCTTTCTTTATATATATACTCGTGTATCGTGATATTAGTGAGTAAATGA
	32	153.901				Marker24219	41.4786	100	CAAAAAGCACAGCATTCTCTCACGTTAAGGTAACTTTGGAAATTGTGAAAGTTGTTCGTGTAGCGTTACCGTGCTTCCGGATTTTGTTTATTTTCACTCANNNNNNNNNNATGATTTTTTTTTTACCTTCTCTTCTCTCATTAACTTTTCCAGCATCTAACACCTACACACCAGAATATACACACGTTTTTGTAATACAAGCACGAATAT
	32	153.901				Marker9629	41.4786	100	AGTTGAGTTTCAAATTGTAACGTATAACAAAATATAAACACATTTAGAGATGCAAGAAGAAATGTCACATAATAAAAGAATTAATATATAAGGGAACTTTNNNNNNNNNNAGGCAAGGAGCGGGCAGAGGAGGAACGAATAGAGGAAGAACAGCCAAATATGTATGTAGGAAGAAAGGGAGGAAAAAAGAAGAGGCATGAATATTTGATG
	32	154.292				Marker5473	41.5335	77.3	AACTGATTATCTTGGTAAAGCTTTAGTTGAAACAGCAAGAGGGAAAGAGTGTAAGGGAGTATTGCTTTATGAGGCAGACGAATAGCGAGTGACATTTTGCNNNNNNNNNNTACTGGGTTTTGAGAAGACAGACGTCAAAAGTTAAGCGTTATGTAAATTTCACGCTAGTTTTCAAGGTCACGTCACGAGCAGTTTCTCTCGATGCGCGCG
	32	154.292				Marker18763	41.5335	77.3	CAAGGAGTGGAAGGCAAAATTGTAAGGTTATTCGTTCATTTACTTGTTTGTTGATGTCAAATAAAGTTTTAAGTATATTTACTGTTAATCTATAGAAGAANNNNNNNNNNAAACTTCTCTTCTTGTTCAATGCATTTATATTTTATGTATTTATTTTCGTTTTTCAATACAATATAGCGTTGGGTTGCAGCGCGGCACTGCGTCACCTAC
	32	154.292				Marker27293	41.5335	77.3	TCAAATATAAGGCTCTACATTACCCAGTTGTCCCTGCGCTTTACACAAGACTTCAGCTATCTCACTAGGGAAGCTATTACACTCAAAAAATAGATGGGCANNNNNNNNNNTAAGACAATACTCCCAGACAGCATGATTTATCTATCAGTTGCTTCAGATCTAACGTTTTCTCTCAATATTATCATATACAAAGGTGCTGACAGGGCGAGG
	32	154.292				Marker27295	41.5335	77.3	TCAAATATAAGGCTCTACATTACCCAGTTGTCCCTGCGCTTTACACAAGACTTCAGCTATCTCACTAGGGAAGCTATTACACTCAAAAAATAGATGGGCANNNNNNNNNNTAAGACAATACTCCCAGACAGCATGATTTATCTATCAGTTGCTTCAGATCTAACGTTTTCTCTCAATATTATCATATACAAAGGTGCTGACAGGGCGAGG
	32	154.292				Marker837	41.5335	77.3	ACTTTGACACTTTTTTATGTGTTAATGTTTCTGTTGGTATCTTATAATTTTCTTTGAGTCTAACTTATGGAGGCATTCAGATAGCGATACCAAGCTTATCNNNNNNNNNNAAACATGAAGATACCAGTACAAAAACTCCCTTAGCCGTGATGGAAGCTTAAGATAAAGATAGAAAACTCCTCACTAACTAAGCATTTCCATGTTATATTT
	32	155.076				Marker23898	38.323	74.5	CGCAACAGTAGTCATTACCGCCACCGCCCCATACCATTACGGAAATAAATGTACGGCAACACACACAGGAACCCCCACATATGCAGCGTTAAGAGATGAANNNNNNNNNNTTCAGCTGCAGAGCGACATCCTCTCACGATAATGGATGGCTGTTTGCACTACTGCCCCCGACACACCCCTCCCCCTAAAAAAATAGCCACACAAATGAGA
	32	155.076				Marker4988	38.323	74.5	TGAAAATAGTCGTGGTGAAAAAGTAGAGCCTTTCAGATTACGGACCACTGCGCCGCGGAACTTGTGTGTCAGAGCAGTGCCAACCAAATATATATGAGAGNNNNNNNNNNGGCGGCGCGAGGTGGGGTATTTGTGTGAAGGACTAAGATATGAAGTGAGGATGAAAACACACATAATGCAGACAGACTTTTACACCTGCCAGCCAGCCAC
	32	155.076				Marker3607	38.323	74.5	ATAATTTCACTTTTTATTCAAGTATCTGGCATGCCGGCGGTCCCGTTGATGCCAGATAAGAGGGATTTTACTGTACCTCCATTCTTCCCTTTCACAACTCNNNNNNNNNNCATTTTAACATGTAGGGCTTCATTGGAAGGAAACTAAGGATGAGAAAGATGAATAAATATGAAACAAATAATATGGGTTAAAGGATTCAAATGGAAAGAT
	32	155.076				Marker18765	38.323	74.5	CAAGGAGTGGAAGGCAAAATTGTAAGGTTATTCGTTCATTTACTTGTTTGTTGATGTCAAATAAAGTTTTAAGTATATTTACTGTTAATCTATAGAAGAANNNNNNNNNNAAACTTCTCTTCTTGTTCAATGCATTTATATTTTATGTATTTATTTTCGTTTTTCAATACAATATAGCGTTGGGTTGCAGCGCGGCACTGCGTCACCTAC
	32	155.861				Marker16473	38.6684	74.6	TTGCCTTCAACCCAGCTGTAGCTGTGACCTCCCTAAGCGTTTTCCTTTTTGTCTCAGTACAATAGGGAAGTCAAAGTGCCCTCTAAAGACAACTCTTTTCNNNNNNNNNNTAAATTGTACATTTGGTGCCTTGAATCAAATTTTCAGTTTGCGGAGCATGCCTTCTCTACAAAACCTAATCGTTTTCCTCACCGAAACACAGTCGTCTAA
	32	155.861				Marker23896	38.6684	74.6	CGCAACAGTAGTCATTACCGCCACCGCCCCATACCATTACGGAAATAAATGTACGGCAACACACACAGGAACCCCCACATATGCAGCGTTAAGAGATGAANNNNNNNNNNTTCAGCTGCAGAGCGACATCCTCTCACGATAATGGATGGCTGTTTGCACTACTGCCCCCGACACACCCCTCCCCCTAAAAAAATAGCCACACAAATGAGA
	32	155.861				Marker53844	38.6684	74.6	CACAGGCAGCAAGAGAAGTGATCGAGTTATTCAGAACTTTTAAGTGCCTGTGGCTTCATATTCGTTCAGTAAAGCAGTCTATTAATCCTCAAATTAAGTANNNNNNNNNNCAGTAAAGTAATCTGAACGTCGTCATTTAATGTCAAAGGATTAAGAATGAGGCTGCCGCAGTTTCTCTCTAACCCTTCAAGTGTTAATGGAGTGCAAATG
	32	155.861				Marker13094	38.6684	74.5	TCTTCACTCGAGCCGCCTGAGAAGGCTAGATATGTACATATATTCTTAGTTTTCTATTAAGGAGGTTCCAGTCTTGGCTGGAGCAGACTGGTGCATAATGNNNNNNNNNNGTGTGTTAAGTGAAACCTACAGGAAACCTGCCTTGTATGAGTACGTGACCGAGTGGTGTGTGGGGTGGCACAGTTGTGGGAGTATTCCAGTCTGGTGCGG
	32	155.861				Marker18764	38.6684	74.5	CAAGGAGTGGAAGGCAAAATTGTAAGGTTATTCGTTCATTTACTTGTTTGTTGATGTCAAATAAAGTTTTAAGTATATTTACTGTTAATCTATAGAAGAANNNNNNNNNNAAACTTCTCTTCTTGTTCAATGCATTTATATTTTATGTATTTATTTTCGTTTTTCAATACAATATAGCGTTGGGTTGCAGCGCGGCACTGCGTCACCTAC
	32	155.861				Marker45093	38.6684	74.5	TTTTCGTGTCAAATCCAGCTTTAGTCAAATGTGTCAGTAGTAATGTTCTCACTGATTTTCAACTCTTCATTATTAAATCAAACAGAAATTGCATGGTACTNNNNNNNNNNGTTTATATAAATAAGCCGTCTGCATGACCCACTCGTCGCACCCGTGATATCGGGCAGGATGATGACTGCTCATCCACCTCAGTTGCGTCTGTAGGCGAGT
	32	156.643				Marker11649	38.3345	74.5	GAAATTTTAATACTTATTCTTAAACACCTCACAGAGCTTACTTTTCAGAGGTTACAAAGATGATTGGTCAGGTTCTCATAAGTGTTTTTCCATTTGGTGANNNNNNNNNNATGCCAGAAGAGTAATGGAGGAAGTTAAATGAAAAAAAGAAAATGTTATTCTTAGTGTTATCTCCGGTCGGTGATATCGTGTAAGGTTATGCAGTGTAAT
	32	156.643				Marker18762	38.3345	74.5	CAAGGAGTGGAAGGCAAAATTGTAAGGTTATTCGTTCATTTACTTGTTTGTTGATGTCAAATAAAGTTTTAAGTATATTTACTGTTAATCTATAGAAGAANNNNNNNNNNAAACTTCTCTTCTTGTTCAATGCATTTATATTTTATGTATTTATTTTCGTTTTTCAATACAATATAGCGTTGGGTTGCAGCGCGGCACTGCGTCACCTAC
	32	157.426				Marker5700	41.5335	77.3	ATTAGTATCACAAGCATACCTGACCTTTGCTGCATGGGAGGGATGAGGAAAGATGGCACGTATTTAGAATGAAGCTTAACAATGTGTGTGTGTGTGTGTGNNNNNNNNNNTTCCAGGTAATGTGGCGGGGAAAGGGTTGCGTTAAGGTGGTGGCGCGTTACAACACCCACTGCAAGGCGCGTGATCCCAAGCTGATCCTGTGAGGTGTGT
	32	157.426				Marker135387	41.5335	77.3	ATAAAAAAAAATAAGAAAAGGACAAGAAATGGGTAAATGAAAGAGAGGAAGAAAAGGAAGAGAAAATAGAAGAAAAACAAAGCGAAAAGGGGAAAACAAGNNNNNNNNNNCTGAAGAAGGAAGAGAAGAAGAAGGAGGAGCAGGTAAAAGAAAGAGAGGAGGAGGAGGAGGAGGAGAAGGAAGAGGAGGAGCCGTCAAGCTGAGGAGGAG
	32	157.426				Marker10782	41.5335	77.3	CTACCGGGCTCATATATCAGCCTTGCCTGCCCGCCTCCCTACGCCTTAAAAGCTGCCTGATAAGGGGTACTGCCACACTCCCCCACTGAATATGTACATGNNNNNNNNNNATAAGTTGTAGTAGTAGAAGTAGTAGTAAATAAGTAGTAATGTAAATAAGTATTAGTAAGTTAATAAATAAGTAGTGAGAGCATAAGCAATAGTAACACG
	32	157.432				Marker6346	41.5335	100	AAGACTAAAATAAGAGTGAAAAACAAGGACTACTTACTGTATTAGAAACACATAACCACACGCTGCCTTATCTCAACATAGTACTTTGCGATCCCAGAGTNNNNNNNNNNTGCCTCAAGATTCAGTGCGAACAGCCAACACATCATTCCACGAAGCTCCTCGAGAAATTAATTAACAACGCCTCGCCTCAGCCGCCCAGACCAGAGTGTC
	32	157.432				Marker15257	41.5335	100	GCATACTCCCACCTCCCACACGCTCCCAAATGTGTGTGTGTTAAGTGGGAGGGGTTGCTTAGTGAGGGAACACCATAGTGCGCCTGATATGCTGAAGAAANNNNNNNNNNCATAAAGAAAGGTGCTGGAATATCTCTAATTTCAGTAAATCGGTGAGAGGAACGCGTCGCCTTTGCAGAGTAATTTTCCTGCTTGTTGGCTTCCCAGACA
	32	157.432				Marker135791	41.5335	100	CAATCCCTCAAAGACTATTTCTGAAATGCTTCCATGCTGCAGCCCCCACTATATTCAAAAGCCTCTGGTTCAGGGGTTCCCAGTCTTGGCTGCATGTACCNNNNNNNNNNTCATTTTAGTAAGCAAAATTTATTTAAATTATATCAAGAGTAGGGTGAATACTATTTAGTTTTCACTATTATGGAACTTCCCATGGCTGCAATCAGTATT
	32	157.432				Marker835	41.5335	100	ACTTTGACACTTTTTTATGTGTTAATGTTTCTGTTGGTATCTTATAATTTTCTTTGAGTCTAACTTATGGAGGCATTCAGATAGCGATACCAAGCTTATCNNNNNNNNNNAAACATGAAGATACCAGTACAAAAACTCCCTTAGCCGTGATGGAAGCTTAAGATAAAGATAGAAAACTCCTCACTAACTAAGCATTTCCATGTTATATTT
	32	157.432				Marker18761	41.5335	100	CAAGGAGTGGAAGGCAAAATTGTAAGGTTATTCGTTCATTTACTTGTTTGTTGATGTCAAATAAAGTTTTAAGTATATTTACTGTTAATCTATAGAAGAANNNNNNNNNNAAACTTCTCTTCTTGTTCAATGCATTTATATTTTATGTATTTATTTTCGTTTTTCAATACAATATAGCGTTGGGTTGCAGCGCGGCACTGCGTCACCTAC
	32	157.432				Marker2788	41.5335	100	ATCGATTTCTTCCAGTAGAGTCTGTCATCCTAAGGAAGTGCTGGATGGGTGTGTATATGTTATGGGTGAGTTGGATGAGTATGGATAGGCGTAAGTGACGNNNNNNNNNNGTACCAAAATACATATTGTTTAGTTATTTGAGAAAAAACGATGCCTTACGCTCTCCGGAAGTGACCAATTGCAGTTTGTATTGCATGAAGGAGACACTTG
	32	157.432				Marker76159	41.5335	100	CCACTGGTGTAGCCAGCAGAGGCTGAACGAGGCGAGGTGTGGCGAAACGAGCATTCAGGAAACCTAACCACTCAGGCATCCCAGCCACACAGGCAGGCAGNNNNNNNNNNCTTACCTTATCCTCAACCTGCCCCATCAGTTCCTACCCACTCACATCCATATCCTTCACATAAGAGCATAAGGTAATAACGGAAGCTATAAGAAGCCATC
	32	157.432				Marker27294	41.5335	100	TCAAATATAAGGCTCTACATTACCCAGTTGTCCCTGCGCTTTACACAAGACTTCAGCTATCTCACTAGGGAAGCTATTACACTCAAAAAATAGATGGGCANNNNNNNNNNTAAGACAATACTCCCAGACAGCATGATTTATCTATCAGTTGCTTCAGATCTAACGTTTTCTCTCAATATTATCATATACAAAGGTGCTGACAGGGCGAGG
	32	157.432				Marker25569	41.5335	100	CAAATGTTGTTCATGCAGTCGCTAAGGTGCATCTGGAGCTGTTCCTTTTGACTTCCTCACACATCTTCAAGCCTTATACTACAAGATGGAGCTGCGTCCCNNNNNNNNNNCTATTGCACTTTTTCTTTTCTTTTTCTGTTAGTGGTGTTTCTGTTGTTGCTTCCATTCTTTGAAGCTCCGCTGTATGTCCATATCATCATCTCACTTTCT
	32	157.432				Marker834	41.5335	100	ACTTTGACACTTTTTTATGTGTTAATGTTTCTGTTGGTATCTTATAATTTTCTTTGAGTCTAACTTATGGAGGCATTCAGATAGCGATACCAAGCTTATCNNNNNNNNNNAAACATGAAGATACCAGTACAAAAACTCCCTTAGCCGTGATGGAAGCTTAAGATAAAGATAGAAAACTCCTCACTAACTAAGCATTTCCATGTTATATTT
	32	157.432				Marker836	41.5335	100	ACTTTGACACTTTTTTATGTGTTAATGTTTCTGTTGGTATCTTATAATTTTCTTTGAGTCTAACTTATGGAGGCATTCAGATAGCGATACCAAGCTTATCNNNNNNNNNNAAACATGAAGATACCAGTACAAAAACTCCCTTAGCCGTGATGGAAGCTTAAGATAAAGATAGAAAACTCCTCACTAACTAAGCATTTCCATGTTATATTT
	32	158.209				Marker7583	44.6939	79.7	CAGCCTCTAATTTAATTATTTTCCACAATCTAAAATACATGTAATTATTGTAGTACCCTACCCGCATCCCTGACCGTCTTGGAGATAACCTACATTCTTGNNNNNNNNNNGGTTAGAGGACCCTCGACCTGTTCTCATTGACTTAAATGACAACTTCCTCCCTCGAACAACACTGCCCGTCCTCGGATACAGCAACCACTTCTTCATCCT
	32	158.209				Marker18163	44.6939	79.7	TGTAATGAGCACGAACCCTTGCTTCTAATTTCGCTTTCCATCCCAGTAGTCGTGAGAGAATTTCTTAGGATTACAAAAGAAGTGGGCTGTGGCTTTGATGNNNNNNNNNNATAGTGAAGGCAAAAGCTCCTCGCCTCCCACTTGTTTCTCAAAGCGTTGTGGGGGAGGGAGGGCACAATCGGGGAAGGAGAGTGTTATATGATTTATTTG
	32	158.209				Marker135213	44.6939	79.7	CCACCACCATCCTTTTCTTAAATGTCACCCAAACACCTCCACAAAGCCACCAGCCTTCCACCAGCCGTCTATCAACCTTCCATATCCCTCCTCCACCACCNNNNNNNNNNACAGCCTCCACCAGCCTCCACCAGCCTCCACAGCCCTCCACCAACCCTCCACAGCCCTCCACTACAATCCACCCGCCTCCACACTCCGGCTTTGGGTGGT
	32	158.209				Marker7579	44.6939	79.7	CAGCCTCTAATTTAATTATTTTCCACAATCTAAAATACATGTAATTATTGTAGTACCCTACCCGCATCCCTGACCGTCTTGGAGATAACCTACATTCTTGNNNNNNNNNNGGTTAGAGGACCCTCGACCTGTTCTCATTGACTTAAATGACAACTTCCTCCCTCGAACAACACTGCCCGTCCTCGGATACAGCAACCACTTCTTCATCCT
	32	158.209				Marker22968	44.6939	79.7	TGAAAATACGGCAAGAGAACAAAAAATATACTGAAAGCAGAAAGAAAAACTGACCGACTGATTGTACTGGAGACAGAGGTGAAAACTGACAGATTAACTCNNNNNNNNNNTGGATGTGTCTAGGGAGGAGGCGGTAAGTTGAGATGAAAGACAAAAGACTTAACCGGTTGTTTTACTGCCAATGGTCTTATTTTTGTAACAATGAGAGCA
	32	158.209				Marker41319	44.6939	79.7	CGACTTATAAAAAAGTAAAATGCTTTAAAGAAAGAAAGAAAACATTTCCCTTTCGAAGGTACGCTGAGCCAACCACTACACATATCATTATCAGAAACTTNNNNNNNNNNCGACATCAAAAGGATCTCATCTCAAGGTAAGGCTCGGCGCCAGTTTATATTGAAATATTAAATTATTTATATGCAAACAAGCAAACACAAAAATAAATAC
	32	158.212				Marker24220	44.6939	79.7	CAAAAAGCACAGCATTCTCTCACGTTAAGGTAACTTTGGAAATTGTGAAAGTTGTTCGTGTAGCGTTACCGTGCTTCCGGATTTTGTTTATTTTCACTCANNNNNNNNNNATGATTTTTTTTTTACCTTCTCTTCTCTCATTAACTTTTCCAGCATCTAACACCTACACACCAGAATATACACACGTTTTTGTAATACAAGCACGAATAT
	32	158.992				Marker18760	41.5335	77.3	CAAGGAGTGGAAGGCAAAATTGTAAGGTTATTCGTTCATTTACTTGTTTGTTGATGTCAAATAAAGTTTTAAGTATATTTACTGTTAATCTATAGAAGAANNNNNNNNNNAAACTTCTCTTCTTGTTCAATGCATTTATATTTTATGTATTTATTTTCGTTTTTCAATACAATATAGCGTTGGGTTGCAGCGCGGCACTGCGTCACCTAC
	32	158.992				Marker76160	41.5335	77.3	CCACTGGTGTAGCCAGCAGAGGCTGAACGAGGCGAGGTGTGGCGAAACGAGCATTCAGGAAACCTAACCACTCAGGCATCCCAGCCACACAGGCAGGCAGNNNNNNNNNNCTTACCTTATCCTCAACCTGCCCCATCAGTTCCTACCCACTCACATCCATATCCTTCACATAAGAGCATAAGGTAATAACGGAAGCTATAAGAAGCCATC
	32	158.992				Marker19467	41.5335	77.3	TGTATTTAACTCTTTCAATGTATTTAATCCTTTCACTGCACCACGAGACACCACCACCAGAAGTAACGCATGGAACATTTATAAGCATCTACAAGAAAGANNNNNNNNNNGCTCCCTACTTGATGAAACAGTTCTGCTACTTGCGAGTATATTTCTAGCAAAACTGACATGTCATCCTATTTTCATGACAGCTGTCATGACGTGTGTCTA
	32	158.992				Marker5472	41.5335	77.3	AACTGATTATCTTGGTAAAGCTTTAGTTGAAACAGCAAGAGGGAAAGAGTGTAAGGGAGTATTGCTTTATGAGGCAGACGAATAGCGAGTGACATTTTGCNNNNNNNNNNTACTGGGTTTTGAGAAGACAGACGTCAAAAGTTAAGCGTTATGTAAATTTCACGCTAGTTTTCAAGGTCACGTCACGAGCAGTTTCTCTCGATGCGCGCG
	32	158.992				Marker19468	41.5335	77.1	TGTATTTAACTCTTTCAATGTATTTAATCCTTTCACTGCACCACGAGACACCACCACCAGAAGTAACGCATGGAACATTTATAAGCATCTACAAGAAAGANNNNNNNNNNGCTCCCTACTTGATGAAACAGTTCTGCTACTTGCGAGTATATTTCTAGCAAAACTGACATGTCATCCTATTTTCATGACAGCTGTCATGACGTGTGTCTA
	32	158.992				Marker10781	41.5335	77.3	CTACCGGGCTCATATATCAGCCTTGCCTGCCCGCCTCCCTACGCCTTAAAAGCTGCCTGATAAGGGGTACTGCCACACTCCCCCACTGAATATGTACATGNNNNNNNNNNATAAGTTGTAGTAGTAGAAGTAGTAGTAAATAAGTAGTAATGTAAATAAGTATTAGTAAGTTAATAAATAAGTAGTGAGAGCATAAGCAATAGTAACACG
	32	159.695				Marker3864	38.3067	78	AGAGATGGTTAGTCGTGTTCTCATGAGCGTTTTTCCTGCTGATGATGCAAATTTTTTTAAACGATCACTAGAATTATGAAAATACATTTAAAAATACGTANNNNNNNNNNACTAGCACTAAGATCATAAAAACATCCTTGAAAACTCCAGTAACTTCTACAACAGCCTCCCAAGTGTAAAATGGGAAGCCATGGTTAGGAATACAACCTT
	32	159.695				Marker24217	38.3067	77.9	CAAAAAGCACAGCATTCTCTCACGTTAAGGTAACTTTGGAAATTGTGAAAGTTGTTCGTGTAGCGTTACCGTGCTTCCGGATTTTGTTTATTTTCACTCANNNNNNNNNNATGATTTTTTTTTTACCTTCTCTTCTCTCATTAACTTTTCCAGCATCTAACACCTACACACCAGAATATACACACGTTTTTGTAATACAAGCACGAATAT
	32	159.695				Marker24216	38.3067	77.9	CAAAAAGCACAGCATTCTCTCACGTTAAGGTAACTTTGGAAATTGTGAAAGTTGTTCGTGTAGCGTTACCGTGCTTCCGGATTTTGTTTATTTTCACTCANNNNNNNNNNATGATTTTTTTTTTACCTTCTCTTCTCTCATTAACTTTTCCAGCATCTAACACCTACACACCAGAATATACACACGTTTTTGTAATACAAGCACGAATAT
	32	159.87				Marker5319	38.3114	74.5	ATAATTTCACTTCTGTTCAAGTATCCGGCATGTCGGCGGTCCCGTTGATGCCGGATAAGAGGGATTTTACTGTACTGAACTATGAGTAGTATCACTGCAGNNNNNNNNNNTGAATTGATCCCCTGCATTAGATGGTATTCATGTTAGAACATTGTGTGTTAGCAGCAACTTGACGGTACAACATTTCTTTTATGGTAATGTGCAGTATGC
	32	159.87				Marker138	38.3114	74.5	TTGTACAGAGTTAGCAGCTGGGGGCTTGAGAAAACTGGCGGAGACATCTCAGAATGCCTAACTTCACAGAAGCTGTTTTGGCTAGATGAGATGTGAAGTTNNNNNNNNNNTGCTCTGCCCCAATCAGAAATTGTAGAAAGATCAGAAGTCAGGCATTCTGTGGCTTCCCTGTGCTTACCTTGAATCAAGATTTGCCAAGCTATGTAAGGG
	32	160.399				Marker6345	39.3171	77.1	AAGACTAAAATAAGAGTGAAAAACAAGGACTACTTACTGTATTAGAAACACATAACCACACGCTGCCTTATCTCAACATAGTACTTTGCGATCCCAGAGTNNNNNNNNNNTGCCTCAAGATTCAGTGCGAACAGCCAACACATCATTCCACGAAGCTCCTCGAGAAATTAATTAACAACGCCTCGCCTCAGCCGCCCAGACCAGAGTGTC
	32	160.399				Marker23537	39.3171	77.3	TCAGCAGAAACACTTTATACCTTAACAAACTATATGGACCAAGTCTGTACGTGGAAACTAGATTTTATATTAAAGAGTTGAACAAAATATATTAAAACAGNNNNNNNNNNTATATTCAAGACAGGTGTGACATACTTCAAGGCGAAAGTTTTTACTTAAGAGTTGAAAGAAATAAGCTAAAACATATATCTAACATTATTACATTGAGTC
	32	161.641				Marker10783	33.7624	70	CTACCGGGCTCATATATCAGCCTTGCCTGCCCGCCTCCCTACGCCTTAAAAGCTGCCTGATAAGGGGTACTGCCACACTCCCCCACTGAATATGTACATGNNNNNNNNNNATAAGTTGTAGTAGTAGAAGTAGTAGTAAATAAGTAGTAATGTAAATAAGTATTAGTAAGTTAATAAATAAGTAGTGAGAGCATAAGCAATAGTAACACG
	32	161.641				Marker135087	33.7624	70	CGTGTGAAAAAACAAAACCAAAAACAAACAACATACATAAAAACTAATGGTAAAACGGGCTTAGGGGATTTGACTTGTTAAATTGCACTATTTGGTCCTTNNNNNNNNNNAATATTTACATATGTACAGTGAAAATGAACGGTGACGCTGAATTGTGCTAAAGTGAAAACTTCGTGTAAATTCAAATAAATTTAATATATTTCAGGTCAT
	32	161.641				Marker19469	33.7624	70	TGTATTTAACTCTTTCAATGTATTTAATCCTTTCACTGCACCACGAGACACCACCACCAGAAGTAACGCATGGAACATTTATAAGCATCTACAAGAAAGANNNNNNNNNNGCTCCCTACTTGATGAAACAGTTCTGCTACTTGCGAGTATATTTCTAGCAAAACTGACATGTCATCCTATTTTCATGACAGCTGTCATGACGTGTGTCTA
	32	161.641				Marker30315	33.7624	70.1	TTCACTTTATCTTACCACTAAACTAACTTAAGCTAACCTAATGATATTTAATGTAGCTTAACTTAAACTTATATAACCTAAGTTTTCCTTACCTTACCTANNNNNNNNNNCTATATCTTACCTAATATAACTTAACTTATCCAACCTAACCGGACCTACTCACGACAAGACCACCTCTACCATACAGCACATTCACGCACGTCTATCACT
	32	161.641				Marker8422	33.7624	70.1	AATAACAGGAACATTATATTCAAAACATTTAACAATCCCAGAGAAGGATCAAACAATGAATCAAGCTTTTCAATCATTCTCGTCTTCCCGCCAGCCCGCCNNNNNNNNNNACAATGCGTCACCACCACCACATAACACTCCCCACCACCCCGCCGCAGCGAAATGGATTGTCTTCATCAAGGGAACTACAGCGTTGTAAGCTTGCTTGGT
	32	161.641				Marker135089	33.7624	70.1	CGTGTGAAAAAACAAAACCAAAAACAAACAACATACATAAAAACTAATGGTAAAACGGGCTTAGGGGATTTGACTTGTTAAATTGCACTATTTGGTCCTTNNNNNNNNNNAATATTTACATATGTACAGTGAAAATGAACGGTGACGCTGAATTGTGCTAAAGTGAAAACTTCGTGTAAATTCAAATAAATTTAATATATTTCAGGTCAT
	32	161.816				Marker11276	33.9688	70.1	TTCCCTTTCCCTTGATCCTGCCTCTTTCATCTCACCTCCTCCCTTCCCTTTCCCTCTCCTTCCCTCCCTCCTTCCTTCAGCCTCCACCCACTTTCTGTCTNNNNNNNNNNATCTCGAGCGTATTACAGGATGTCTTATATTTTGGTGTTGTTTCCCCGTCCTGTCCGTCCCTGGCTGCGATGAGTATAGGGGAGTGTAAGGGGAGCAGCC
	32	162.52				Marker18759	31.9617	68.9	CAAGGAGTGGAAGGCAAAATTGTAAGGTTATTCGTTCATTTACTTGTTTGTTGATGTCAAATAAAGTTTTAAGTATATTTACTGTTAATCTATAGAAGAANNNNNNNNNNAAACTTCTCTTCTTGTTCAATGCATTTATATTTTATGTATTTATTTTCGTTTTTCAATACAATATAGCGTTGGGTTGCAGCGCGGCACTGCGTCACCTAC
	32	162.52				Marker1687	31.9617	68.1	TTTAGGGAGAAAGTCAGATGACACGAGAGGCGCGACATGAGGACCAAGAAGGGTGGGAGAAAAAAAAAAAAAAGGAGAGAAAAGCAGAAATGAACAGAACNNNNNNNNNNAAACTTTTGAAGGAAAAGATCACGAAAAAAATACTATCAAGGATAAATACATGTAATACAAGTAAAATATTTGCAAGATAAGATATTCGTTAATTTACTT
	32	162.52				Marker25729	31.9617	68.1	TGGTAGAATAGTTAATTAGTATTTCCAAGAGATAAATAGATCCTGGGGACACTCACCATGTTAAGAGAGTGTCGCTGGCGGCTGCATTGACCTGCGGGAGNNNNNNNNNNGTTCAAAATTATGTCATAAATGTGTGACCCAAAAGATTCTTTGTATAATTCCGTTCCCTCACCGTTTCACTGACTTACAGCATAATTACGGAGAAGCAAA
	32	162.52				Marker14386	31.9617	68.1	ATTTCAGTCTTTGTAAATAATAAATAAATAAAAAATAAAAGACCTAAACATCGAAAATTGAGGAAAGGGATGAATTTAATCTTCTAATCTAAAAAAACTGNNNNNNNNNNGTGAGGGCAAATAGATTATTATCAGTGATATTGTTGCAGCATTCCCCTGTGACATTTACTAACATTAACAAAAACCATGCCAGGAGTTGTAATCGTATCG
	32	162.52				Marker9628	31.9617	68.1	AGTTGAGTTTCAAATTGTAACGTATAACAAAATATAAACACATTTAGAGATGCAAGAAGAAATGTCACATAATAAAAGAATTAATATATAAGGGAACTTTNNNNNNNNNNAGGCAAGGAGCGGGCAGAGGAGGAACGAATAGAGGAAGAACAGCCAAATATGTATGTAGGAAGAAAGGGAGGAAAAAAGAAGAGGCATGAATATTTGATG
	32	162.52				Marker4989	31.9617	68.1	TGAAAATAGTCGTGGTGAAAAAGTAGAGCCTTTCAGATTACGGACCACTGCGCCGCGGAACTTGTGTGTCAGAGCAGTGCCAACCAAATATATATGAGAGNNNNNNNNNNGGCGGCGCGAGGTGGGGTATTTGTGTGAAGGACTAAGATATGAAGTGAGGATGAAAACACACATAATGCAGACAGACTTTTACACCTGCCAGCCAGCCAC
	32	162.52				Marker14385	31.9617	68.1	ATTTCAGTCTTTGTAAATAATAAATAAATAAAAAATAAAAGACCTAAACATCGAAAATTGAGGAAAGGGATGAATTTAATCTTCTAATCTAAAAAAACTGNNNNNNNNNNGTGAGGGCAAATAGATTATTATCAGTGATATTGTTGCAGCATTCCCCTGTGACATTTACTAACATTAACAAAAACCATGCCAGGAGTTGTAATCGTATCG
	32	162.52				Marker9626	31.9617	68.1	AGTTGAGTTTCAAATTGTAACGTATAACAAAATATAAACACATTTAGAGATGCAAGAAGAAATGTCACATAATAAAAGAATTAATATATAAGGGAACTTTNNNNNNNNNNAGGCAAGGAGCGGGCAGAGGAGGAACGAATAGAGGAAGAACAGCCAAATATGTATGTAGGAAGAAAGGGAGGAAAAAAGAAGAGGCATGAATATTTGATG
	32	162.52				Marker37483	31.9617	68.1	ACGCGCTTTCCACAGTCACACCCATTTCAAGCATGTCTCCTTTCCCTGCATCCGAAAACCTTAATATATTTTCTTTCCCCCCATCGCGTGCCTGAGACTGNNNNNNNNNNCATAACTATATTATTGCTCATAATTTAAATAAAGTTTTTAGGTAAATGATGTGGTCATATTGTTTTTTTTATTGGTAATTTTCCTTTATATGCAAAAAAG
	32	162.52				Marker16472	31.9617	68.1	TTGCCTTCAACCCAGCTGTAGCTGTGACCTCCCTAAGCGTTTTCCTTTTTGTCTCAGTACAATAGGGAAGTCAAAGTGCCCTCTAAAGACAACTCTTTTCNNNNNNNNNNTAAATTGTACATTTGGTGCCTTGAATCAAATTTTCAGTTTGCGGAGCATGCCTTCTCTACAAAACCTAATCGTTTTCCTCACCGAAACACAGTCGTCTAA
	32	162.52				Marker37484	31.9617	68.1	ACGCGCTTTCCACAGTCACACCCATTTCAAGCATGTCTCCTTTCCCTGCATCCGAAAACCTTAATATATTTTCTTTCCCCCCATCGCGTGCCTGAGACTGNNNNNNNNNNCATAACTATATTATTGCTCATAATTTAAATAAAGTTTTTAGGTAAATGATGTGGTCATATTGTTTTTTTTATTGGTAATTTTCCTTTATATGCAAAAAAG
	32	162.52				Marker14384	31.9617	68.1	ATTTCAGTCTTTGTAAATAATAAATAAATAAAAAATAAAAGACCTAAACATCGAAAATTGAGGAAAGGGATGAATTTAATCTTCTAATCTAAAAAAACTGNNNNNNNNNNGTGAGGGCAAATAGATTATTATCAGTGATATTGTTGCAGCATTCCCCTGTGACATTTACTAACATTAACAAAAACCATGCCAGGAGTTGTAATCGTATCG
	32	162.52				Marker3931	31.9617	68.1	CCGGACACACTGCCAGCCTGGAAATACCGCCGCCAGACGCCCTAGTCTCGCAATAACGTCGGATAACAGTGTCCAGTAATTACATTCACCTTGGTTTGAANNNNNNNNNNGATAATATTTACCTTTAAAATTATCCTGAAAATCACAGAAACTCATGACAAGTTTTTTCTTTTTTTTATTTGCAGCAGTGAGGTAAGAGCTAATCACCAG
	32	162.52				Marker24218	31.9617	68.1	CAAAAAGCACAGCATTCTCTCACGTTAAGGTAACTTTGGAAATTGTGAAAGTTGTTCGTGTAGCGTTACCGTGCTTCCGGATTTTGTTTATTTTCACTCANNNNNNNNNNATGATTTTTTTTTTACCTTCTCTTCTCTCATTAACTTTTCCAGCATCTAACACCTACACACCAGAATATACACACGTTTTTGTAATACAAGCACGAATAT
	32	162.52				Marker3303	31.9617	68.1	TGGTGAAGGACTTGCCATAGCTTCCCGGTACAGGGGTCGAAACCACCTTTACTATCTCCACTCCTCCTCCTTCTCCTCCTTATTGACCAGATACCGAAGGNNNNNNNNNNTGCCATCTCTGAGTGCCAAGGTCTCCAGTAAGGCAAACCCGAGCTAGTATTGGATATAAATTATTATTGTGATACTAAATTTTGATGCAGTACAAACACA
	32	162.52				Marker14387	31.9617	68.1	ATTTCAGTCTTTGTAAATAATAAATAAATAAAAAATAAAAGACCTAAACATCGAAAATTGAGGAAAGGGATGAATTTAATCTTCTAATCTAAAAAAACTGNNNNNNNNNNGTGAGGGCAAATAGATTATTATCAGTGATATTGTTGCAGCATTCCCCTGTGACATTTACTAACATTAACAAAAACCATGCCAGGAGTTGTAATCGTATCG
	32	163.313				Marker13095	29.7405	65.4	TCTTCACTCGAGCCGCCTGAGAAGGCTAGATATGTACATATATTCTTAGTTTTCTATTAAGGAGGTTCCAGTCTTGGCTGGAGCAGACTGGTGCATAATGNNNNNNNNNNGTGTGTTAAGTGAAACCTACAGGAAACCTGCCTTGTATGAGTACGTGACCGAGTGGTGTGTGGGGTGGCACAGTTGTGGGAGTATTCCAGTCTGGTGCGG
	32	164.911				Marker38158	25.6535	60	TGTTCCCAAACTATTTTTCTTCTTAACAAATTGTTGTCATTACTTTGGTCTCTTCCAACTTCTTTTCTTCATGGTCTTGATGGAATGCACGTGTTTCATTNNNNNNNNNNTTCATACTTACCTATGAAAAAATACGATTATCTCTCTTTACATCTGTCGTCTTCTTATTTATGTCACGGGACTCCTTTTCTTTTTTATAATAGGAAAGGA
	32	164.911				Marker38157	25.6535	60	TGTTCCCAAACTATTTTTCTTCTTAACAAATTGTTGTCATTACTTTGGTCTCTTCCAACTTCTTTTCTTCATGGTCTTGATGGAATGCACGTGTTTCATTNNNNNNNNNNTTCATACTTACCTATGAAAAAATACGATTATCTCTCTTTACATCTGTCGTCTTCTTATTTATGTCACGGGACTCCTTTTCTTTTTTATAATAGGAAAGGA
	32	164.911				Marker18001	25.6535	60	GTACTTTCACATGATCCCGGTGGATTATTGCGTCGCGTTGCTTTATAGAAATCTTGCCATCGTAATAACACTTTCTGATGTGACTTTTAGCTCTTTTGTTNNNNNNNNNNGTGGGATTTGTCAGGGAGGGGATGGGAGGAGCTGTGTGGTAGCGCCTGTCTGGGGAAACACAAAGAAACACTAAGAAAGGACAAATAGCAGCAGAAATGA
	32	165.704				Marker38156	23.9325	57.5	TGTTCCCAAACTATTTTTCTTCTTAACAAATTGTTGTCATTACTTTGGTCTCTTCCAACTTCTTTTCTTCATGGTCTTGATGGAATGCACGTGTTTCATTNNNNNNNNNNTTCATACTTACCTATGAAAAAATACGATTATCTCTCTTTACATCTGTCGTCTTCTTATTTATGTCACGGGACTCCTTTTCTTTTTTATAATAGGAAAGGA
	32	165.704				Marker38159	23.9325	57.5	TGTTCCCAAACTATTTTTCTTCTTAACAAATTGTTGTCATTACTTTGGTCTCTTCCAACTTCTTTTCTTCATGGTCTTGATGGAATGCACGTGTTTCATTNNNNNNNNNNTTCATACTTACCTATGAAAAAATACGATTATCTCTCTTTACATCTGTCGTCTTCTTATTTATGTCACGGGACTCCTTTTCTTTTTTATAATAGGAAAGGA
	32	166.496				Marker132826	22.7046	56.1	AGCACCCCCTGAACAGTGCTTTAGACCTCACTGGGAGTAATTATCGTTTCGGCAGGTGTCTAATGCCTCCTCCTCTTTACTATAATGTAGTGGAGAGAGANNNNNNNNNNACACAGCGCGGTGCTGTAATCCAAGTGACCTGATGTGGCGGACTGAACGTTGTCACAAACTGATCGTTCTCACAACCAGCCCCGCGTGTTTAATGCATAT
	32	166.496				Marker16228	22.7046	55.8	TTTCACACGATCCAACTATTTCATACTCGTGATTAATTGTTTGTGTCATTGCTTTACATGCAACTGCAGTTGTCACGGATAAAACTCTTAATTCAAAACANNNNNNNNNNTGTGGTATGCAAGATTATAACAATATAATTAGATATTAAAAGCCAAACCATGGGGAACATAATGGGGTGAAGAGGAAACAGCGAAGAAAATGAGAACCTA
	32	166.496				Marker14097	22.7046	55.5	ACAAATGAACCGCACTAATCTTGTCGAATAAAGTAGCACGTGATGAAATGAAGGTGTCAGGTGGGGCTTGTACAGCATGGCATACCGAAATTACCTCTTGNNNNNNNNNNTGAAAAGTTCGTCATTGGATTAAACACCTCTGGATAAGTTCCATTCTCATAAGTTTTTTGGAAGTTATTGACGCACTTCAACTTCGAGTACATTGTGAGC
	32	166.496				Marker2789	22.7046	55.5	ATCGATTTCTTCCAGTAGAGTCTGTCATCCTAAGGAAGTGCTGGATGGGTGTGTATATGTTATGGGTGAGTTGGATGAGTATGGATAGGCGTAAGTGACGNNNNNNNNNNGTACCAAAATACATATTGTTTAGTTATTTGAGAAAAAACGATGCCTTACGCTCTCCGGAAGTGACCAATTGCAGTTTGTATTGCATGAAGGAGACACTTG
	32	166.496				Marker134482	22.7046	55.5	GAGAACAAGGACGAAGCAAACACGGAGAAGACTGACAAGAAGCCGTTGATAAAAAGACTTGCAAATAAATGGAAGAAGAGGAAAGTGAGAAATGTGAAGANNNNNNNNNNGGAGTTACAAACGTACATGATAAAAAATAGAAAGAAGACGTACATTCACCTCCTGAAACTCGCAGTGACGGAAATGTTTGGGGTGTTTTTGCTGATGACA
	32	168.878				Marker16470	21.7727	100	TTGCCTTCAACCCAGCTGTAGCTGTGACCTCCCTAAGCGTTTTCCTTTTTGTCTCAGTACAATAGGGAAGTCAAAGTGCCCTCTAAAGACAACTCTTTTCNNNNNNNNNNTAAATTGTACATTTGGTGCCTTGAATCAAATTTTCAGTTTGCGGAGCATGCCTTCTCTACAAAACCTAATCGTTTTCCTCACCGAAACACAGTCGTCTAA
CL	@46	26.393	33.744	7.351	43
	46	26.393				Marker8846	3.19779	1.3	TGCAAAACCCACAAATATTTAAAATTTACGATTCTAGTAACCTGAAGAGTAAAGCAGCAGCAGCAGTCACGCGTCAGTGTTGCGTGATGGCAGACATCACNNNNNNNNNNGTATTTTTATTTTTTTTTTACCATTGATTGGCGGCATATAGAAATTCATATTTTGTTGCTAAGCCTTTTATTTCTCTCATGATTTCGTGACCCAAATGGT
	46	28.841				Marker8481	4.04684	1.5	AATTTGTTCTTATCAGCCCCCGACGCGTTCTCTGTAAATTAGGAAAGAGAAGAAAGGAATTGGTCCGATAACTACCCATCACTACTGCCAAACGCCGCCANNNNNNNNNNATGTGAAGGAAATTGGAATCGGTTTAGTGGATCTTCGGTGCGTCGATCGTTCAGATGCTTTACTAATTATAATACACACACTGGTGATCCAGACATGATA
	46	28.841				Marker19491	4.04684	1.5	AAATTTAGAAGAAAAAAAATGTGTAAAGGAAGTAAAAGAAAATTGAGGGTCTGAGAAAGAAATCTTAACCTCAACGTTCTTCCTTTTAATTCCATCCAGANNNNNNNNNNAATAAAATAATAGGAGAAAATGTAATATAACTTCTCATCTGTATTTACATTTTTCATATGTTTATTTATTTATTTATTTATTTATTGCTTTGGTATTACG
	46	28.841				Marker33661	4.04684	1.5	ACAGTTTGAATAAAAATAAAAGTAATTACTTTGACCATTGTAGCAAATTTGTATAAAATATTTTTACACGATTTAATGATGAGTTCATTGTGCTGATTCANNNNNNNNNNTCACAAGACTTCAGCGATCCAACCAGAACTGATCACCGGCGACCCGAGCAGAGTTGGTTGTCGAGTGTCTGTAGCGTCAATGTACGACTTCCCTCTTCAA
	46	28.841				Marker21079	4.04684	1.5	GATGGCTTCTTGCAGCTTCCCTTATTTTCTTATGTTCTCAGGTTATACTATTATAATACTAAAGTTGCTCGGCGCGGAAACTATTAATTCATTGTCTCCTNNNNNNNNNNTCATCCAGGTCACCGTATTATACAGCAGCATTTTTGGTAACTCCTCCTCCTCCTCCTCTTCTTCTTTCATATTCATATTCTTTCATATTCTTTCATATTC
	46	28.841				Marker8482	4.04684	1.5	AATTTGTTCTTATCAGCCCCCGACGCGTTCTCTGTAAATTAGGAAAGAGAAGAAAGGAATTGGTCCGATAACTACCCATCACTACTGCCAAACGCCGCCANNNNNNNNNNATGTGAAGGAAATTGGAATCGGTTTAGTGGATCTTCGGTGCGTCGATCGTTCAGATGCTTTACTAATTATAATACACACACTGGTGATCCAGACATGATA
	46	28.841				Marker12991	4.04684	1.5	ACACACACACACACATAAGGATGAACGCCACTGACTGAGATGAACTCCTTGGCTAAATACAGCTTGGCATGTGTCTAAGACCATTTCTTCCCGTCTCTTCNNNNNNNNNNTACTTGTAGCAAAGGAGATCCTGCGTCATTTAATACTTAAGAACCTAAGAAGATGACAAAAAAATATGTAAGAAGTAATCAGGGTTTCACGGGACAGTCC
	46	28.841				Marker21076	4.04684	1.5	GATGGCTTCTTGCAGCTTCCCTTATTTTCTTATGTTCTCAGGTTATACTATTATAATACTAAAGTTGCTCGGCGCGGAAACTATTAATTCATTGTCTCCTNNNNNNNNNNTCATCCAGGTCACCGTATTATACAGCAGCATTTTTGGTAACTCCTCCTCCTCCTCCTCTTCTTCTTTCATATTCATATTCTTTCATATTCTTTCATATTC
	46	30.056				Marker44097	4.23238	1.6	ATTACTCATTCTTTAGAAAAAAATTGATAAAAAAGATAAGCTAGTATTGCGTGCTGGTCTAAAACTGACGTGATTATCCTGGTAATTATGTTTATTTCGTNNNNNNNNNNCTCTAATACTGTCATTCCCGAAGATTACAGTACTTTGGTCTAATGGGAGACAAATATTTGGCAGTGACGCTCTCGTGTTTCCCAGTAACACATCGCGTAA
	46	30.056				Marker2388	4.23238	1.6	ATTTCCACATTTATCGAAAGTTTTAGGTGTTGTTCATGATCATAGTCATATTTCAACAAGAATTCCATATCATCAGTGGAGAAAAAATATTCATGATTATNNNNNNNNNNTCGCGATGATTTATGAAAGATTTTGCGTCACATCTGGGAGAAACATTCAAGAAAAAATTGACTTATCATCCTTGTGGCGTTTGAAAACAATAAACAAAGC
	46	30.056				Marker3851	4.23238	1.6	TGAGCAGATCCTTATATTTGCGATCGAGTTTTCTTTCTGTGATACTATTAATGCTGCACTAATTCGTATTTCTATGATATTTTAACGAAGTGAATATTCCNNNNNNNNNNCATTTCGTTAAAATGAATAATCTTTGCGTCTTTTTTATCTGTTTGGTTCCTACTTTTCCTTTAAGTATAAAACTTCGGCGGTTTTGTTTCGTTAGTGTTT
	46	30.056				Marker37201	4.23238	1.6	TGTACTGGTTTCCACACACTGACCAGACTGTCTTCCCTCACTGTATCAGTTTAGCTCTCTCAGCTTTTCTCTCTCCTATTGGTTGCCACACGTTGTTCAGNNNNNNNNNNATCTTGACCACAGTAAGTTCGACACAGTTTGTCGGTGTTAATGGTATATTTTTCTCTGCTTATAACTGTGGTCAGGGATTGCATAACGTTCTTTTATTGT
	46	30.056				Marker3846	4.23238	1.6	TGAGCAGATCCTTATATTTGCGATCGAGTTTTCTTTCTGTGATACTATTAATGCTGCACTAATTCGTATTTCTATGATATTTTAACGAAGTGAATATTCCNNNNNNNNNNCATTTCGTTAAAATGAATAATCTTTGCGTCTTTTTTATCTGTTTGGTTCCTACTTTTCCTTTAAGTATAAAACTTCGGCGGTTTTGTTTCGTTAGTGTTT
	46	30.056				Marker1905	4.23238	1.6	AAGTTTTTTTTTCTTTAACAAAAATATTCTTGTAACCTACCAGATAATACAAAGGCAGAAAAAAAAAAAACGCAAATTTTTGAACCAGGTGAAATACATANNNNNNNNNNAAGACGTGTAACTTATTCATGTTATGACCGAGACATTTTCCCTGTTTCTCGTTGTGCCGGTAAGAAATAGCCGTGTATATTCACATGATTAGGCGCCCAG
	46	30.056				Marker44096	4.23238	1.6	ATTACTCATTCTTTAGAAAAAAATTGATAAAAAAGATAAGCTAGTATTGCGTGCTGGTCTAAAACTGACGTGATTATCCTGGTAATTATGTTTATTTCGTNNNNNNNNNNCTCTAATACTGTCATTCCCGAAGATTACAGTACTTTGGTCTAATGGGAGACAAATATTTGGCAGTGACGCTCTCGTGTTTCCCAGTAACACATCGCGTAA
	46	30.056				Marker24683	4.23238	14.1	TTTCCACCGTTCCTTGCTTTCTTTCATTACGTCTCTTTTTCTGCTGCTTCTTCCCTTGTTGCTTCCTCCCTGACCTGTCTTTATCTTACTGCTCTTATCTNNNNNNNNNNTATGTCTGTTCCTCGACCTCGGGATGGAATACATAGCAGGACTTAATTAAGCTACAATGCCAGTTTTATGAATACACCTTTATTAAACCTTACTACTTCA
	46	30.056				Marker25957	4.23238	14.1	ACTGATACACTCACTCACTCTTTCACTCGCTAGTCGCTTCATTCACCTCATTAGAGCACAACAATTTAAAAAAAATATGAAAGAAATAGACAAGAGCGCANNNNNNNNNNTGGAAGTCTTATTTAATTTTCGTTTTTGTTTTCTTGAGAAAAAGGAAGAAGGGAGAGAGAGTGAGAAGCAGTATTATGGCTTATTGCTTTTCACGGTAGG
	46	30.056				Marker19488	4.23238	14	AAATTTAGAAGAAAAAAAATGTGTAAAGGAAGTAAAAGAAAATTGAGGGTCTGAGAAAGAAATCTTAACCTCAACGTTCTTCCTTTTAATTCCATCCAGANNNNNNNNNNAATAAAATAATAGGAGAAAATGTAATATAACTTCTCATCTGTATTTACATTTTTCATATGTTTATTTATTTATTTATTTATTTATTGCTTTGGTATTACG
	46	30.056				Marker3850	4.23238	14	TGAGCAGATCCTTATATTTGCGATCGAGTTTTCTTTCTGTGATACTATTAATGCTGCACTAATTCGTATTTCTATGATATTTTAACGAAGTGAATATTCCNNNNNNNNNNCATTTCGTTAAAATGAATAATCTTTGCGTCTTTTTTATCTGTTTGGTTCCTACTTTTCCTTTAAGTATAAAACTTCGGCGGTTTTGTTTCGTTAGTGTTT
	46	30.056				Marker3849	4.23238	14	TGAGCAGATCCTTATATTTGCGATCGAGTTTTCTTTCTGTGATACTATTAATGCTGCACTAATTCGTATTTCTATGATATTTTAACGAAGTGAATATTCCNNNNNNNNNNCATTTCGTTAAAATGAATAATCTTTGCGTCTTTTTTATCTGTTTGGTTCCTACTTTTCCTTTAAGTATAAAACTTCGGCGGTTTTGTTTCGTTAGTGTTT
	46	30.056				Marker1904	4.23238	14	AAGTTTTTTTTTCTTTAACAAAAATATTCTTGTAACCTACCAGATAATACAAAGGCAGAAAAAAAAAAAACGCAAATTTTTGAACCAGGTGAAATACATANNNNNNNNNNAAGACGTGTAACTTATTCATGTTATGACCGAGACATTTTCCCTGTTTCTCGTTGTGCCGGTAAGAAATAGCCGTGTATATTCACATGATTAGGCGCCCAG
	46	30.056				Marker30950	4.23238	14	AACAAAGTGGATTTTTTGTGAGATGTTGTGTGGGAGTCGTTTTAACACGTTATTTTGTTGTTGTTGTTGTTGCTTTTGTTGTTAGTGCTGTTGCTGGTGTNNNNNNNNNNAAACTACCTCTGCCACCACTACCAGCACCACCTTCGGCACCAGAAACACCATTGCCAGTTACAGCAACAGCAACAACATCACCCACCATAAACACCAAAA
	46	30.837				Marker7391	3.74121	12.5	ATATTTTCTTTATGTTTTCTTTATGTGTATCATCTTCTCTTTCGGTCCAGGGATCCTTTTTTATATATCCACTATTCAGGCTTTCCTTACATTTTACCCCNNNNNNNNNNGCCTTTTTACACCCACTATCTTCCTGACACCCTCCCATTCCCCCGCTTTTTCCTCGTTTTGCGCATCACAAATCTCCCAGCTCTTTTTCCCACCACTACC
	46	30.837				Marker134408	3.74121	12.5	TTAATACAGATGAGAGGTACATCTGAAGGGATGCAACACGATGACCTCAAATGAAATGGAGGGACTGGGTGCAGAACTGTGCATTTACCGATTGGGCTATNNNNNNNNNNATTAAATTGTCTGAAATTATGTTTTGTCTTTGCTTAGGACAGACATAGGCAAGTACTTGACAATTTGAGAAATGCTTGTCTCCATCATGTTTAGACTGTA
	46	30.837				Marker17325	3.74121	12.5	TATCTGTCCATGTATGGAGAGCTGCTCTTACATATGGGGAGGTTCAGCTCATTCAGCCCTCCTAAACAAGATGGAGTCAAAATTTCTAGTCTTATCGATTNNNNNNNNNNCCCTCTTGATCCATGAATACGTTCCTGTCACTTGATTGCATACACTGTTATCAGCATAATAGAGTATGTAAAGCCAAAAGTTATCCCTCGTCTTCTACAA
	46	30.837				Marker35550	3.74121	12.5	AAAGGCGGCGCGGCATGGTGGGCAGCGCGGCGGGCTGATGCGCTCTACGATTAAATTATGCCAAAAAATTAATTCCTCCCAGACCTTCCCCAGAGCTGGTNNNNNNNNNNCGCGCGAGGTGCAGGAAGAAGTATAATGGGAGGCGCCTTATCTACATTACCGCGGGTTCCTCCGTAATACAAATACAATTATTACTCCCTCGTCCCTACT
	46	31.228				Marker3845	3.66821	12.3	TGAGCAGATCCTTATATTTGCGATCGAGTTTTCTTTCTGTGATACTATTAATGCTGCACTAATTCGTATTTCTATGATATTTTAACGAAGTGAATATTCCNNNNNNNNNNCATTTCGTTAAAATGAATAATCTTTGCGTCTTTTTTATCTGTTTGGTTCCTACTTTTCCTTTAAGTATAAAACTTCGGCGGTTTTGTTTCGTTAGTGTTT
	46	31.228				Marker23029	3.66821	12.3	AGAGCCAACGGGCACGGAACCCTCCAGTAACAGACTGACAGGCTAGCCATCAAAGAAGGTGGCACCACCGACCACGCATCGAGCCCCGCCACCACGACCANNNNNNNNNNCTCCTTCCACCACTGTCAGTCACTTTGATACAACCAGCAACAAAGACTTGCCATATGATTTAGGTTTATTTGTCATCTTCACTCACTCCATCCAAACCAG
	46	31.228				Marker40739	3.66821	12.3	CAACTCGCCCCCACCACCCGCCATTACCTCACCTAAACCTAGACGATGCTGGTCCCTTCCTCAGAATGACTGATTCGGAATTGAAGGCTGATAAGGATCTNNNNNNNNNNGATATATTGGTTCTCCTTCCACTCATTACCAACCAAGGAACATGTCACCAGAGGACAGAATGGTGCCTTCCTGTTCCTTATCATCAGTATTTTAAAAGCC
	46	31.618				Marker17324	3.48323	11.7	TATCTGTCCATGTATGGAGAGCTGCTCTTACATATGGGGAGGTTCAGCTCATTCAGCCCTCCTAAACAAGATGGAGTCAAAATTTCTAGTCTTATCGATTNNNNNNNNNNCCCTCTTGATCCATGAATACGTTCCTGTCACTTGATTGCATACACTGTTATCAGCATAATAGAGTATGTAAAGCCAAAAGTTATCCCTCGTCTTCTACAA
	46	31.618				Marker27445	3.48323	11.7	TGTGGGGAAGCGTGGAAGAGAAGTGTGTTGGTAATGTGGAGGGGAGTGAGGCGTGAAGCACTGATAAAAAAGGATATGGCGTGAATAGTAAAACGAATTTNNNNNNNNNNACCTGTGTGAGTGGCTTGCACCACGCCGACCAGCCAGCTAACCAACCGACCAAGCAACGACCTCCGGAGATGGAATTGCGATCATATAACCTGATATCAC
	46	31.618				Marker18139	3.48323	11.7	ACTAATAAGGAAGAGAGTAAAATTGGTTGTTTATGGATGGCGATGGCAACTGGTGGAAGGGATAGATAGGAATAGGTGGCTATGGAAATAGAAGGAAGTGNNNNNNNNNNGATGGGGGGTGTGATGTACGTGATAGAGGTGATGAGACTAATGGGATGGATGGTGGTAATGGGATGATAGATGGTGAGAGGTGGTGATGAATAGGCTATG
	46	31.618				Marker8848	3.48323	11.7	TGCAAAACCCACAAATATTTAAAATTTACGATTCTAGTAACCTGAAGAGTAAAGCAGCAGCAGCAGTCACGCGTCAGTGTTGCGTGATGGCAGACATCACNNNNNNNNNNGTATTTTTATTTTTTTTTTACCATTGATTGGCGGCATATAGAAATTCATATTTTGTTGCTAAGCCTTTTATTTCTCTCATGATTTCGTGACCCAAATGGT
	46	31.618				Marker18141	3.48323	11.7	ACTAATAAGGAAGAGAGTAAAATTGGTTGTTTATGGATGGCGATGGCAACTGGTGGAAGGGATAGATAGGAATAGGTGGCTATGGAAATAGAAGGAAGTGNNNNNNNNNNGATGGGGGGTGTGATGTACGTGATAGAGGTGATGAGACTAATGGGATGGATGGTGGTAATGGGATGATAGATGGTGAGAGGTGGTGATGAATAGGCTATG
	46	31.618				Marker12532	3.48323	11.7	GACCCTACACTCCGGCAATCAACTCTAATGATTTGGCACTTCCAGGCGCAGCGATATGTGGTAGTTGTGGCGCAGATGTGGTGCCTGTGTGGCGCTGTTGNNNNNNNNNNTGTTGTTGTTGTTGTTGTTGTTGTTGTTGTTGTTGTTCTTGTTGTTCTTGTTGTTCTTGTCGTTATTGTTCTCAACAATGATGTTGATGGTAGCAGTGGT
	46	31.618				Marker12034	3.48323	0.9	TGATATGATTATGACTATGACCGAGATAAATAGTTTAAAGACAAAAGAATGACTAAAAAGAAAAAATCTCACCGGAATCATAATTTGTGATCGAGTAATTNNNNNNNNNNTCTTGCATTCCTATTTATCTACTTTTTCCTTCGATAAACTGTTAAACTTTTAAACTGATGAATGAACTTTGTCTATAAACGAAAAGCTCTTCAGTAATCA
	46	31.618				Marker17323	3.48323	0.9	TATCTGTCCATGTATGGAGAGCTGCTCTTACATATGGGGAGGTTCAGCTCATTCAGCCCTCCTAAACAAGATGGAGTCAAAATTTCTAGTCTTATCGATTNNNNNNNNNNCCCTCTTGATCCATGAATACGTTCCTGTCACTTGATTGCATACACTGTTATCAGCATAATAGAGTATGTAAAGCCAAAAGTTATCCCTCGTCTTCTACAA
	46	31.618				Marker17322	3.48323	0.9	TATCTGTCCATGTATGGAGAGCTGCTCTTACATATGGGGAGGTTCAGCTCATTCAGCCCTCCTAAACAAGATGGAGTCAAAATTTCTAGTCTTATCGATTNNNNNNNNNNCCCTCTTGATCCATGAATACGTTCCTGTCACTTGATTGCATACACTGTTATCAGCATAATAGAGTATGTAAAGCCAAAAGTTATCCCTCGTCTTCTACAA
	46	32.681				Marker12419	3.27778	9.5	AATATTTGAAGTACAGGGATACATATTTAAGGAGCAAAGTTTATAAATAGTGCCATTGCTGTGGAAGGTACCTAATATTAATATCTATAATTTTTCAACANNNNNNNNNNTCCCTGACAGCTTGCCTGAGTACATAAACACTGCCTCTAATCACATCAACTCTGACTTTTAACGGCACACTTTTAACAGTTTTGATTTTGACGCTAATGA
	46	32.681				Marker22722	3.27778	9.4	TGATTATCTCCTTGCTTATCCTGGAGACTCATTACCTTTACCGGACTTCACCAGATCAGAATATTTCGGATTGAGGAACAACACTAAACACAGTGGTAGTNNNNNNNNNNTTAGTATAAGCCTGGTGGTCTCTTGGAGGCATCTTATTTTCTTATGTTCTTAGGTTCTTACGTTTTTTTAATTCTTGGTATTTTTACAGACAAACAAGAC
	46	33.744				Marker134064	3.08388	8.3	TAAGGCTGTCCCTCTCACAACACACTGACAAACACGCTGTAGTATCACTGGCAACGAGGCAGAGGTAGAAATATTGAAGAAGTGAATATCTAAAGATGAGNNNNNNNNNNCTAGGCTAGGTTAGGTTAGGTTAGGTTAGGTTATATTATTTCTTTCTGTATCTGCCGATGACTGGGTAAAAAGAAAAGTATTATTAATTTCTCTATTTTT
	46	33.744				Marker9506	3.08388	8.2	AAAACTGAACTTGAATATTCGGAATCACAACGCAACACTAAAATTCTCAGAAAGTCATATCATACCCTCTCTTGAATTATATTTTGAGATTGGTAGTCTTNNNNNNNNNNCGTAAAACGACAATGAATAGATAGCTTATTTATTTATTTTTTATTATACAGCAATATTCTCCTACCTCGCTAACAAAAATATATAAATAAATAAATAAAT
	46	33.744				Marker12420	3.08388	8.2	AATATTTGAAGTACAGGGATACATATTTAAGGAGCAAAGTTTATAAATAGTGCCATTGCTGTGGAAGGTACCTAATATTAATATCTATAATTTTTCAACANNNNNNNNNNTCCCTGACAGCTTGCCTGAGTACATAAACACTGCCTCTAATCACATCAACTCTGACTTTTAACGGCACACTTTTAACAGTTTTGATTTTGACGCTAATGA
CW	@46	26.393	33.744	7.351	43
	46	26.393				Marker8846	3.18546	1.5	TGCAAAACCCACAAATATTTAAAATTTACGATTCTAGTAACCTGAAGAGTAAAGCAGCAGCAGCAGTCACGCGTCAGTGTTGCGTGATGGCAGACATCACNNNNNNNNNNGTATTTTTATTTTTTTTTTACCATTGATTGGCGGCATATAGAAATTCATATTTTGTTGCTAAGCCTTTTATTTCTCTCATGATTTCGTGACCCAAATGGT
	46	28.841				Marker21079	4.15146	1.7	GATGGCTTCTTGCAGCTTCCCTTATTTTCTTATGTTCTCAGGTTATACTATTATAATACTAAAGTTGCTCGGCGCGGAAACTATTAATTCATTGTCTCCTNNNNNNNNNNTCATCCAGGTCACCGTATTATACAGCAGCATTTTTGGTAACTCCTCCTCCTCCTCCTCTTCTTCTTTCATATTCATATTCTTTCATATTCTTTCATATTC
	46	28.841				Marker19491	4.15146	1.7	AAATTTAGAAGAAAAAAAATGTGTAAAGGAAGTAAAAGAAAATTGAGGGTCTGAGAAAGAAATCTTAACCTCAACGTTCTTCCTTTTAATTCCATCCAGANNNNNNNNNNAATAAAATAATAGGAGAAAATGTAATATAACTTCTCATCTGTATTTACATTTTTCATATGTTTATTTATTTATTTATTTATTTATTGCTTTGGTATTACG
	46	28.841				Marker12991	4.15146	1.7	ACACACACACACACATAAGGATGAACGCCACTGACTGAGATGAACTCCTTGGCTAAATACAGCTTGGCATGTGTCTAAGACCATTTCTTCCCGTCTCTTCNNNNNNNNNNTACTTGTAGCAAAGGAGATCCTGCGTCATTTAATACTTAAGAACCTAAGAAGATGACAAAAAAATATGTAAGAAGTAATCAGGGTTTCACGGGACAGTCC
	46	28.841				Marker33661	4.15146	1.7	ACAGTTTGAATAAAAATAAAAGTAATTACTTTGACCATTGTAGCAAATTTGTATAAAATATTTTTACACGATTTAATGATGAGTTCATTGTGCTGATTCANNNNNNNNNNTCACAAGACTTCAGCGATCCAACCAGAACTGATCACCGGCGACCCGAGCAGAGTTGGTTGTCGAGTGTCTGTAGCGTCAATGTACGACTTCCCTCTTCAA
	46	28.841				Marker8481	4.15146	1.7	AATTTGTTCTTATCAGCCCCCGACGCGTTCTCTGTAAATTAGGAAAGAGAAGAAAGGAATTGGTCCGATAACTACCCATCACTACTGCCAAACGCCGCCANNNNNNNNNNATGTGAAGGAAATTGGAATCGGTTTAGTGGATCTTCGGTGCGTCGATCGTTCAGATGCTTTACTAATTATAATACACACACTGGTGATCCAGACATGATA
	46	28.841				Marker21076	4.15146	1.7	GATGGCTTCTTGCAGCTTCCCTTATTTTCTTATGTTCTCAGGTTATACTATTATAATACTAAAGTTGCTCGGCGCGGAAACTATTAATTCATTGTCTCCTNNNNNNNNNNTCATCCAGGTCACCGTATTATACAGCAGCATTTTTGGTAACTCCTCCTCCTCCTCCTCTTCTTCTTTCATATTCATATTCTTTCATATTCTTTCATATTC
	46	28.841				Marker8482	4.15146	1.7	AATTTGTTCTTATCAGCCCCCGACGCGTTCTCTGTAAATTAGGAAAGAGAAGAAAGGAATTGGTCCGATAACTACCCATCACTACTGCCAAACGCCGCCANNNNNNNNNNATGTGAAGGAAATTGGAATCGGTTTAGTGGATCTTCGGTGCGTCGATCGTTCAGATGCTTTACTAATTATAATACACACACTGGTGATCCAGACATGATA
	46	30.056				Marker3846	4.32993	1.8	TGAGCAGATCCTTATATTTGCGATCGAGTTTTCTTTCTGTGATACTATTAATGCTGCACTAATTCGTATTTCTATGATATTTTAACGAAGTGAATATTCCNNNNNNNNNNCATTTCGTTAAAATGAATAATCTTTGCGTCTTTTTTATCTGTTTGGTTCCTACTTTTCCTTTAAGTATAAAACTTCGGCGGTTTTGTTTCGTTAGTGTTT
	46	30.056				Marker3851	4.32993	1.8	TGAGCAGATCCTTATATTTGCGATCGAGTTTTCTTTCTGTGATACTATTAATGCTGCACTAATTCGTATTTCTATGATATTTTAACGAAGTGAATATTCCNNNNNNNNNNCATTTCGTTAAAATGAATAATCTTTGCGTCTTTTTTATCTGTTTGGTTCCTACTTTTCCTTTAAGTATAAAACTTCGGCGGTTTTGTTTCGTTAGTGTTT
	46	30.056				Marker44096	4.32993	1.8	ATTACTCATTCTTTAGAAAAAAATTGATAAAAAAGATAAGCTAGTATTGCGTGCTGGTCTAAAACTGACGTGATTATCCTGGTAATTATGTTTATTTCGTNNNNNNNNNNCTCTAATACTGTCATTCCCGAAGATTACAGTACTTTGGTCTAATGGGAGACAAATATTTGGCAGTGACGCTCTCGTGTTTCCCAGTAACACATCGCGTAA
	46	30.056				Marker19488	4.32993	1.8	AAATTTAGAAGAAAAAAAATGTGTAAAGGAAGTAAAAGAAAATTGAGGGTCTGAGAAAGAAATCTTAACCTCAACGTTCTTCCTTTTAATTCCATCCAGANNNNNNNNNNAATAAAATAATAGGAGAAAATGTAATATAACTTCTCATCTGTATTTACATTTTTCATATGTTTATTTATTTATTTATTTATTTATTGCTTTGGTATTACG
	46	30.056				Marker2388	4.32993	1.8	ATTTCCACATTTATCGAAAGTTTTAGGTGTTGTTCATGATCATAGTCATATTTCAACAAGAATTCCATATCATCAGTGGAGAAAAAATATTCATGATTATNNNNNNNNNNTCGCGATGATTTATGAAAGATTTTGCGTCACATCTGGGAGAAACATTCAAGAAAAAATTGACTTATCATCCTTGTGGCGTTTGAAAACAATAAACAAAGC
	46	30.056				Marker44097	4.32993	1.8	ATTACTCATTCTTTAGAAAAAAATTGATAAAAAAGATAAGCTAGTATTGCGTGCTGGTCTAAAACTGACGTGATTATCCTGGTAATTATGTTTATTTCGTNNNNNNNNNNCTCTAATACTGTCATTCCCGAAGATTACAGTACTTTGGTCTAATGGGAGACAAATATTTGGCAGTGACGCTCTCGTGTTTCCCAGTAACACATCGCGTAA
	46	30.056				Marker24683	4.32993	1.8	TTTCCACCGTTCCTTGCTTTCTTTCATTACGTCTCTTTTTCTGCTGCTTCTTCCCTTGTTGCTTCCTCCCTGACCTGTCTTTATCTTACTGCTCTTATCTNNNNNNNNNNTATGTCTGTTCCTCGACCTCGGGATGGAATACATAGCAGGACTTAATTAAGCTACAATGCCAGTTTTATGAATACACCTTTATTAAACCTTACTACTTCA
	46	30.056				Marker3849	4.32993	14.4	TGAGCAGATCCTTATATTTGCGATCGAGTTTTCTTTCTGTGATACTATTAATGCTGCACTAATTCGTATTTCTATGATATTTTAACGAAGTGAATATTCCNNNNNNNNNNCATTTCGTTAAAATGAATAATCTTTGCGTCTTTTTTATCTGTTTGGTTCCTACTTTTCCTTTAAGTATAAAACTTCGGCGGTTTTGTTTCGTTAGTGTTT
	46	30.056				Marker37201	4.32993	14.4	TGTACTGGTTTCCACACACTGACCAGACTGTCTTCCCTCACTGTATCAGTTTAGCTCTCTCAGCTTTTCTCTCTCCTATTGGTTGCCACACGTTGTTCAGNNNNNNNNNNATCTTGACCACAGTAAGTTCGACACAGTTTGTCGGTGTTAATGGTATATTTTTCTCTGCTTATAACTGTGGTCAGGGATTGCATAACGTTCTTTTATTGT
	46	30.056				Marker30950	4.32993	14.3	AACAAAGTGGATTTTTTGTGAGATGTTGTGTGGGAGTCGTTTTAACACGTTATTTTGTTGTTGTTGTTGTTGCTTTTGTTGTTAGTGCTGTTGCTGGTGTNNNNNNNNNNAAACTACCTCTGCCACCACTACCAGCACCACCTTCGGCACCAGAAACACCATTGCCAGTTACAGCAACAGCAACAACATCACCCACCATAAACACCAAAA
	46	30.056				Marker1905	4.32993	14.3	AAGTTTTTTTTTCTTTAACAAAAATATTCTTGTAACCTACCAGATAATACAAAGGCAGAAAAAAAAAAAACGCAAATTTTTGAACCAGGTGAAATACATANNNNNNNNNNAAGACGTGTAACTTATTCATGTTATGACCGAGACATTTTCCCTGTTTCTCGTTGTGCCGGTAAGAAATAGCCGTGTATATTCACATGATTAGGCGCCCAG
	46	30.056				Marker3850	4.32993	14.3	TGAGCAGATCCTTATATTTGCGATCGAGTTTTCTTTCTGTGATACTATTAATGCTGCACTAATTCGTATTTCTATGATATTTTAACGAAGTGAATATTCCNNNNNNNNNNCATTTCGTTAAAATGAATAATCTTTGCGTCTTTTTTATCTGTTTGGTTCCTACTTTTCCTTTAAGTATAAAACTTCGGCGGTTTTGTTTCGTTAGTGTTT
	46	30.056				Marker1904	4.32993	14.3	AAGTTTTTTTTTCTTTAACAAAAATATTCTTGTAACCTACCAGATAATACAAAGGCAGAAAAAAAAAAAACGCAAATTTTTGAACCAGGTGAAATACATANNNNNNNNNNAAGACGTGTAACTTATTCATGTTATGACCGAGACATTTTCCCTGTTTCTCGTTGTGCCGGTAAGAAATAGCCGTGTATATTCACATGATTAGGCGCCCAG
	46	30.056				Marker25957	4.32993	14.3	ACTGATACACTCACTCACTCTTTCACTCGCTAGTCGCTTCATTCACCTCATTAGAGCACAACAATTTAAAAAAAATATGAAAGAAATAGACAAGAGCGCANNNNNNNNNNTGGAAGTCTTATTTAATTTTCGTTTTTGTTTTCTTGAGAAAAAGGAAGAAGGGAGAGAGAGTGAGAAGCAGTATTATGGCTTATTGCTTTTCACGGTAGG
	46	30.837				Marker35550	3.94357	13.1	AAAGGCGGCGCGGCATGGTGGGCAGCGCGGCGGGCTGATGCGCTCTACGATTAAATTATGCCAAAAAATTAATTCCTCCCAGACCTTCCCCAGAGCTGGTNNNNNNNNNNCGCGCGAGGTGCAGGAAGAAGTATAATGGGAGGCGCCTTATCTACATTACCGCGGGTTCCTCCGTAATACAAATACAATTATTACTCCCTCGTCCCTACT
	46	30.837				Marker134408	3.94357	13.1	TTAATACAGATGAGAGGTACATCTGAAGGGATGCAACACGATGACCTCAAATGAAATGGAGGGACTGGGTGCAGAACTGTGCATTTACCGATTGGGCTATNNNNNNNNNNATTAAATTGTCTGAAATTATGTTTTGTCTTTGCTTAGGACAGACATAGGCAAGTACTTGACAATTTGAGAAATGCTTGTCTCCATCATGTTTAGACTGTA
	46	30.837				Marker17325	3.94357	13.1	TATCTGTCCATGTATGGAGAGCTGCTCTTACATATGGGGAGGTTCAGCTCATTCAGCCCTCCTAAACAAGATGGAGTCAAAATTTCTAGTCTTATCGATTNNNNNNNNNNCCCTCTTGATCCATGAATACGTTCCTGTCACTTGATTGCATACACTGTTATCAGCATAATAGAGTATGTAAAGCCAAAAGTTATCCCTCGTCTTCTACAA
	46	30.837				Marker7391	3.94357	13.1	ATATTTTCTTTATGTTTTCTTTATGTGTATCATCTTCTCTTTCGGTCCAGGGATCCTTTTTTATATATCCACTATTCAGGCTTTCCTTACATTTTACCCCNNNNNNNNNNGCCTTTTTACACCCACTATCTTCCTGACACCCTCCCATTCCCCCGCTTTTTCCTCGTTTTGCGCATCACAAATCTCCCAGCTCTTTTTCCCACCACTACC
	46	31.228				Marker3845	3.88191	12.9	TGAGCAGATCCTTATATTTGCGATCGAGTTTTCTTTCTGTGATACTATTAATGCTGCACTAATTCGTATTTCTATGATATTTTAACGAAGTGAATATTCCNNNNNNNNNNCATTTCGTTAAAATGAATAATCTTTGCGTCTTTTTTATCTGTTTGGTTCCTACTTTTCCTTTAAGTATAAAACTTCGGCGGTTTTGTTTCGTTAGTGTTT
	46	31.228				Marker40739	3.88191	12.9	CAACTCGCCCCCACCACCCGCCATTACCTCACCTAAACCTAGACGATGCTGGTCCCTTCCTCAGAATGACTGATTCGGAATTGAAGGCTGATAAGGATCTNNNNNNNNNNGATATATTGGTTCTCCTTCCACTCATTACCAACCAAGGAACATGTCACCAGAGGACAGAATGGTGCCTTCCTGTTCCTTATCATCAGTATTTTAAAAGCC
	46	31.228				Marker23029	3.88191	12.9	AGAGCCAACGGGCACGGAACCCTCCAGTAACAGACTGACAGGCTAGCCATCAAAGAAGGTGGCACCACCGACCACGCATCGAGCCCCGCCACCACGACCANNNNNNNNNNCTCCTTCCACCACTGTCAGTCACTTTGATACAACCAGCAACAAAGACTTGCCATATGATTTAGGTTTATTTGTCATCTTCACTCACTCCATCCAAACCAG
	46	31.618				Marker8848	3.69197	12.3	TGCAAAACCCACAAATATTTAAAATTTACGATTCTAGTAACCTGAAGAGTAAAGCAGCAGCAGCAGTCACGCGTCAGTGTTGCGTGATGGCAGACATCACNNNNNNNNNNGTATTTTTATTTTTTTTTTACCATTGATTGGCGGCATATAGAAATTCATATTTTGTTGCTAAGCCTTTTATTTCTCTCATGATTTCGTGACCCAAATGGT
	46	31.618				Marker27445	3.69197	12.4	TGTGGGGAAGCGTGGAAGAGAAGTGTGTTGGTAATGTGGAGGGGAGTGAGGCGTGAAGCACTGATAAAAAAGGATATGGCGTGAATAGTAAAACGAATTTNNNNNNNNNNACCTGTGTGAGTGGCTTGCACCACGCCGACCAGCCAGCTAACCAACCGACCAAGCAACGACCTCCGGAGATGGAATTGCGATCATATAACCTGATATCAC
	46	31.618				Marker12532	3.69197	12.4	GACCCTACACTCCGGCAATCAACTCTAATGATTTGGCACTTCCAGGCGCAGCGATATGTGGTAGTTGTGGCGCAGATGTGGTGCCTGTGTGGCGCTGTTGNNNNNNNNNNTGTTGTTGTTGTTGTTGTTGTTGTTGTTGTTGTTGTTCTTGTTGTTCTTGTTGTTCTTGTCGTTATTGTTCTCAACAATGATGTTGATGGTAGCAGTGGT
	46	31.618				Marker12034	3.69197	12.4	TGATATGATTATGACTATGACCGAGATAAATAGTTTAAAGACAAAAGAATGACTAAAAAGAAAAAATCTCACCGGAATCATAATTTGTGATCGAGTAATTNNNNNNNNNNTCTTGCATTCCTATTTATCTACTTTTTCCTTCGATAAACTGTTAAACTTTTAAACTGATGAATGAACTTTGTCTATAAACGAAAAGCTCTTCAGTAATCA
	46	31.618				Marker17324	3.69197	12.4	TATCTGTCCATGTATGGAGAGCTGCTCTTACATATGGGGAGGTTCAGCTCATTCAGCCCTCCTAAACAAGATGGAGTCAAAATTTCTAGTCTTATCGATTNNNNNNNNNNCCCTCTTGATCCATGAATACGTTCCTGTCACTTGATTGCATACACTGTTATCAGCATAATAGAGTATGTAAAGCCAAAAGTTATCCCTCGTCTTCTACAA
	46	31.618				Marker18139	3.69197	12.4	ACTAATAAGGAAGAGAGTAAAATTGGTTGTTTATGGATGGCGATGGCAACTGGTGGAAGGGATAGATAGGAATAGGTGGCTATGGAAATAGAAGGAAGTGNNNNNNNNNNGATGGGGGGTGTGATGTACGTGATAGAGGTGATGAGACTAATGGGATGGATGGTGGTAATGGGATGATAGATGGTGAGAGGTGGTGATGAATAGGCTATG
	46	31.618				Marker17323	3.69197	1.1	TATCTGTCCATGTATGGAGAGCTGCTCTTACATATGGGGAGGTTCAGCTCATTCAGCCCTCCTAAACAAGATGGAGTCAAAATTTCTAGTCTTATCGATTNNNNNNNNNNCCCTCTTGATCCATGAATACGTTCCTGTCACTTGATTGCATACACTGTTATCAGCATAATAGAGTATGTAAAGCCAAAAGTTATCCCTCGTCTTCTACAA
	46	31.618				Marker17322	3.69197	1.1	TATCTGTCCATGTATGGAGAGCTGCTCTTACATATGGGGAGGTTCAGCTCATTCAGCCCTCCTAAACAAGATGGAGTCAAAATTTCTAGTCTTATCGATTNNNNNNNNNNCCCTCTTGATCCATGAATACGTTCCTGTCACTTGATTGCATACACTGTTATCAGCATAATAGAGTATGTAAAGCCAAAAGTTATCCCTCGTCTTCTACAA
	46	31.618				Marker18141	3.69197	1.1	ACTAATAAGGAAGAGAGTAAAATTGGTTGTTTATGGATGGCGATGGCAACTGGTGGAAGGGATAGATAGGAATAGGTGGCTATGGAAATAGAAGGAAGTGNNNNNNNNNNGATGGGGGGTGTGATGTACGTGATAGAGGTGATGAGACTAATGGGATGGATGGTGGTAATGGGATGATAGATGGTGAGAGGTGGTGATGAATAGGCTATG
	46	32.681				Marker12419	3.48434	10	AATATTTGAAGTACAGGGATACATATTTAAGGAGCAAAGTTTATAAATAGTGCCATTGCTGTGGAAGGTACCTAATATTAATATCTATAATTTTTCAACANNNNNNNNNNTCCCTGACAGCTTGCCTGAGTACATAAACACTGCCTCTAATCACATCAACTCTGACTTTTAACGGCACACTTTTAACAGTTTTGATTTTGACGCTAATGA
	46	32.681				Marker22722	3.48434	10	TGATTATCTCCTTGCTTATCCTGGAGACTCATTACCTTTACCGGACTTCACCAGATCAGAATATTTCGGATTGAGGAACAACACTAAACACAGTGGTAGTNNNNNNNNNNTTAGTATAAGCCTGGTGGTCTCTTGGAGGCATCTTATTTTCTTATGTTCTTAGGTTCTTACGTTTTTTTAATTCTTGGTATTTTTACAGACAAACAAGAC
	46	33.744				Marker134064	3.22305	8.9	TAAGGCTGTCCCTCTCACAACACACTGACAAACACGCTGTAGTATCACTGGCAACGAGGCAGAGGTAGAAATATTGAAGAAGTGAATATCTAAAGATGAGNNNNNNNNNNCTAGGCTAGGTTAGGTTAGGTTAGGTTAGGTTATATTATTTCTTTCTGTATCTGCCGATGACTGGGTAAAAAGAAAAGTATTATTAATTTCTCTATTTTT
	46	33.744				Marker12420	3.22305	8.9	AATATTTGAAGTACAGGGATACATATTTAAGGAGCAAAGTTTATAAATAGTGCCATTGCTGTGGAAGGTACCTAATATTAATATCTATAATTTTTCAACANNNNNNNNNNTCCCTGACAGCTTGCCTGAGTACATAAACACTGCCTCTAATCACATCAACTCTGACTTTTAACGGCACACTTTTAACAGTTTTGATTTTGACGCTAATGA
	46	33.744				Marker9506	3.22305	8.9	AAAACTGAACTTGAATATTCGGAATCACAACGCAACACTAAAATTCTCAGAAAGTCATATCATACCCTCTCTTGAATTATATTTTGAGATTGGTAGTCTTNNNNNNNNNNCGTAAAACGACAATGAATAGATAGCTTATTTATTTATTTTTTATTATACAGCAATATTCTCCTACCTCGCTAACAAAAATATATAAATAAATAAATAAAT
ICW	@46	26.393	33.744	7.351	43
	46	26.393				Marker8846	3.14136	1.6	TGCAAAACCCACAAATATTTAAAATTTACGATTCTAGTAACCTGAAGAGTAAAGCAGCAGCAGCAGTCACGCGTCAGTGTTGCGTGATGGCAGACATCACNNNNNNNNNNGTATTTTTATTTTTTTTTTACCATTGATTGGCGGCATATAGAAATTCATATTTTGTTGCTAAGCCTTTTATTTCTCTCATGATTTCGTGACCCAAATGGT
	46	28.841				Marker21079	4.02558	1.8	GATGGCTTCTTGCAGCTTCCCTTATTTTCTTATGTTCTCAGGTTATACTATTATAATACTAAAGTTGCTCGGCGCGGAAACTATTAATTCATTGTCTCCTNNNNNNNNNNTCATCCAGGTCACCGTATTATACAGCAGCATTTTTGGTAACTCCTCCTCCTCCTCCTCTTCTTCTTTCATATTCATATTCTTTCATATTCTTTCATATTC
	46	28.841				Marker12991	4.02558	1.8	ACACACACACACACATAAGGATGAACGCCACTGACTGAGATGAACTCCTTGGCTAAATACAGCTTGGCATGTGTCTAAGACCATTTCTTCCCGTCTCTTCNNNNNNNNNNTACTTGTAGCAAAGGAGATCCTGCGTCATTTAATACTTAAGAACCTAAGAAGATGACAAAAAAATATGTAAGAAGTAATCAGGGTTTCACGGGACAGTCC
	46	28.841				Marker19491	4.02558	1.8	AAATTTAGAAGAAAAAAAATGTGTAAAGGAAGTAAAAGAAAATTGAGGGTCTGAGAAAGAAATCTTAACCTCAACGTTCTTCCTTTTAATTCCATCCAGANNNNNNNNNNAATAAAATAATAGGAGAAAATGTAATATAACTTCTCATCTGTATTTACATTTTTCATATGTTTATTTATTTATTTATTTATTTATTGCTTTGGTATTACG
	46	28.841				Marker33661	4.02558	1.8	ACAGTTTGAATAAAAATAAAAGTAATTACTTTGACCATTGTAGCAAATTTGTATAAAATATTTTTACACGATTTAATGATGAGTTCATTGTGCTGATTCANNNNNNNNNNTCACAAGACTTCAGCGATCCAACCAGAACTGATCACCGGCGACCCGAGCAGAGTTGGTTGTCGAGTGTCTGTAGCGTCAATGTACGACTTCCCTCTTCAA
	46	28.841				Marker8481	4.02558	1.8	AATTTGTTCTTATCAGCCCCCGACGCGTTCTCTGTAAATTAGGAAAGAGAAGAAAGGAATTGGTCCGATAACTACCCATCACTACTGCCAAACGCCGCCANNNNNNNNNNATGTGAAGGAAATTGGAATCGGTTTAGTGGATCTTCGGTGCGTCGATCGTTCAGATGCTTTACTAATTATAATACACACACTGGTGATCCAGACATGATA
	46	28.841				Marker21076	4.02558	1.8	GATGGCTTCTTGCAGCTTCCCTTATTTTCTTATGTTCTCAGGTTATACTATTATAATACTAAAGTTGCTCGGCGCGGAAACTATTAATTCATTGTCTCCTNNNNNNNNNNTCATCCAGGTCACCGTATTATACAGCAGCATTTTTGGTAACTCCTCCTCCTCCTCCTCTTCTTCTTTCATATTCATATTCTTTCATATTCTTTCATATTC
	46	28.841				Marker8482	4.02558	1.8	AATTTGTTCTTATCAGCCCCCGACGCGTTCTCTGTAAATTAGGAAAGAGAAGAAAGGAATTGGTCCGATAACTACCCATCACTACTGCCAAACGCCGCCANNNNNNNNNNATGTGAAGGAAATTGGAATCGGTTTAGTGGATCTTCGGTGCGTCGATCGTTCAGATGCTTTACTAATTATAATACACACACTGGTGATCCAGACATGATA
	46	30.056				Marker3849	4.22706	1.9	TGAGCAGATCCTTATATTTGCGATCGAGTTTTCTTTCTGTGATACTATTAATGCTGCACTAATTCGTATTTCTATGATATTTTAACGAAGTGAATATTCCNNNNNNNNNNCATTTCGTTAAAATGAATAATCTTTGCGTCTTTTTTATCTGTTTGGTTCCTACTTTTCCTTTAAGTATAAAACTTCGGCGGTTTTGTTTCGTTAGTGTTT
	46	30.056				Marker25957	4.22706	1.9	ACTGATACACTCACTCACTCTTTCACTCGCTAGTCGCTTCATTCACCTCATTAGAGCACAACAATTTAAAAAAAATATGAAAGAAATAGACAAGAGCGCANNNNNNNNNNTGGAAGTCTTATTTAATTTTCGTTTTTGTTTTCTTGAGAAAAAGGAAGAAGGGAGAGAGAGTGAGAAGCAGTATTATGGCTTATTGCTTTTCACGGTAGG
	46	30.056				Marker37201	4.22706	1.9	TGTACTGGTTTCCACACACTGACCAGACTGTCTTCCCTCACTGTATCAGTTTAGCTCTCTCAGCTTTTCTCTCTCCTATTGGTTGCCACACGTTGTTCAGNNNNNNNNNNATCTTGACCACAGTAAGTTCGACACAGTTTGTCGGTGTTAATGGTATATTTTTCTCTGCTTATAACTGTGGTCAGGGATTGCATAACGTTCTTTTATTGT
	46	30.056				Marker24683	4.22706	1.9	TTTCCACCGTTCCTTGCTTTCTTTCATTACGTCTCTTTTTCTGCTGCTTCTTCCCTTGTTGCTTCCTCCCTGACCTGTCTTTATCTTACTGCTCTTATCTNNNNNNNNNNTATGTCTGTTCCTCGACCTCGGGATGGAATACATAGCAGGACTTAATTAAGCTACAATGCCAGTTTTATGAATACACCTTTATTAAACCTTACTACTTCA
	46	30.056				Marker1905	4.22706	1.9	AAGTTTTTTTTTCTTTAACAAAAATATTCTTGTAACCTACCAGATAATACAAAGGCAGAAAAAAAAAAAACGCAAATTTTTGAACCAGGTGAAATACATANNNNNNNNNNAAGACGTGTAACTTATTCATGTTATGACCGAGACATTTTCCCTGTTTCTCGTTGTGCCGGTAAGAAATAGCCGTGTATATTCACATGATTAGGCGCCCAG
	46	30.056				Marker44097	4.22706	1.9	ATTACTCATTCTTTAGAAAAAAATTGATAAAAAAGATAAGCTAGTATTGCGTGCTGGTCTAAAACTGACGTGATTATCCTGGTAATTATGTTTATTTCGTNNNNNNNNNNCTCTAATACTGTCATTCCCGAAGATTACAGTACTTTGGTCTAATGGGAGACAAATATTTGGCAGTGACGCTCTCGTGTTTCCCAGTAACACATCGCGTAA
	46	30.056				Marker44096	4.22706	1.9	ATTACTCATTCTTTAGAAAAAAATTGATAAAAAAGATAAGCTAGTATTGCGTGCTGGTCTAAAACTGACGTGATTATCCTGGTAATTATGTTTATTTCGTNNNNNNNNNNCTCTAATACTGTCATTCCCGAAGATTACAGTACTTTGGTCTAATGGGAGACAAATATTTGGCAGTGACGCTCTCGTGTTTCCCAGTAACACATCGCGTAA
	46	30.056				Marker2388	4.22706	14	ATTTCCACATTTATCGAAAGTTTTAGGTGTTGTTCATGATCATAGTCATATTTCAACAAGAATTCCATATCATCAGTGGAGAAAAAATATTCATGATTATNNNNNNNNNNTCGCGATGATTTATGAAAGATTTTGCGTCACATCTGGGAGAAACATTCAAGAAAAAATTGACTTATCATCCTTGTGGCGTTTGAAAACAATAAACAAAGC
	46	30.056				Marker30950	4.22706	14	AACAAAGTGGATTTTTTGTGAGATGTTGTGTGGGAGTCGTTTTAACACGTTATTTTGTTGTTGTTGTTGTTGCTTTTGTTGTTAGTGCTGTTGCTGGTGTNNNNNNNNNNAAACTACCTCTGCCACCACTACCAGCACCACCTTCGGCACCAGAAACACCATTGCCAGTTACAGCAACAGCAACAACATCACCCACCATAAACACCAAAA
	46	30.056				Marker3846	4.22706	14	TGAGCAGATCCTTATATTTGCGATCGAGTTTTCTTTCTGTGATACTATTAATGCTGCACTAATTCGTATTTCTATGATATTTTAACGAAGTGAATATTCCNNNNNNNNNNCATTTCGTTAAAATGAATAATCTTTGCGTCTTTTTTATCTGTTTGGTTCCTACTTTTCCTTTAAGTATAAAACTTCGGCGGTTTTGTTTCGTTAGTGTTT
	46	30.056				Marker19488	4.22706	14	AAATTTAGAAGAAAAAAAATGTGTAAAGGAAGTAAAAGAAAATTGAGGGTCTGAGAAAGAAATCTTAACCTCAACGTTCTTCCTTTTAATTCCATCCAGANNNNNNNNNNAATAAAATAATAGGAGAAAATGTAATATAACTTCTCATCTGTATTTACATTTTTCATATGTTTATTTATTTATTTATTTATTTATTGCTTTGGTATTACG
	46	30.056				Marker3850	4.22706	14	TGAGCAGATCCTTATATTTGCGATCGAGTTTTCTTTCTGTGATACTATTAATGCTGCACTAATTCGTATTTCTATGATATTTTAACGAAGTGAATATTCCNNNNNNNNNNCATTTCGTTAAAATGAATAATCTTTGCGTCTTTTTTATCTGTTTGGTTCCTACTTTTCCTTTAAGTATAAAACTTCGGCGGTTTTGTTTCGTTAGTGTTT
	46	30.056				Marker3851	4.22706	14	TGAGCAGATCCTTATATTTGCGATCGAGTTTTCTTTCTGTGATACTATTAATGCTGCACTAATTCGTATTTCTATGATATTTTAACGAAGTGAATATTCCNNNNNNNNNNCATTTCGTTAAAATGAATAATCTTTGCGTCTTTTTTATCTGTTTGGTTCCTACTTTTCCTTTAAGTATAAAACTTCGGCGGTTTTGTTTCGTTAGTGTTT
	46	30.056				Marker1904	4.22706	14	AAGTTTTTTTTTCTTTAACAAAAATATTCTTGTAACCTACCAGATAATACAAAGGCAGAAAAAAAAAAAACGCAAATTTTTGAACCAGGTGAAATACATANNNNNNNNNNAAGACGTGTAACTTATTCATGTTATGACCGAGACATTTTCCCTGTTTCTCGTTGTGCCGGTAAGAAATAGCCGTGTATATTCACATGATTAGGCGCCCAG
	46	30.837				Marker134408	3.8933	13	TTAATACAGATGAGAGGTACATCTGAAGGGATGCAACACGATGACCTCAAATGAAATGGAGGGACTGGGTGCAGAACTGTGCATTTACCGATTGGGCTATNNNNNNNNNNATTAAATTGTCTGAAATTATGTTTTGTCTTTGCTTAGGACAGACATAGGCAAGTACTTGACAATTTGAGAAATGCTTGTCTCCATCATGTTTAGACTGTA
	46	30.837				Marker17325	3.8933	13	TATCTGTCCATGTATGGAGAGCTGCTCTTACATATGGGGAGGTTCAGCTCATTCAGCCCTCCTAAACAAGATGGAGTCAAAATTTCTAGTCTTATCGATTNNNNNNNNNNCCCTCTTGATCCATGAATACGTTCCTGTCACTTGATTGCATACACTGTTATCAGCATAATAGAGTATGTAAAGCCAAAAGTTATCCCTCGTCTTCTACAA
	46	30.837				Marker35550	3.8933	13	AAAGGCGGCGCGGCATGGTGGGCAGCGCGGCGGGCTGATGCGCTCTACGATTAAATTATGCCAAAAAATTAATTCCTCCCAGACCTTCCCCAGAGCTGGTNNNNNNNNNNCGCGCGAGGTGCAGGAAGAAGTATAATGGGAGGCGCCTTATCTACATTACCGCGGGTTCCTCCGTAATACAAATACAATTATTACTCCCTCGTCCCTACT
	46	30.837				Marker7391	3.8933	13	ATATTTTCTTTATGTTTTCTTTATGTGTATCATCTTCTCTTTCGGTCCAGGGATCCTTTTTTATATATCCACTATTCAGGCTTTCCTTACATTTTACCCCNNNNNNNNNNGCCTTTTTACACCCACTATCTTCCTGACACCCTCCCATTCCCCCGCTTTTTCCTCGTTTTGCGCATCACAAATCTCCCAGCTCTTTTTCCCACCACTACC
	46	31.228				Marker23029	3.81989	12.7	AGAGCCAACGGGCACGGAACCCTCCAGTAACAGACTGACAGGCTAGCCATCAAAGAAGGTGGCACCACCGACCACGCATCGAGCCCCGCCACCACGACCANNNNNNNNNNCTCCTTCCACCACTGTCAGTCACTTTGATACAACCAGCAACAAAGACTTGCCATATGATTTAGGTTTATTTGTCATCTTCACTCACTCCATCCAAACCAG
	46	31.228				Marker3845	3.81989	12.7	TGAGCAGATCCTTATATTTGCGATCGAGTTTTCTTTCTGTGATACTATTAATGCTGCACTAATTCGTATTTCTATGATATTTTAACGAAGTGAATATTCCNNNNNNNNNNCATTTCGTTAAAATGAATAATCTTTGCGTCTTTTTTATCTGTTTGGTTCCTACTTTTCCTTTAAGTATAAAACTTCGGCGGTTTTGTTTCGTTAGTGTTT
	46	31.228				Marker40739	3.81989	12.7	CAACTCGCCCCCACCACCCGCCATTACCTCACCTAAACCTAGACGATGCTGGTCCCTTCCTCAGAATGACTGATTCGGAATTGAAGGCTGATAAGGATCTNNNNNNNNNNGATATATTGGTTCTCCTTCCACTCATTACCAACCAAGGAACATGTCACCAGAGGACAGAATGGTGCCTTCCTGTTCCTTATCATCAGTATTTTAAAAGCC
	46	31.618				Marker17322	3.62037	12.1	TATCTGTCCATGTATGGAGAGCTGCTCTTACATATGGGGAGGTTCAGCTCATTCAGCCCTCCTAAACAAGATGGAGTCAAAATTTCTAGTCTTATCGATTNNNNNNNNNNCCCTCTTGATCCATGAATACGTTCCTGTCACTTGATTGCATACACTGTTATCAGCATAATAGAGTATGTAAAGCCAAAAGTTATCCCTCGTCTTCTACAA
	46	31.618				Marker18139	3.62037	12.1	ACTAATAAGGAAGAGAGTAAAATTGGTTGTTTATGGATGGCGATGGCAACTGGTGGAAGGGATAGATAGGAATAGGTGGCTATGGAAATAGAAGGAAGTGNNNNNNNNNNGATGGGGGGTGTGATGTACGTGATAGAGGTGATGAGACTAATGGGATGGATGGTGGTAATGGGATGATAGATGGTGAGAGGTGGTGATGAATAGGCTATG
	46	31.618				Marker27445	3.62037	12.1	TGTGGGGAAGCGTGGAAGAGAAGTGTGTTGGTAATGTGGAGGGGAGTGAGGCGTGAAGCACTGATAAAAAAGGATATGGCGTGAATAGTAAAACGAATTTNNNNNNNNNNACCTGTGTGAGTGGCTTGCACCACGCCGACCAGCCAGCTAACCAACCGACCAAGCAACGACCTCCGGAGATGGAATTGCGATCATATAACCTGATATCAC
	46	31.618				Marker8848	3.62037	12.1	TGCAAAACCCACAAATATTTAAAATTTACGATTCTAGTAACCTGAAGAGTAAAGCAGCAGCAGCAGTCACGCGTCAGTGTTGCGTGATGGCAGACATCACNNNNNNNNNNGTATTTTTATTTTTTTTTTACCATTGATTGGCGGCATATAGAAATTCATATTTTGTTGCTAAGCCTTTTATTTCTCTCATGATTTCGTGACCCAAATGGT
	46	31.618				Marker17324	3.62037	12.1	TATCTGTCCATGTATGGAGAGCTGCTCTTACATATGGGGAGGTTCAGCTCATTCAGCCCTCCTAAACAAGATGGAGTCAAAATTTCTAGTCTTATCGATTNNNNNNNNNNCCCTCTTGATCCATGAATACGTTCCTGTCACTTGATTGCATACACTGTTATCAGCATAATAGAGTATGTAAAGCCAAAAGTTATCCCTCGTCTTCTACAA
	46	31.618				Marker12034	3.62037	12.2	TGATATGATTATGACTATGACCGAGATAAATAGTTTAAAGACAAAAGAATGACTAAAAAGAAAAAATCTCACCGGAATCATAATTTGTGATCGAGTAATTNNNNNNNNNNTCTTGCATTCCTATTTATCTACTTTTTCCTTCGATAAACTGTTAAACTTTTAAACTGATGAATGAACTTTGTCTATAAACGAAAAGCTCTTCAGTAATCA
	46	31.618				Marker12532	3.62037	1.2	GACCCTACACTCCGGCAATCAACTCTAATGATTTGGCACTTCCAGGCGCAGCGATATGTGGTAGTTGTGGCGCAGATGTGGTGCCTGTGTGGCGCTGTTGNNNNNNNNNNTGTTGTTGTTGTTGTTGTTGTTGTTGTTGTTGTTGTTCTTGTTGTTCTTGTTGTTCTTGTCGTTATTGTTCTCAACAATGATGTTGATGGTAGCAGTGGT
	46	31.618				Marker17323	3.62037	1.2	TATCTGTCCATGTATGGAGAGCTGCTCTTACATATGGGGAGGTTCAGCTCATTCAGCCCTCCTAAACAAGATGGAGTCAAAATTTCTAGTCTTATCGATTNNNNNNNNNNCCCTCTTGATCCATGAATACGTTCCTGTCACTTGATTGCATACACTGTTATCAGCATAATAGAGTATGTAAAGCCAAAAGTTATCCCTCGTCTTCTACAA
	46	31.618				Marker18141	3.62037	1.2	ACTAATAAGGAAGAGAGTAAAATTGGTTGTTTATGGATGGCGATGGCAACTGGTGGAAGGGATAGATAGGAATAGGTGGCTATGGAAATAGAAGGAAGTGNNNNNNNNNNGATGGGGGGTGTGATGTACGTGATAGAGGTGATGAGACTAATGGGATGGATGGTGGTAATGGGATGATAGATGGTGAGAGGTGGTGATGAATAGGCTATG
	46	32.681				Marker22722	3.40402	9.8	TGATTATCTCCTTGCTTATCCTGGAGACTCATTACCTTTACCGGACTTCACCAGATCAGAATATTTCGGATTGAGGAACAACACTAAACACAGTGGTAGTNNNNNNNNNNTTAGTATAAGCCTGGTGGTCTCTTGGAGGCATCTTATTTTCTTATGTTCTTAGGTTCTTACGTTTTTTTAATTCTTGGTATTTTTACAGACAAACAAGAC
	46	32.681				Marker12419	3.40402	9.8	AATATTTGAAGTACAGGGATACATATTTAAGGAGCAAAGTTTATAAATAGTGCCATTGCTGTGGAAGGTACCTAATATTAATATCTATAATTTTTCAACANNNNNNNNNNTCCCTGACAGCTTGCCTGAGTACATAAACACTGCCTCTAATCACATCAACTCTGACTTTTAACGGCACACTTTTAACAGTTTTGATTTTGACGCTAATGA
	46	33.744				Marker9506	3.14696	8.7	AAAACTGAACTTGAATATTCGGAATCACAACGCAACACTAAAATTCTCAGAAAGTCATATCATACCCTCTCTTGAATTATATTTTGAGATTGGTAGTCTTNNNNNNNNNNCGTAAAACGACAATGAATAGATAGCTTATTTATTTATTTTTTATTATACAGCAATATTCTCCTACCTCGCTAACAAAAATATATAAATAAATAAATAAAT
	46	33.744				Marker12420	3.14696	8.7	AATATTTGAAGTACAGGGATACATATTTAAGGAGCAAAGTTTATAAATAGTGCCATTGCTGTGGAAGGTACCTAATATTAATATCTATAATTTTTCAACANNNNNNNNNNTCCCTGACAGCTTGCCTGAGTACATAAACACTGCCTCTAATCACATCAACTCTGACTTTTAACGGCACACTTTTAACAGTTTTGATTTTGACGCTAATGA
	46	33.744				Marker134064	3.14696	8.7	TAAGGCTGTCCCTCTCACAACACACTGACAAACACGCTGTAGTATCACTGGCAACGAGGCAGAGGTAGAAATATTGAAGAAGTGAATATCTAAAGATGAGNNNNNNNNNNCTAGGCTAGGTTAGGTTAGGTTAGGTTAGGTTATATTATTTCTTTCTGTATCTGCCGATGACTGGGTAAAAAGAAAAGTATTATTAATTTCTCTATTTTT
CFW	@46	26.393	33.744	7.351	43
	46	26.393				Marker8846	3.22206	1.5	TGCAAAACCCACAAATATTTAAAATTTACGATTCTAGTAACCTGAAGAGTAAAGCAGCAGCAGCAGTCACGCGTCAGTGTTGCGTGATGGCAGACATCACNNNNNNNNNNGTATTTTTATTTTTTTTTTACCATTGATTGGCGGCATATAGAAATTCATATTTTGTTGCTAAGCCTTTTATTTCTCTCATGATTTCGTGACCCAAATGGT
	46	28.841				Marker21076	4.01981	1.6	GATGGCTTCTTGCAGCTTCCCTTATTTTCTTATGTTCTCAGGTTATACTATTATAATACTAAAGTTGCTCGGCGCGGAAACTATTAATTCATTGTCTCCTNNNNNNNNNNTCATCCAGGTCACCGTATTATACAGCAGCATTTTTGGTAACTCCTCCTCCTCCTCCTCTTCTTCTTTCATATTCATATTCTTTCATATTCTTTCATATTC
	46	28.841				Marker19491	4.01981	1.6	AAATTTAGAAGAAAAAAAATGTGTAAAGGAAGTAAAAGAAAATTGAGGGTCTGAGAAAGAAATCTTAACCTCAACGTTCTTCCTTTTAATTCCATCCAGANNNNNNNNNNAATAAAATAATAGGAGAAAATGTAATATAACTTCTCATCTGTATTTACATTTTTCATATGTTTATTTATTTATTTATTTATTTATTGCTTTGGTATTACG
	46	28.841				Marker21079	4.01981	1.6	GATGGCTTCTTGCAGCTTCCCTTATTTTCTTATGTTCTCAGGTTATACTATTATAATACTAAAGTTGCTCGGCGCGGAAACTATTAATTCATTGTCTCCTNNNNNNNNNNTCATCCAGGTCACCGTATTATACAGCAGCATTTTTGGTAACTCCTCCTCCTCCTCCTCTTCTTCTTTCATATTCATATTCTTTCATATTCTTTCATATTC
	46	28.841				Marker33661	4.01981	1.6	ACAGTTTGAATAAAAATAAAAGTAATTACTTTGACCATTGTAGCAAATTTGTATAAAATATTTTTACACGATTTAATGATGAGTTCATTGTGCTGATTCANNNNNNNNNNTCACAAGACTTCAGCGATCCAACCAGAACTGATCACCGGCGACCCGAGCAGAGTTGGTTGTCGAGTGTCTGTAGCGTCAATGTACGACTTCCCTCTTCAA
	46	28.841				Marker8482	4.01981	1.6	AATTTGTTCTTATCAGCCCCCGACGCGTTCTCTGTAAATTAGGAAAGAGAAGAAAGGAATTGGTCCGATAACTACCCATCACTACTGCCAAACGCCGCCANNNNNNNNNNATGTGAAGGAAATTGGAATCGGTTTAGTGGATCTTCGGTGCGTCGATCGTTCAGATGCTTTACTAATTATAATACACACACTGGTGATCCAGACATGATA
	46	28.841				Marker8481	4.01981	1.6	AATTTGTTCTTATCAGCCCCCGACGCGTTCTCTGTAAATTAGGAAAGAGAAGAAAGGAATTGGTCCGATAACTACCCATCACTACTGCCAAACGCCGCCANNNNNNNNNNATGTGAAGGAAATTGGAATCGGTTTAGTGGATCTTCGGTGCGTCGATCGTTCAGATGCTTTACTAATTATAATACACACACTGGTGATCCAGACATGATA
	46	28.841				Marker12991	4.01981	1.6	ACACACACACACACATAAGGATGAACGCCACTGACTGAGATGAACTCCTTGGCTAAATACAGCTTGGCATGTGTCTAAGACCATTTCTTCCCGTCTCTTCNNNNNNNNNNTACTTGTAGCAAAGGAGATCCTGCGTCATTTAATACTTAAGAACCTAAGAAGATGACAAAAAAATATGTAAGAAGTAATCAGGGTTTCACGGGACAGTCC
	46	30.056				Marker3851	4.20587	1.7	TGAGCAGATCCTTATATTTGCGATCGAGTTTTCTTTCTGTGATACTATTAATGCTGCACTAATTCGTATTTCTATGATATTTTAACGAAGTGAATATTCCNNNNNNNNNNCATTTCGTTAAAATGAATAATCTTTGCGTCTTTTTTATCTGTTTGGTTCCTACTTTTCCTTTAAGTATAAAACTTCGGCGGTTTTGTTTCGTTAGTGTTT
	46	30.056				Marker24683	4.20587	1.7	TTTCCACCGTTCCTTGCTTTCTTTCATTACGTCTCTTTTTCTGCTGCTTCTTCCCTTGTTGCTTCCTCCCTGACCTGTCTTTATCTTACTGCTCTTATCTNNNNNNNNNNTATGTCTGTTCCTCGACCTCGGGATGGAATACATAGCAGGACTTAATTAAGCTACAATGCCAGTTTTATGAATACACCTTTATTAAACCTTACTACTTCA
	46	30.056				Marker3850	4.20587	1.7	TGAGCAGATCCTTATATTTGCGATCGAGTTTTCTTTCTGTGATACTATTAATGCTGCACTAATTCGTATTTCTATGATATTTTAACGAAGTGAATATTCCNNNNNNNNNNCATTTCGTTAAAATGAATAATCTTTGCGTCTTTTTTATCTGTTTGGTTCCTACTTTTCCTTTAAGTATAAAACTTCGGCGGTTTTGTTTCGTTAGTGTTT
	46	30.056				Marker3849	4.20587	1.7	TGAGCAGATCCTTATATTTGCGATCGAGTTTTCTTTCTGTGATACTATTAATGCTGCACTAATTCGTATTTCTATGATATTTTAACGAAGTGAATATTCCNNNNNNNNNNCATTTCGTTAAAATGAATAATCTTTGCGTCTTTTTTATCTGTTTGGTTCCTACTTTTCCTTTAAGTATAAAACTTCGGCGGTTTTGTTTCGTTAGTGTTT
	46	30.056				Marker25957	4.20587	1.7	ACTGATACACTCACTCACTCTTTCACTCGCTAGTCGCTTCATTCACCTCATTAGAGCACAACAATTTAAAAAAAATATGAAAGAAATAGACAAGAGCGCANNNNNNNNNNTGGAAGTCTTATTTAATTTTCGTTTTTGTTTTCTTGAGAAAAAGGAAGAAGGGAGAGAGAGTGAGAAGCAGTATTATGGCTTATTGCTTTTCACGGTAGG
	46	30.056				Marker19488	4.20587	1.7	AAATTTAGAAGAAAAAAAATGTGTAAAGGAAGTAAAAGAAAATTGAGGGTCTGAGAAAGAAATCTTAACCTCAACGTTCTTCCTTTTAATTCCATCCAGANNNNNNNNNNAATAAAATAATAGGAGAAAATGTAATATAACTTCTCATCTGTATTTACATTTTTCATATGTTTATTTATTTATTTATTTATTTATTGCTTTGGTATTACG
	46	30.056				Marker3846	4.20587	1.7	TGAGCAGATCCTTATATTTGCGATCGAGTTTTCTTTCTGTGATACTATTAATGCTGCACTAATTCGTATTTCTATGATATTTTAACGAAGTGAATATTCCNNNNNNNNNNCATTTCGTTAAAATGAATAATCTTTGCGTCTTTTTTATCTGTTTGGTTCCTACTTTTCCTTTAAGTATAAAACTTCGGCGGTTTTGTTTCGTTAGTGTTT
	46	30.056				Marker44097	4.20587	14	ATTACTCATTCTTTAGAAAAAAATTGATAAAAAAGATAAGCTAGTATTGCGTGCTGGTCTAAAACTGACGTGATTATCCTGGTAATTATGTTTATTTCGTNNNNNNNNNNCTCTAATACTGTCATTCCCGAAGATTACAGTACTTTGGTCTAATGGGAGACAAATATTTGGCAGTGACGCTCTCGTGTTTCCCAGTAACACATCGCGTAA
	46	30.056				Marker30950	4.20587	14	AACAAAGTGGATTTTTTGTGAGATGTTGTGTGGGAGTCGTTTTAACACGTTATTTTGTTGTTGTTGTTGTTGCTTTTGTTGTTAGTGCTGTTGCTGGTGTNNNNNNNNNNAAACTACCTCTGCCACCACTACCAGCACCACCTTCGGCACCAGAAACACCATTGCCAGTTACAGCAACAGCAACAACATCACCCACCATAAACACCAAAA
	46	30.056				Marker1904	4.20587	14	AAGTTTTTTTTTCTTTAACAAAAATATTCTTGTAACCTACCAGATAATACAAAGGCAGAAAAAAAAAAAACGCAAATTTTTGAACCAGGTGAAATACATANNNNNNNNNNAAGACGTGTAACTTATTCATGTTATGACCGAGACATTTTCCCTGTTTCTCGTTGTGCCGGTAAGAAATAGCCGTGTATATTCACATGATTAGGCGCCCAG
	46	30.056				Marker44096	4.20587	14	ATTACTCATTCTTTAGAAAAAAATTGATAAAAAAGATAAGCTAGTATTGCGTGCTGGTCTAAAACTGACGTGATTATCCTGGTAATTATGTTTATTTCGTNNNNNNNNNNCTCTAATACTGTCATTCCCGAAGATTACAGTACTTTGGTCTAATGGGAGACAAATATTTGGCAGTGACGCTCTCGTGTTTCCCAGTAACACATCGCGTAA
	46	30.056				Marker2388	4.20587	14	ATTTCCACATTTATCGAAAGTTTTAGGTGTTGTTCATGATCATAGTCATATTTCAACAAGAATTCCATATCATCAGTGGAGAAAAAATATTCATGATTATNNNNNNNNNNTCGCGATGATTTATGAAAGATTTTGCGTCACATCTGGGAGAAACATTCAAGAAAAAATTGACTTATCATCCTTGTGGCGTTTGAAAACAATAAACAAAGC
	46	30.056				Marker1905	4.20587	13.9	AAGTTTTTTTTTCTTTAACAAAAATATTCTTGTAACCTACCAGATAATACAAAGGCAGAAAAAAAAAAAACGCAAATTTTTGAACCAGGTGAAATACATANNNNNNNNNNAAGACGTGTAACTTATTCATGTTATGACCGAGACATTTTCCCTGTTTCTCGTTGTGCCGGTAAGAAATAGCCGTGTATATTCACATGATTAGGCGCCCAG
	46	30.056				Marker37201	4.20587	13.9	TGTACTGGTTTCCACACACTGACCAGACTGTCTTCCCTCACTGTATCAGTTTAGCTCTCTCAGCTTTTCTCTCTCCTATTGGTTGCCACACGTTGTTCAGNNNNNNNNNNATCTTGACCACAGTAAGTTCGACACAGTTTGTCGGTGTTAATGGTATATTTTTCTCTGCTTATAACTGTGGTCAGGGATTGCATAACGTTCTTTTATTGT
	46	30.837				Marker134408	3.92168	13.1	TTAATACAGATGAGAGGTACATCTGAAGGGATGCAACACGATGACCTCAAATGAAATGGAGGGACTGGGTGCAGAACTGTGCATTTACCGATTGGGCTATNNNNNNNNNNATTAAATTGTCTGAAATTATGTTTTGTCTTTGCTTAGGACAGACATAGGCAAGTACTTGACAATTTGAGAAATGCTTGTCTCCATCATGTTTAGACTGTA
	46	30.837				Marker7391	3.92168	13.1	ATATTTTCTTTATGTTTTCTTTATGTGTATCATCTTCTCTTTCGGTCCAGGGATCCTTTTTTATATATCCACTATTCAGGCTTTCCTTACATTTTACCCCNNNNNNNNNNGCCTTTTTACACCCACTATCTTCCTGACACCCTCCCATTCCCCCGCTTTTTCCTCGTTTTGCGCATCACAAATCTCCCAGCTCTTTTTCCCACCACTACC
	46	30.837				Marker17325	3.92168	13.1	TATCTGTCCATGTATGGAGAGCTGCTCTTACATATGGGGAGGTTCAGCTCATTCAGCCCTCCTAAACAAGATGGAGTCAAAATTTCTAGTCTTATCGATTNNNNNNNNNNCCCTCTTGATCCATGAATACGTTCCTGTCACTTGATTGCATACACTGTTATCAGCATAATAGAGTATGTAAAGCCAAAAGTTATCCCTCGTCTTCTACAA
	46	30.837				Marker35550	3.92168	13	AAAGGCGGCGCGGCATGGTGGGCAGCGCGGCGGGCTGATGCGCTCTACGATTAAATTATGCCAAAAAATTAATTCCTCCCAGACCTTCCCCAGAGCTGGTNNNNNNNNNNCGCGCGAGGTGCAGGAAGAAGTATAATGGGAGGCGCCTTATCTACATTACCGCGGGTTCCTCCGTAATACAAATACAATTATTACTCCCTCGTCCCTACT
	46	31.228				Marker23029	3.84217	12.8	AGAGCCAACGGGCACGGAACCCTCCAGTAACAGACTGACAGGCTAGCCATCAAAGAAGGTGGCACCACCGACCACGCATCGAGCCCCGCCACCACGACCANNNNNNNNNNCTCCTTCCACCACTGTCAGTCACTTTGATACAACCAGCAACAAAGACTTGCCATATGATTTAGGTTTATTTGTCATCTTCACTCACTCCATCCAAACCAG
	46	31.228				Marker40739	3.84217	12.8	CAACTCGCCCCCACCACCCGCCATTACCTCACCTAAACCTAGACGATGCTGGTCCCTTCCTCAGAATGACTGATTCGGAATTGAAGGCTGATAAGGATCTNNNNNNNNNNGATATATTGGTTCTCCTTCCACTCATTACCAACCAAGGAACATGTCACCAGAGGACAGAATGGTGCCTTCCTGTTCCTTATCATCAGTATTTTAAAAGCC
	46	31.228				Marker3845	3.84217	12.8	TGAGCAGATCCTTATATTTGCGATCGAGTTTTCTTTCTGTGATACTATTAATGCTGCACTAATTCGTATTTCTATGATATTTTAACGAAGTGAATATTCCNNNNNNNNNNCATTTCGTTAAAATGAATAATCTTTGCGTCTTTTTTATCTGTTTGGTTCCTACTTTTCCTTTAAGTATAAAACTTCGGCGGTTTTGTTTCGTTAGTGTTT
	46	31.618				Marker17322	3.66802	12.3	TATCTGTCCATGTATGGAGAGCTGCTCTTACATATGGGGAGGTTCAGCTCATTCAGCCCTCCTAAACAAGATGGAGTCAAAATTTCTAGTCTTATCGATTNNNNNNNNNNCCCTCTTGATCCATGAATACGTTCCTGTCACTTGATTGCATACACTGTTATCAGCATAATAGAGTATGTAAAGCCAAAAGTTATCCCTCGTCTTCTACAA
	46	31.618				Marker27445	3.66802	12.3	TGTGGGGAAGCGTGGAAGAGAAGTGTGTTGGTAATGTGGAGGGGAGTGAGGCGTGAAGCACTGATAAAAAAGGATATGGCGTGAATAGTAAAACGAATTTNNNNNNNNNNACCTGTGTGAGTGGCTTGCACCACGCCGACCAGCCAGCTAACCAACCGACCAAGCAACGACCTCCGGAGATGGAATTGCGATCATATAACCTGATATCAC
	46	31.618				Marker17323	3.66802	12.3	TATCTGTCCATGTATGGAGAGCTGCTCTTACATATGGGGAGGTTCAGCTCATTCAGCCCTCCTAAACAAGATGGAGTCAAAATTTCTAGTCTTATCGATTNNNNNNNNNNCCCTCTTGATCCATGAATACGTTCCTGTCACTTGATTGCATACACTGTTATCAGCATAATAGAGTATGTAAAGCCAAAAGTTATCCCTCGTCTTCTACAA
	46	31.618				Marker12532	3.66802	12.3	GACCCTACACTCCGGCAATCAACTCTAATGATTTGGCACTTCCAGGCGCAGCGATATGTGGTAGTTGTGGCGCAGATGTGGTGCCTGTGTGGCGCTGTTGNNNNNNNNNNTGTTGTTGTTGTTGTTGTTGTTGTTGTTGTTGTTGTTCTTGTTGTTCTTGTTGTTCTTGTCGTTATTGTTCTCAACAATGATGTTGATGGTAGCAGTGGT
	46	31.618				Marker17324	3.66802	12.3	TATCTGTCCATGTATGGAGAGCTGCTCTTACATATGGGGAGGTTCAGCTCATTCAGCCCTCCTAAACAAGATGGAGTCAAAATTTCTAGTCTTATCGATTNNNNNNNNNNCCCTCTTGATCCATGAATACGTTCCTGTCACTTGATTGCATACACTGTTATCAGCATAATAGAGTATGTAAAGCCAAAAGTTATCCCTCGTCTTCTACAA
	46	31.618				Marker8848	3.66802	12.3	TGCAAAACCCACAAATATTTAAAATTTACGATTCTAGTAACCTGAAGAGTAAAGCAGCAGCAGCAGTCACGCGTCAGTGTTGCGTGATGGCAGACATCACNNNNNNNNNNGTATTTTTATTTTTTTTTTACCATTGATTGGCGGCATATAGAAATTCATATTTTGTTGCTAAGCCTTTTATTTCTCTCATGATTTCGTGACCCAAATGGT
	46	31.618				Marker18141	3.66802	1.1	ACTAATAAGGAAGAGAGTAAAATTGGTTGTTTATGGATGGCGATGGCAACTGGTGGAAGGGATAGATAGGAATAGGTGGCTATGGAAATAGAAGGAAGTGNNNNNNNNNNGATGGGGGGTGTGATGTACGTGATAGAGGTGATGAGACTAATGGGATGGATGGTGGTAATGGGATGATAGATGGTGAGAGGTGGTGATGAATAGGCTATG
	46	31.618				Marker12034	3.66802	1.1	TGATATGATTATGACTATGACCGAGATAAATAGTTTAAAGACAAAAGAATGACTAAAAAGAAAAAATCTCACCGGAATCATAATTTGTGATCGAGTAATTNNNNNNNNNNTCTTGCATTCCTATTTATCTACTTTTTCCTTCGATAAACTGTTAAACTTTTAAACTGATGAATGAACTTTGTCTATAAACGAAAAGCTCTTCAGTAATCA
	46	31.618				Marker18139	3.66802	1.1	ACTAATAAGGAAGAGAGTAAAATTGGTTGTTTATGGATGGCGATGGCAACTGGTGGAAGGGATAGATAGGAATAGGTGGCTATGGAAATAGAAGGAAGTGNNNNNNNNNNGATGGGGGGTGTGATGTACGTGATAGAGGTGATGAGACTAATGGGATGGATGGTGGTAATGGGATGATAGATGGTGAGAGGTGGTGATGAATAGGCTATG
	46	32.681				Marker12419	3.46078	9.9	AATATTTGAAGTACAGGGATACATATTTAAGGAGCAAAGTTTATAAATAGTGCCATTGCTGTGGAAGGTACCTAATATTAATATCTATAATTTTTCAACANNNNNNNNNNTCCCTGACAGCTTGCCTGAGTACATAAACACTGCCTCTAATCACATCAACTCTGACTTTTAACGGCACACTTTTAACAGTTTTGATTTTGACGCTAATGA
	46	32.681				Marker22722	3.46078	9.9	TGATTATCTCCTTGCTTATCCTGGAGACTCATTACCTTTACCGGACTTCACCAGATCAGAATATTTCGGATTGAGGAACAACACTAAACACAGTGGTAGTNNNNNNNNNNTTAGTATAAGCCTGGTGGTCTCTTGGAGGCATCTTATTTTCTTATGTTCTTAGGTTCTTACGTTTTTTTAATTCTTGGTATTTTTACAGACAAACAAGAC
	46	33.744				Marker134064	3.25224	8.8	TAAGGCTGTCCCTCTCACAACACACTGACAAACACGCTGTAGTATCACTGGCAACGAGGCAGAGGTAGAAATATTGAAGAAGTGAATATCTAAAGATGAGNNNNNNNNNNCTAGGCTAGGTTAGGTTAGGTTAGGTTAGGTTATATTATTTCTTTCTGTATCTGCCGATGACTGGGTAAAAAGAAAAGTATTATTAATTTCTCTATTTTT
	46	33.744				Marker9506	3.25224	8.8	AAAACTGAACTTGAATATTCGGAATCACAACGCAACACTAAAATTCTCAGAAAGTCATATCATACCCTCTCTTGAATTATATTTTGAGATTGGTAGTCTTNNNNNNNNNNCGTAAAACGACAATGAATAGATAGCTTATTTATTTATTTTTTATTATACAGCAATATTCTCCTACCTCGCTAACAAAAATATATAAATAAATAAATAAAT
	46	33.744				Marker12420	3.25224	8.8	AATATTTGAAGTACAGGGATACATATTTAAGGAGCAAAGTTTATAAATAGTGCCATTGCTGTGGAAGGTACCTAATATTAATATCTATAATTTTTCAACANNNNNNNNNNTCCCTGACAGCTTGCCTGAGTACATAAACACTGCCTCTAATCACATCAACTCTGACTTTTAACGGCACACTTTTAACAGTTTTGATTTTGACGCTAATGA
AW	@46	26.393	33.744	7.351	43
	46	26.393				Marker8846	3.40774	1.5	TGCAAAACCCACAAATATTTAAAATTTACGATTCTAGTAACCTGAAGAGTAAAGCAGCAGCAGCAGTCACGCGTCAGTGTTGCGTGATGGCAGACATCACNNNNNNNNNNGTATTTTTATTTTTTTTTTACCATTGATTGGCGGCATATAGAAATTCATATTTTGTTGCTAAGCCTTTTATTTCTCTCATGATTTCGTGACCCAAATGGT
	46	28.841				Marker21079	4.44374	1.6	GATGGCTTCTTGCAGCTTCCCTTATTTTCTTATGTTCTCAGGTTATACTATTATAATACTAAAGTTGCTCGGCGCGGAAACTATTAATTCATTGTCTCCTNNNNNNNNNNTCATCCAGGTCACCGTATTATACAGCAGCATTTTTGGTAACTCCTCCTCCTCCTCCTCTTCTTCTTTCATATTCATATTCTTTCATATTCTTTCATATTC
	46	28.841				Marker33661	4.44374	1.6	ACAGTTTGAATAAAAATAAAAGTAATTACTTTGACCATTGTAGCAAATTTGTATAAAATATTTTTACACGATTTAATGATGAGTTCATTGTGCTGATTCANNNNNNNNNNTCACAAGACTTCAGCGATCCAACCAGAACTGATCACCGGCGACCCGAGCAGAGTTGGTTGTCGAGTGTCTGTAGCGTCAATGTACGACTTCCCTCTTCAA
	46	28.841				Marker8481	4.44374	1.6	AATTTGTTCTTATCAGCCCCCGACGCGTTCTCTGTAAATTAGGAAAGAGAAGAAAGGAATTGGTCCGATAACTACCCATCACTACTGCCAAACGCCGCCANNNNNNNNNNATGTGAAGGAAATTGGAATCGGTTTAGTGGATCTTCGGTGCGTCGATCGTTCAGATGCTTTACTAATTATAATACACACACTGGTGATCCAGACATGATA
	46	28.841				Marker19491	4.44374	1.6	AAATTTAGAAGAAAAAAAATGTGTAAAGGAAGTAAAAGAAAATTGAGGGTCTGAGAAAGAAATCTTAACCTCAACGTTCTTCCTTTTAATTCCATCCAGANNNNNNNNNNAATAAAATAATAGGAGAAAATGTAATATAACTTCTCATCTGTATTTACATTTTTCATATGTTTATTTATTTATTTATTTATTTATTGCTTTGGTATTACG
	46	28.841				Marker8482	4.44374	1.6	AATTTGTTCTTATCAGCCCCCGACGCGTTCTCTGTAAATTAGGAAAGAGAAGAAAGGAATTGGTCCGATAACTACCCATCACTACTGCCAAACGCCGCCANNNNNNNNNNATGTGAAGGAAATTGGAATCGGTTTAGTGGATCTTCGGTGCGTCGATCGTTCAGATGCTTTACTAATTATAATACACACACTGGTGATCCAGACATGATA
	46	28.841				Marker12991	4.44374	1.6	ACACACACACACACATAAGGATGAACGCCACTGACTGAGATGAACTCCTTGGCTAAATACAGCTTGGCATGTGTCTAAGACCATTTCTTCCCGTCTCTTCNNNNNNNNNNTACTTGTAGCAAAGGAGATCCTGCGTCATTTAATACTTAAGAACCTAAGAAGATGACAAAAAAATATGTAAGAAGTAATCAGGGTTTCACGGGACAGTCC
	46	28.841				Marker21076	4.44374	1.6	GATGGCTTCTTGCAGCTTCCCTTATTTTCTTATGTTCTCAGGTTATACTATTATAATACTAAAGTTGCTCGGCGCGGAAACTATTAATTCATTGTCTCCTNNNNNNNNNNTCATCCAGGTCACCGTATTATACAGCAGCATTTTTGGTAACTCCTCCTCCTCCTCCTCTTCTTCTTTCATATTCATATTCTTTCATATTCTTTCATATTC
	46	30.056				Marker30950	4.58154	1.6	AACAAAGTGGATTTTTTGTGAGATGTTGTGTGGGAGTCGTTTTAACACGTTATTTTGTTGTTGTTGTTGTTGCTTTTGTTGTTAGTGCTGTTGCTGGTGTNNNNNNNNNNAAACTACCTCTGCCACCACTACCAGCACCACCTTCGGCACCAGAAACACCATTGCCAGTTACAGCAACAGCAACAACATCACCCACCATAAACACCAAAA
	46	30.056				Marker3846	4.58154	1.6	TGAGCAGATCCTTATATTTGCGATCGAGTTTTCTTTCTGTGATACTATTAATGCTGCACTAATTCGTATTTCTATGATATTTTAACGAAGTGAATATTCCNNNNNNNNNNCATTTCGTTAAAATGAATAATCTTTGCGTCTTTTTTATCTGTTTGGTTCCTACTTTTCCTTTAAGTATAAAACTTCGGCGGTTTTGTTTCGTTAGTGTTT
	46	30.056				Marker44097	4.58154	1.6	ATTACTCATTCTTTAGAAAAAAATTGATAAAAAAGATAAGCTAGTATTGCGTGCTGGTCTAAAACTGACGTGATTATCCTGGTAATTATGTTTATTTCGTNNNNNNNNNNCTCTAATACTGTCATTCCCGAAGATTACAGTACTTTGGTCTAATGGGAGACAAATATTTGGCAGTGACGCTCTCGTGTTTCCCAGTAACACATCGCGTAA
	46	30.056				Marker2388	4.58154	1.6	ATTTCCACATTTATCGAAAGTTTTAGGTGTTGTTCATGATCATAGTCATATTTCAACAAGAATTCCATATCATCAGTGGAGAAAAAATATTCATGATTATNNNNNNNNNNTCGCGATGATTTATGAAAGATTTTGCGTCACATCTGGGAGAAACATTCAAGAAAAAATTGACTTATCATCCTTGTGGCGTTTGAAAACAATAAACAAAGC
	46	30.056				Marker19488	4.58154	1.6	AAATTTAGAAGAAAAAAAATGTGTAAAGGAAGTAAAAGAAAATTGAGGGTCTGAGAAAGAAATCTTAACCTCAACGTTCTTCCTTTTAATTCCATCCAGANNNNNNNNNNAATAAAATAATAGGAGAAAATGTAATATAACTTCTCATCTGTATTTACATTTTTCATATGTTTATTTATTTATTTATTTATTTATTGCTTTGGTATTACG
	46	30.056				Marker24683	4.58154	1.6	TTTCCACCGTTCCTTGCTTTCTTTCATTACGTCTCTTTTTCTGCTGCTTCTTCCCTTGTTGCTTCCTCCCTGACCTGTCTTTATCTTACTGCTCTTATCTNNNNNNNNNNTATGTCTGTTCCTCGACCTCGGGATGGAATACATAGCAGGACTTAATTAAGCTACAATGCCAGTTTTATGAATACACCTTTATTAAACCTTACTACTTCA
	46	30.056				Marker25957	4.58154	1.6	ACTGATACACTCACTCACTCTTTCACTCGCTAGTCGCTTCATTCACCTCATTAGAGCACAACAATTTAAAAAAAATATGAAAGAAATAGACAAGAGCGCANNNNNNNNNNTGGAAGTCTTATTTAATTTTCGTTTTTGTTTTCTTGAGAAAAAGGAAGAAGGGAGAGAGAGTGAGAAGCAGTATTATGGCTTATTGCTTTTCACGGTAGG
	46	30.056				Marker1904	4.58154	15.1	AAGTTTTTTTTTCTTTAACAAAAATATTCTTGTAACCTACCAGATAATACAAAGGCAGAAAAAAAAAAAACGCAAATTTTTGAACCAGGTGAAATACATANNNNNNNNNNAAGACGTGTAACTTATTCATGTTATGACCGAGACATTTTCCCTGTTTCTCGTTGTGCCGGTAAGAAATAGCCGTGTATATTCACATGATTAGGCGCCCAG
	46	30.056				Marker44096	4.58154	15.1	ATTACTCATTCTTTAGAAAAAAATTGATAAAAAAGATAAGCTAGTATTGCGTGCTGGTCTAAAACTGACGTGATTATCCTGGTAATTATGTTTATTTCGTNNNNNNNNNNCTCTAATACTGTCATTCCCGAAGATTACAGTACTTTGGTCTAATGGGAGACAAATATTTGGCAGTGACGCTCTCGTGTTTCCCAGTAACACATCGCGTAA
	46	30.056				Marker3849	4.58154	15.1	TGAGCAGATCCTTATATTTGCGATCGAGTTTTCTTTCTGTGATACTATTAATGCTGCACTAATTCGTATTTCTATGATATTTTAACGAAGTGAATATTCCNNNNNNNNNNCATTTCGTTAAAATGAATAATCTTTGCGTCTTTTTTATCTGTTTGGTTCCTACTTTTCCTTTAAGTATAAAACTTCGGCGGTTTTGTTTCGTTAGTGTTT
	46	30.056				Marker1905	4.58154	15.1	AAGTTTTTTTTTCTTTAACAAAAATATTCTTGTAACCTACCAGATAATACAAAGGCAGAAAAAAAAAAAACGCAAATTTTTGAACCAGGTGAAATACATANNNNNNNNNNAAGACGTGTAACTTATTCATGTTATGACCGAGACATTTTCCCTGTTTCTCGTTGTGCCGGTAAGAAATAGCCGTGTATATTCACATGATTAGGCGCCCAG
	46	30.056				Marker37201	4.58154	15.1	TGTACTGGTTTCCACACACTGACCAGACTGTCTTCCCTCACTGTATCAGTTTAGCTCTCTCAGCTTTTCTCTCTCCTATTGGTTGCCACACGTTGTTCAGNNNNNNNNNNATCTTGACCACAGTAAGTTCGACACAGTTTGTCGGTGTTAATGGTATATTTTTCTCTGCTTATAACTGTGGTCAGGGATTGCATAACGTTCTTTTATTGT
	46	30.056				Marker3850	4.58154	15.1	TGAGCAGATCCTTATATTTGCGATCGAGTTTTCTTTCTGTGATACTATTAATGCTGCACTAATTCGTATTTCTATGATATTTTAACGAAGTGAATATTCCNNNNNNNNNNCATTTCGTTAAAATGAATAATCTTTGCGTCTTTTTTATCTGTTTGGTTCCTACTTTTCCTTTAAGTATAAAACTTCGGCGGTTTTGTTTCGTTAGTGTTT
	46	30.056				Marker3851	4.58154	15.1	TGAGCAGATCCTTATATTTGCGATCGAGTTTTCTTTCTGTGATACTATTAATGCTGCACTAATTCGTATTTCTATGATATTTTAACGAAGTGAATATTCCNNNNNNNNNNCATTTCGTTAAAATGAATAATCTTTGCGTCTTTTTTATCTGTTTGGTTCCTACTTTTCCTTTAAGTATAAAACTTCGGCGGTTTTGTTTCGTTAGTGTTT
	46	30.837				Marker7391	3.78635	12.7	ATATTTTCTTTATGTTTTCTTTATGTGTATCATCTTCTCTTTCGGTCCAGGGATCCTTTTTTATATATCCACTATTCAGGCTTTCCTTACATTTTACCCCNNNNNNNNNNGCCTTTTTACACCCACTATCTTCCTGACACCCTCCCATTCCCCCGCTTTTTCCTCGTTTTGCGCATCACAAATCTCCCAGCTCTTTTTCCCACCACTACC
	46	30.837				Marker17325	3.78635	12.6	TATCTGTCCATGTATGGAGAGCTGCTCTTACATATGGGGAGGTTCAGCTCATTCAGCCCTCCTAAACAAGATGGAGTCAAAATTTCTAGTCTTATCGATTNNNNNNNNNNCCCTCTTGATCCATGAATACGTTCCTGTCACTTGATTGCATACACTGTTATCAGCATAATAGAGTATGTAAAGCCAAAAGTTATCCCTCGTCTTCTACAA
	46	30.837				Marker134408	3.78635	12.6	TTAATACAGATGAGAGGTACATCTGAAGGGATGCAACACGATGACCTCAAATGAAATGGAGGGACTGGGTGCAGAACTGTGCATTTACCGATTGGGCTATNNNNNNNNNNATTAAATTGTCTGAAATTATGTTTTGTCTTTGCTTAGGACAGACATAGGCAAGTACTTGACAATTTGAGAAATGCTTGTCTCCATCATGTTTAGACTGTA
	46	30.837				Marker35550	3.78635	12.6	AAAGGCGGCGCGGCATGGTGGGCAGCGCGGCGGGCTGATGCGCTCTACGATTAAATTATGCCAAAAAATTAATTCCTCCCAGACCTTCCCCAGAGCTGGTNNNNNNNNNNCGCGCGAGGTGCAGGAAGAAGTATAATGGGAGGCGCCTTATCTACATTACCGCGGGTTCCTCCGTAATACAAATACAATTATTACTCCCTCGTCCCTACT
	46	31.228				Marker23029	3.7409	12.5	AGAGCCAACGGGCACGGAACCCTCCAGTAACAGACTGACAGGCTAGCCATCAAAGAAGGTGGCACCACCGACCACGCATCGAGCCCCGCCACCACGACCANNNNNNNNNNCTCCTTCCACCACTGTCAGTCACTTTGATACAACCAGCAACAAAGACTTGCCATATGATTTAGGTTTATTTGTCATCTTCACTCACTCCATCCAAACCAG
	46	31.228				Marker3845	3.7409	12.5	TGAGCAGATCCTTATATTTGCGATCGAGTTTTCTTTCTGTGATACTATTAATGCTGCACTAATTCGTATTTCTATGATATTTTAACGAAGTGAATATTCCNNNNNNNNNNCATTTCGTTAAAATGAATAATCTTTGCGTCTTTTTTATCTGTTTGGTTCCTACTTTTCCTTTAAGTATAAAACTTCGGCGGTTTTGTTTCGTTAGTGTTT
	46	31.228				Marker40739	3.7409	12.5	CAACTCGCCCCCACCACCCGCCATTACCTCACCTAAACCTAGACGATGCTGGTCCCTTCCTCAGAATGACTGATTCGGAATTGAAGGCTGATAAGGATCTNNNNNNNNNNGATATATTGGTTCTCCTTCCACTCATTACCAACCAAGGAACATGTCACCAGAGGACAGAATGGTGCCTTCCTGTTCCTTATCATCAGTATTTTAAAAGCC
	46	31.618				Marker27445	3.56486	11.9	TGTGGGGAAGCGTGGAAGAGAAGTGTGTTGGTAATGTGGAGGGGAGTGAGGCGTGAAGCACTGATAAAAAAGGATATGGCGTGAATAGTAAAACGAATTTNNNNNNNNNNACCTGTGTGAGTGGCTTGCACCACGCCGACCAGCCAGCTAACCAACCGACCAAGCAACGACCTCCGGAGATGGAATTGCGATCATATAACCTGATATCAC
	46	31.618				Marker18141	3.56486	12	ACTAATAAGGAAGAGAGTAAAATTGGTTGTTTATGGATGGCGATGGCAACTGGTGGAAGGGATAGATAGGAATAGGTGGCTATGGAAATAGAAGGAAGTGNNNNNNNNNNGATGGGGGGTGTGATGTACGTGATAGAGGTGATGAGACTAATGGGATGGATGGTGGTAATGGGATGATAGATGGTGAGAGGTGGTGATGAATAGGCTATG
	46	31.618				Marker17324	3.56486	12	TATCTGTCCATGTATGGAGAGCTGCTCTTACATATGGGGAGGTTCAGCTCATTCAGCCCTCCTAAACAAGATGGAGTCAAAATTTCTAGTCTTATCGATTNNNNNNNNNNCCCTCTTGATCCATGAATACGTTCCTGTCACTTGATTGCATACACTGTTATCAGCATAATAGAGTATGTAAAGCCAAAAGTTATCCCTCGTCTTCTACAA
	46	31.618				Marker12034	3.56486	12	TGATATGATTATGACTATGACCGAGATAAATAGTTTAAAGACAAAAGAATGACTAAAAAGAAAAAATCTCACCGGAATCATAATTTGTGATCGAGTAATTNNNNNNNNNNTCTTGCATTCCTATTTATCTACTTTTTCCTTCGATAAACTGTTAAACTTTTAAACTGATGAATGAACTTTGTCTATAAACGAAAAGCTCTTCAGTAATCA
	46	31.618				Marker17322	3.56486	12	TATCTGTCCATGTATGGAGAGCTGCTCTTACATATGGGGAGGTTCAGCTCATTCAGCCCTCCTAAACAAGATGGAGTCAAAATTTCTAGTCTTATCGATTNNNNNNNNNNCCCTCTTGATCCATGAATACGTTCCTGTCACTTGATTGCATACACTGTTATCAGCATAATAGAGTATGTAAAGCCAAAAGTTATCCCTCGTCTTCTACAA
	46	31.618				Marker17323	3.56486	12	TATCTGTCCATGTATGGAGAGCTGCTCTTACATATGGGGAGGTTCAGCTCATTCAGCCCTCCTAAACAAGATGGAGTCAAAATTTCTAGTCTTATCGATTNNNNNNNNNNCCCTCTTGATCCATGAATACGTTCCTGTCACTTGATTGCATACACTGTTATCAGCATAATAGAGTATGTAAAGCCAAAAGTTATCCCTCGTCTTCTACAA
	46	31.618				Marker12532	3.56486	0.9	GACCCTACACTCCGGCAATCAACTCTAATGATTTGGCACTTCCAGGCGCAGCGATATGTGGTAGTTGTGGCGCAGATGTGGTGCCTGTGTGGCGCTGTTGNNNNNNNNNNTGTTGTTGTTGTTGTTGTTGTTGTTGTTGTTGTTGTTCTTGTTGTTCTTGTTGTTCTTGTCGTTATTGTTCTCAACAATGATGTTGATGGTAGCAGTGGT
	46	31.618				Marker18139	3.56486	0.9	ACTAATAAGGAAGAGAGTAAAATTGGTTGTTTATGGATGGCGATGGCAACTGGTGGAAGGGATAGATAGGAATAGGTGGCTATGGAAATAGAAGGAAGTGNNNNNNNNNNGATGGGGGGTGTGATGTACGTGATAGAGGTGATGAGACTAATGGGATGGATGGTGGTAATGGGATGATAGATGGTGAGAGGTGGTGATGAATAGGCTATG
	46	31.618				Marker8848	3.56486	0.9	TGCAAAACCCACAAATATTTAAAATTTACGATTCTAGTAACCTGAAGAGTAAAGCAGCAGCAGCAGTCACGCGTCAGTGTTGCGTGATGGCAGACATCACNNNNNNNNNNGTATTTTTATTTTTTTTTTACCATTGATTGGCGGCATATAGAAATTCATATTTTGTTGCTAAGCCTTTTATTTCTCTCATGATTTCGTGACCCAAATGGT
	46	32.681				Marker12419	3.34176	9.5	AATATTTGAAGTACAGGGATACATATTTAAGGAGCAAAGTTTATAAATAGTGCCATTGCTGTGGAAGGTACCTAATATTAATATCTATAATTTTTCAACANNNNNNNNNNTCCCTGACAGCTTGCCTGAGTACATAAACACTGCCTCTAATCACATCAACTCTGACTTTTAACGGCACACTTTTAACAGTTTTGATTTTGACGCTAATGA
	46	32.681				Marker22722	3.34176	9.5	TGATTATCTCCTTGCTTATCCTGGAGACTCATTACCTTTACCGGACTTCACCAGATCAGAATATTTCGGATTGAGGAACAACACTAAACACAGTGGTAGTNNNNNNNNNNTTAGTATAAGCCTGGTGGTCTCTTGGAGGCATCTTATTTTCTTATGTTCTTAGGTTCTTACGTTTTTTTAATTCTTGGTATTTTTACAGACAAACAAGAC
	46	33.744				Marker134064	3.1402	8.3	TAAGGCTGTCCCTCTCACAACACACTGACAAACACGCTGTAGTATCACTGGCAACGAGGCAGAGGTAGAAATATTGAAGAAGTGAATATCTAAAGATGAGNNNNNNNNNNCTAGGCTAGGTTAGGTTAGGTTAGGTTAGGTTATATTATTTCTTTCTGTATCTGCCGATGACTGGGTAAAAAGAAAAGTATTATTAATTTCTCTATTTTT
	46	33.744				Marker9506	3.1402	8.3	AAAACTGAACTTGAATATTCGGAATCACAACGCAACACTAAAATTCTCAGAAAGTCATATCATACCCTCTCTTGAATTATATTTTGAGATTGGTAGTCTTNNNNNNNNNNCGTAAAACGACAATGAATAGATAGCTTATTTATTTATTTTTTATTATACAGCAATATTCTCCTACCTCGCTAACAAAAATATATAAATAAATAAATAAAT
	46	33.744				Marker12420	3.1402	8.3	AATATTTGAAGTACAGGGATACATATTTAAGGAGCAAAGTTTATAAATAGTGCCATTGCTGTGGAAGGTACCTAATATTAATATCTATAATTTTTCAACANNNNNNNNNNTCCCTGACAGCTTGCCTGAGTACATAAACACTGCCTCTAATCACATCAACTCTGACTTTTAACGGCACACTTTTAACAGTTTTGATTTTGACGCTAATGA
BH	@46	26.393	33.744	7.351	43
	46	26.393				Marker8846	3.05547	2	TGCAAAACCCACAAATATTTAAAATTTACGATTCTAGTAACCTGAAGAGTAAAGCAGCAGCAGCAGTCACGCGTCAGTGTTGCGTGATGGCAGACATCACNNNNNNNNNNGTATTTTTATTTTTTTTTTACCATTGATTGGCGGCATATAGAAATTCATATTTTGTTGCTAAGCCTTTTATTTCTCTCATGATTTCGTGACCCAAATGGT
	46	28.841				Marker12991	3.99459	2.2	ACACACACACACACATAAGGATGAACGCCACTGACTGAGATGAACTCCTTGGCTAAATACAGCTTGGCATGTGTCTAAGACCATTTCTTCCCGTCTCTTCNNNNNNNNNNTACTTGTAGCAAAGGAGATCCTGCGTCATTTAATACTTAAGAACCTAAGAAGATGACAAAAAAATATGTAAGAAGTAATCAGGGTTTCACGGGACAGTCC
	46	28.841				Marker8482	3.99459	2.2	AATTTGTTCTTATCAGCCCCCGACGCGTTCTCTGTAAATTAGGAAAGAGAAGAAAGGAATTGGTCCGATAACTACCCATCACTACTGCCAAACGCCGCCANNNNNNNNNNATGTGAAGGAAATTGGAATCGGTTTAGTGGATCTTCGGTGCGTCGATCGTTCAGATGCTTTACTAATTATAATACACACACTGGTGATCCAGACATGATA
	46	28.841				Marker8481	3.99459	2.2	AATTTGTTCTTATCAGCCCCCGACGCGTTCTCTGTAAATTAGGAAAGAGAAGAAAGGAATTGGTCCGATAACTACCCATCACTACTGCCAAACGCCGCCANNNNNNNNNNATGTGAAGGAAATTGGAATCGGTTTAGTGGATCTTCGGTGCGTCGATCGTTCAGATGCTTTACTAATTATAATACACACACTGGTGATCCAGACATGATA
	46	28.841				Marker19491	3.99459	2.2	AAATTTAGAAGAAAAAAAATGTGTAAAGGAAGTAAAAGAAAATTGAGGGTCTGAGAAAGAAATCTTAACCTCAACGTTCTTCCTTTTAATTCCATCCAGANNNNNNNNNNAATAAAATAATAGGAGAAAATGTAATATAACTTCTCATCTGTATTTACATTTTTCATATGTTTATTTATTTATTTATTTATTTATTGCTTTGGTATTACG
	46	28.841				Marker21076	3.99459	2.2	GATGGCTTCTTGCAGCTTCCCTTATTTTCTTATGTTCTCAGGTTATACTATTATAATACTAAAGTTGCTCGGCGCGGAAACTATTAATTCATTGTCTCCTNNNNNNNNNNTCATCCAGGTCACCGTATTATACAGCAGCATTTTTGGTAACTCCTCCTCCTCCTCCTCTTCTTCTTTCATATTCATATTCTTTCATATTCTTTCATATTC
	46	28.841				Marker21079	3.99459	2.2	GATGGCTTCTTGCAGCTTCCCTTATTTTCTTATGTTCTCAGGTTATACTATTATAATACTAAAGTTGCTCGGCGCGGAAACTATTAATTCATTGTCTCCTNNNNNNNNNNTCATCCAGGTCACCGTATTATACAGCAGCATTTTTGGTAACTCCTCCTCCTCCTCCTCTTCTTCTTTCATATTCATATTCTTTCATATTCTTTCATATTC
	46	28.841				Marker33661	3.99459	2.2	ACAGTTTGAATAAAAATAAAAGTAATTACTTTGACCATTGTAGCAAATTTGTATAAAATATTTTTACACGATTTAATGATGAGTTCATTGTGCTGATTCANNNNNNNNNNTCACAAGACTTCAGCGATCCAACCAGAACTGATCACCGGCGACCCGAGCAGAGTTGGTTGTCGAGTGTCTGTAGCGTCAATGTACGACTTCCCTCTTCAA
	46	30.056				Marker44097	4.17664	2.4	ATTACTCATTCTTTAGAAAAAAATTGATAAAAAAGATAAGCTAGTATTGCGTGCTGGTCTAAAACTGACGTGATTATCCTGGTAATTATGTTTATTTCGTNNNNNNNNNNCTCTAATACTGTCATTCCCGAAGATTACAGTACTTTGGTCTAATGGGAGACAAATATTTGGCAGTGACGCTCTCGTGTTTCCCAGTAACACATCGCGTAA
	46	30.056				Marker19488	4.17664	2.4	AAATTTAGAAGAAAAAAAATGTGTAAAGGAAGTAAAAGAAAATTGAGGGTCTGAGAAAGAAATCTTAACCTCAACGTTCTTCCTTTTAATTCCATCCAGANNNNNNNNNNAATAAAATAATAGGAGAAAATGTAATATAACTTCTCATCTGTATTTACATTTTTCATATGTTTATTTATTTATTTATTTATTTATTGCTTTGGTATTACG
	46	30.056				Marker25957	4.17664	2.4	ACTGATACACTCACTCACTCTTTCACTCGCTAGTCGCTTCATTCACCTCATTAGAGCACAACAATTTAAAAAAAATATGAAAGAAATAGACAAGAGCGCANNNNNNNNNNTGGAAGTCTTATTTAATTTTCGTTTTTGTTTTCTTGAGAAAAAGGAAGAAGGGAGAGAGAGTGAGAAGCAGTATTATGGCTTATTGCTTTTCACGGTAGG
	46	30.056				Marker30950	4.17664	2.4	AACAAAGTGGATTTTTTGTGAGATGTTGTGTGGGAGTCGTTTTAACACGTTATTTTGTTGTTGTTGTTGTTGCTTTTGTTGTTAGTGCTGTTGCTGGTGTNNNNNNNNNNAAACTACCTCTGCCACCACTACCAGCACCACCTTCGGCACCAGAAACACCATTGCCAGTTACAGCAACAGCAACAACATCACCCACCATAAACACCAAAA
	46	30.056				Marker37201	4.17664	2.4	TGTACTGGTTTCCACACACTGACCAGACTGTCTTCCCTCACTGTATCAGTTTAGCTCTCTCAGCTTTTCTCTCTCCTATTGGTTGCCACACGTTGTTCAGNNNNNNNNNNATCTTGACCACAGTAAGTTCGACACAGTTTGTCGGTGTTAATGGTATATTTTTCTCTGCTTATAACTGTGGTCAGGGATTGCATAACGTTCTTTTATTGT
	46	30.056				Marker3849	4.17664	2.4	TGAGCAGATCCTTATATTTGCGATCGAGTTTTCTTTCTGTGATACTATTAATGCTGCACTAATTCGTATTTCTATGATATTTTAACGAAGTGAATATTCCNNNNNNNNNNCATTTCGTTAAAATGAATAATCTTTGCGTCTTTTTTATCTGTTTGGTTCCTACTTTTCCTTTAAGTATAAAACTTCGGCGGTTTTGTTTCGTTAGTGTTT
	46	30.056				Marker3846	4.17664	2.4	TGAGCAGATCCTTATATTTGCGATCGAGTTTTCTTTCTGTGATACTATTAATGCTGCACTAATTCGTATTTCTATGATATTTTAACGAAGTGAATATTCCNNNNNNNNNNCATTTCGTTAAAATGAATAATCTTTGCGTCTTTTTTATCTGTTTGGTTCCTACTTTTCCTTTAAGTATAAAACTTCGGCGGTTTTGTTTCGTTAGTGTTT
	46	30.056				Marker2388	4.17664	13.9	ATTTCCACATTTATCGAAAGTTTTAGGTGTTGTTCATGATCATAGTCATATTTCAACAAGAATTCCATATCATCAGTGGAGAAAAAATATTCATGATTATNNNNNNNNNNTCGCGATGATTTATGAAAGATTTTGCGTCACATCTGGGAGAAACATTCAAGAAAAAATTGACTTATCATCCTTGTGGCGTTTGAAAACAATAAACAAAGC
	46	30.056				Marker1905	4.17664	13.9	AAGTTTTTTTTTCTTTAACAAAAATATTCTTGTAACCTACCAGATAATACAAAGGCAGAAAAAAAAAAAACGCAAATTTTTGAACCAGGTGAAATACATANNNNNNNNNNAAGACGTGTAACTTATTCATGTTATGACCGAGACATTTTCCCTGTTTCTCGTTGTGCCGGTAAGAAATAGCCGTGTATATTCACATGATTAGGCGCCCAG
	46	30.056				Marker1904	4.17664	13.9	AAGTTTTTTTTTCTTTAACAAAAATATTCTTGTAACCTACCAGATAATACAAAGGCAGAAAAAAAAAAAACGCAAATTTTTGAACCAGGTGAAATACATANNNNNNNNNNAAGACGTGTAACTTATTCATGTTATGACCGAGACATTTTCCCTGTTTCTCGTTGTGCCGGTAAGAAATAGCCGTGTATATTCACATGATTAGGCGCCCAG
	46	30.056				Marker3850	4.17664	13.9	TGAGCAGATCCTTATATTTGCGATCGAGTTTTCTTTCTGTGATACTATTAATGCTGCACTAATTCGTATTTCTATGATATTTTAACGAAGTGAATATTCCNNNNNNNNNNCATTTCGTTAAAATGAATAATCTTTGCGTCTTTTTTATCTGTTTGGTTCCTACTTTTCCTTTAAGTATAAAACTTCGGCGGTTTTGTTTCGTTAGTGTTT
	46	30.056				Marker3851	4.17664	13.9	TGAGCAGATCCTTATATTTGCGATCGAGTTTTCTTTCTGTGATACTATTAATGCTGCACTAATTCGTATTTCTATGATATTTTAACGAAGTGAATATTCCNNNNNNNNNNCATTTCGTTAAAATGAATAATCTTTGCGTCTTTTTTATCTGTTTGGTTCCTACTTTTCCTTTAAGTATAAAACTTCGGCGGTTTTGTTTCGTTAGTGTTT
	46	30.056				Marker44096	4.17664	13.9	ATTACTCATTCTTTAGAAAAAAATTGATAAAAAAGATAAGCTAGTATTGCGTGCTGGTCTAAAACTGACGTGATTATCCTGGTAATTATGTTTATTTCGTNNNNNNNNNNCTCTAATACTGTCATTCCCGAAGATTACAGTACTTTGGTCTAATGGGAGACAAATATTTGGCAGTGACGCTCTCGTGTTTCCCAGTAACACATCGCGTAA
	46	30.056				Marker24683	4.17664	13.9	TTTCCACCGTTCCTTGCTTTCTTTCATTACGTCTCTTTTTCTGCTGCTTCTTCCCTTGTTGCTTCCTCCCTGACCTGTCTTTATCTTACTGCTCTTATCTNNNNNNNNNNTATGTCTGTTCCTCGACCTCGGGATGGAATACATAGCAGGACTTAATTAAGCTACAATGCCAGTTTTATGAATACACCTTTATTAAACCTTACTACTTCA
	46	30.837				Marker134408	3.80326	12.7	TTAATACAGATGAGAGGTACATCTGAAGGGATGCAACACGATGACCTCAAATGAAATGGAGGGACTGGGTGCAGAACTGTGCATTTACCGATTGGGCTATNNNNNNNNNNATTAAATTGTCTGAAATTATGTTTTGTCTTTGCTTAGGACAGACATAGGCAAGTACTTGACAATTTGAGAAATGCTTGTCTCCATCATGTTTAGACTGTA
	46	30.837				Marker7391	3.80326	12.7	ATATTTTCTTTATGTTTTCTTTATGTGTATCATCTTCTCTTTCGGTCCAGGGATCCTTTTTTATATATCCACTATTCAGGCTTTCCTTACATTTTACCCCNNNNNNNNNNGCCTTTTTACACCCACTATCTTCCTGACACCCTCCCATTCCCCCGCTTTTTCCTCGTTTTGCGCATCACAAATCTCCCAGCTCTTTTTCCCACCACTACC
	46	30.837				Marker35550	3.80326	12.7	AAAGGCGGCGCGGCATGGTGGGCAGCGCGGCGGGCTGATGCGCTCTACGATTAAATTATGCCAAAAAATTAATTCCTCCCAGACCTTCCCCAGAGCTGGTNNNNNNNNNNCGCGCGAGGTGCAGGAAGAAGTATAATGGGAGGCGCCTTATCTACATTACCGCGGGTTCCTCCGTAATACAAATACAATTATTACTCCCTCGTCCCTACT
	46	30.837				Marker17325	3.80326	12.7	TATCTGTCCATGTATGGAGAGCTGCTCTTACATATGGGGAGGTTCAGCTCATTCAGCCCTCCTAAACAAGATGGAGTCAAAATTTCTAGTCTTATCGATTNNNNNNNNNNCCCTCTTGATCCATGAATACGTTCCTGTCACTTGATTGCATACACTGTTATCAGCATAATAGAGTATGTAAAGCCAAAAGTTATCCCTCGTCTTCTACAA
	46	31.228				Marker40739	3.72029	12.4	CAACTCGCCCCCACCACCCGCCATTACCTCACCTAAACCTAGACGATGCTGGTCCCTTCCTCAGAATGACTGATTCGGAATTGAAGGCTGATAAGGATCTNNNNNNNNNNGATATATTGGTTCTCCTTCCACTCATTACCAACCAAGGAACATGTCACCAGAGGACAGAATGGTGCCTTCCTGTTCCTTATCATCAGTATTTTAAAAGCC
	46	31.228				Marker3845	3.72029	12.4	TGAGCAGATCCTTATATTTGCGATCGAGTTTTCTTTCTGTGATACTATTAATGCTGCACTAATTCGTATTTCTATGATATTTTAACGAAGTGAATATTCCNNNNNNNNNNCATTTCGTTAAAATGAATAATCTTTGCGTCTTTTTTATCTGTTTGGTTCCTACTTTTCCTTTAAGTATAAAACTTCGGCGGTTTTGTTTCGTTAGTGTTT
	46	31.228				Marker23029	3.72029	12.4	AGAGCCAACGGGCACGGAACCCTCCAGTAACAGACTGACAGGCTAGCCATCAAAGAAGGTGGCACCACCGACCACGCATCGAGCCCCGCCACCACGACCANNNNNNNNNNCTCCTTCCACCACTGTCAGTCACTTTGATACAACCAGCAACAAAGACTTGCCATATGATTTAGGTTTATTTGTCATCTTCACTCACTCCATCCAAACCAG
	46	31.618				Marker17322	3.46857	11.6	TATCTGTCCATGTATGGAGAGCTGCTCTTACATATGGGGAGGTTCAGCTCATTCAGCCCTCCTAAACAAGATGGAGTCAAAATTTCTAGTCTTATCGATTNNNNNNNNNNCCCTCTTGATCCATGAATACGTTCCTGTCACTTGATTGCATACACTGTTATCAGCATAATAGAGTATGTAAAGCCAAAAGTTATCCCTCGTCTTCTACAA
	46	31.618				Marker8848	3.46857	11.7	TGCAAAACCCACAAATATTTAAAATTTACGATTCTAGTAACCTGAAGAGTAAAGCAGCAGCAGCAGTCACGCGTCAGTGTTGCGTGATGGCAGACATCACNNNNNNNNNNGTATTTTTATTTTTTTTTTACCATTGATTGGCGGCATATAGAAATTCATATTTTGTTGCTAAGCCTTTTATTTCTCTCATGATTTCGTGACCCAAATGGT
	46	31.618				Marker17324	3.46857	11.7	TATCTGTCCATGTATGGAGAGCTGCTCTTACATATGGGGAGGTTCAGCTCATTCAGCCCTCCTAAACAAGATGGAGTCAAAATTTCTAGTCTTATCGATTNNNNNNNNNNCCCTCTTGATCCATGAATACGTTCCTGTCACTTGATTGCATACACTGTTATCAGCATAATAGAGTATGTAAAGCCAAAAGTTATCCCTCGTCTTCTACAA
	46	31.618				Marker12034	3.46857	11.7	TGATATGATTATGACTATGACCGAGATAAATAGTTTAAAGACAAAAGAATGACTAAAAAGAAAAAATCTCACCGGAATCATAATTTGTGATCGAGTAATTNNNNNNNNNNTCTTGCATTCCTATTTATCTACTTTTTCCTTCGATAAACTGTTAAACTTTTAAACTGATGAATGAACTTTGTCTATAAACGAAAAGCTCTTCAGTAATCA
	46	31.618				Marker18141	3.46857	11.7	ACTAATAAGGAAGAGAGTAAAATTGGTTGTTTATGGATGGCGATGGCAACTGGTGGAAGGGATAGATAGGAATAGGTGGCTATGGAAATAGAAGGAAGTGNNNNNNNNNNGATGGGGGGTGTGATGTACGTGATAGAGGTGATGAGACTAATGGGATGGATGGTGGTAATGGGATGATAGATGGTGAGAGGTGGTGATGAATAGGCTATG
	46	31.618				Marker18139	3.46857	11.7	ACTAATAAGGAAGAGAGTAAAATTGGTTGTTTATGGATGGCGATGGCAACTGGTGGAAGGGATAGATAGGAATAGGTGGCTATGGAAATAGAAGGAAGTGNNNNNNNNNNGATGGGGGGTGTGATGTACGTGATAGAGGTGATGAGACTAATGGGATGGATGGTGGTAATGGGATGATAGATGGTGAGAGGTGGTGATGAATAGGCTATG
	46	31.618				Marker17323	3.46857	1.5	TATCTGTCCATGTATGGAGAGCTGCTCTTACATATGGGGAGGTTCAGCTCATTCAGCCCTCCTAAACAAGATGGAGTCAAAATTTCTAGTCTTATCGATTNNNNNNNNNNCCCTCTTGATCCATGAATACGTTCCTGTCACTTGATTGCATACACTGTTATCAGCATAATAGAGTATGTAAAGCCAAAAGTTATCCCTCGTCTTCTACAA
	46	31.618				Marker27445	3.46857	1.5	TGTGGGGAAGCGTGGAAGAGAAGTGTGTTGGTAATGTGGAGGGGAGTGAGGCGTGAAGCACTGATAAAAAAGGATATGGCGTGAATAGTAAAACGAATTTNNNNNNNNNNACCTGTGTGAGTGGCTTGCACCACGCCGACCAGCCAGCTAACCAACCGACCAAGCAACGACCTCCGGAGATGGAATTGCGATCATATAACCTGATATCAC
	46	31.618				Marker12532	3.46857	1.5	GACCCTACACTCCGGCAATCAACTCTAATGATTTGGCACTTCCAGGCGCAGCGATATGTGGTAGTTGTGGCGCAGATGTGGTGCCTGTGTGGCGCTGTTGNNNNNNNNNNTGTTGTTGTTGTTGTTGTTGTTGTTGTTGTTGTTGTTCTTGTTGTTCTTGTTGTTCTTGTCGTTATTGTTCTCAACAATGATGTTGATGGTAGCAGTGGT
	46	32.681				Marker22722	3.23523	9.4	TGATTATCTCCTTGCTTATCCTGGAGACTCATTACCTTTACCGGACTTCACCAGATCAGAATATTTCGGATTGAGGAACAACACTAAACACAGTGGTAGTNNNNNNNNNNTTAGTATAAGCCTGGTGGTCTCTTGGAGGCATCTTATTTTCTTATGTTCTTAGGTTCTTACGTTTTTTTAATTCTTGGTATTTTTACAGACAAACAAGAC
	46	32.681				Marker12419	3.23523	9.4	AATATTTGAAGTACAGGGATACATATTTAAGGAGCAAAGTTTATAAATAGTGCCATTGCTGTGGAAGGTACCTAATATTAATATCTATAATTTTTCAACANNNNNNNNNNTCCCTGACAGCTTGCCTGAGTACATAAACACTGCCTCTAATCACATCAACTCTGACTTTTAACGGCACACTTTTAACAGTTTTGATTTTGACGCTAATGA
	46	33.744				Marker9506	3.02698	8.2	AAAACTGAACTTGAATATTCGGAATCACAACGCAACACTAAAATTCTCAGAAAGTCATATCATACCCTCTCTTGAATTATATTTTGAGATTGGTAGTCTTNNNNNNNNNNCGTAAAACGACAATGAATAGATAGCTTATTTATTTATTTTTTATTATACAGCAATATTCTCCTACCTCGCTAACAAAAATATATAAATAAATAAATAAAT
	46	33.744				Marker134064	3.02698	8.2	TAAGGCTGTCCCTCTCACAACACACTGACAAACACGCTGTAGTATCACTGGCAACGAGGCAGAGGTAGAAATATTGAAGAAGTGAATATCTAAAGATGAGNNNNNNNNNNCTAGGCTAGGTTAGGTTAGGTTAGGTTAGGTTATATTATTTCTTTCTGTATCTGCCGATGACTGGGTAAAAAGAAAAGTATTATTAATTTCTCTATTTTT
	46	33.744				Marker12420	3.02698	8.2	AATATTTGAAGTACAGGGATACATATTTAAGGAGCAAAGTTTATAAATAGTGCCATTGCTGTGGAAGGTACCTAATATTAATATCTATAATTTTTCAACANNNNNNNNNNTCCCTGACAGCTTGCCTGAGTACATAAACACTGCCTCTAATCACATCAACTCTGACTTTTAACGGCACACTTTTAACAGTTTTGATTTTGACGCTAATGA
CWS8	@46	26.393	33.744	7.351	43
	46	26.393				Marker8846	3.26287	1.6	TGCAAAACCCACAAATATTTAAAATTTACGATTCTAGTAACCTGAAGAGTAAAGCAGCAGCAGCAGTCACGCGTCAGTGTTGCGTGATGGCAGACATCACNNNNNNNNNNGTATTTTTATTTTTTTTTTACCATTGATTGGCGGCATATAGAAATTCATATTTTGTTGCTAAGCCTTTTATTTCTCTCATGATTTCGTGACCCAAATGGT
	46	28.841				Marker12991	4.16828	1.8	ACACACACACACACATAAGGATGAACGCCACTGACTGAGATGAACTCCTTGGCTAAATACAGCTTGGCATGTGTCTAAGACCATTTCTTCCCGTCTCTTCNNNNNNNNNNTACTTGTAGCAAAGGAGATCCTGCGTCATTTAATACTTAAGAACCTAAGAAGATGACAAAAAAATATGTAAGAAGTAATCAGGGTTTCACGGGACAGTCC
	46	28.841				Marker33661	4.16828	1.8	ACAGTTTGAATAAAAATAAAAGTAATTACTTTGACCATTGTAGCAAATTTGTATAAAATATTTTTACACGATTTAATGATGAGTTCATTGTGCTGATTCANNNNNNNNNNTCACAAGACTTCAGCGATCCAACCAGAACTGATCACCGGCGACCCGAGCAGAGTTGGTTGTCGAGTGTCTGTAGCGTCAATGTACGACTTCCCTCTTCAA
	46	28.841				Marker8481	4.16828	1.8	AATTTGTTCTTATCAGCCCCCGACGCGTTCTCTGTAAATTAGGAAAGAGAAGAAAGGAATTGGTCCGATAACTACCCATCACTACTGCCAAACGCCGCCANNNNNNNNNNATGTGAAGGAAATTGGAATCGGTTTAGTGGATCTTCGGTGCGTCGATCGTTCAGATGCTTTACTAATTATAATACACACACTGGTGATCCAGACATGATA
	46	28.841				Marker21079	4.16828	1.8	GATGGCTTCTTGCAGCTTCCCTTATTTTCTTATGTTCTCAGGTTATACTATTATAATACTAAAGTTGCTCGGCGCGGAAACTATTAATTCATTGTCTCCTNNNNNNNNNNTCATCCAGGTCACCGTATTATACAGCAGCATTTTTGGTAACTCCTCCTCCTCCTCCTCTTCTTCTTTCATATTCATATTCTTTCATATTCTTTCATATTC
	46	28.841				Marker19491	4.16828	1.8	AAATTTAGAAGAAAAAAAATGTGTAAAGGAAGTAAAAGAAAATTGAGGGTCTGAGAAAGAAATCTTAACCTCAACGTTCTTCCTTTTAATTCCATCCAGANNNNNNNNNNAATAAAATAATAGGAGAAAATGTAATATAACTTCTCATCTGTATTTACATTTTTCATATGTTTATTTATTTATTTATTTATTTATTGCTTTGGTATTACG
	46	28.841				Marker8482	4.16828	1.8	AATTTGTTCTTATCAGCCCCCGACGCGTTCTCTGTAAATTAGGAAAGAGAAGAAAGGAATTGGTCCGATAACTACCCATCACTACTGCCAAACGCCGCCANNNNNNNNNNATGTGAAGGAAATTGGAATCGGTTTAGTGGATCTTCGGTGCGTCGATCGTTCAGATGCTTTACTAATTATAATACACACACTGGTGATCCAGACATGATA
	46	28.841				Marker21076	4.16828	1.8	GATGGCTTCTTGCAGCTTCCCTTATTTTCTTATGTTCTCAGGTTATACTATTATAATACTAAAGTTGCTCGGCGCGGAAACTATTAATTCATTGTCTCCTNNNNNNNNNNTCATCCAGGTCACCGTATTATACAGCAGCATTTTTGGTAACTCCTCCTCCTCCTCCTCTTCTTCTTTCATATTCATATTCTTTCATATTCTTTCATATTC
	46	30.056				Marker3849	4.37576	1.9	TGAGCAGATCCTTATATTTGCGATCGAGTTTTCTTTCTGTGATACTATTAATGCTGCACTAATTCGTATTTCTATGATATTTTAACGAAGTGAATATTCCNNNNNNNNNNCATTTCGTTAAAATGAATAATCTTTGCGTCTTTTTTATCTGTTTGGTTCCTACTTTTCCTTTAAGTATAAAACTTCGGCGGTTTTGTTTCGTTAGTGTTT
	46	30.056				Marker1905	4.37576	1.9	AAGTTTTTTTTTCTTTAACAAAAATATTCTTGTAACCTACCAGATAATACAAAGGCAGAAAAAAAAAAAACGCAAATTTTTGAACCAGGTGAAATACATANNNNNNNNNNAAGACGTGTAACTTATTCATGTTATGACCGAGACATTTTCCCTGTTTCTCGTTGTGCCGGTAAGAAATAGCCGTGTATATTCACATGATTAGGCGCCCAG
	46	30.056				Marker3846	4.37576	1.9	TGAGCAGATCCTTATATTTGCGATCGAGTTTTCTTTCTGTGATACTATTAATGCTGCACTAATTCGTATTTCTATGATATTTTAACGAAGTGAATATTCCNNNNNNNNNNCATTTCGTTAAAATGAATAATCTTTGCGTCTTTTTTATCTGTTTGGTTCCTACTTTTCCTTTAAGTATAAAACTTCGGCGGTTTTGTTTCGTTAGTGTTT
	46	30.056				Marker44096	4.37576	1.9	ATTACTCATTCTTTAGAAAAAAATTGATAAAAAAGATAAGCTAGTATTGCGTGCTGGTCTAAAACTGACGTGATTATCCTGGTAATTATGTTTATTTCGTNNNNNNNNNNCTCTAATACTGTCATTCCCGAAGATTACAGTACTTTGGTCTAATGGGAGACAAATATTTGGCAGTGACGCTCTCGTGTTTCCCAGTAACACATCGCGTAA
	46	30.056				Marker25957	4.37576	1.9	ACTGATACACTCACTCACTCTTTCACTCGCTAGTCGCTTCATTCACCTCATTAGAGCACAACAATTTAAAAAAAATATGAAAGAAATAGACAAGAGCGCANNNNNNNNNNTGGAAGTCTTATTTAATTTTCGTTTTTGTTTTCTTGAGAAAAAGGAAGAAGGGAGAGAGAGTGAGAAGCAGTATTATGGCTTATTGCTTTTCACGGTAGG
	46	30.056				Marker24683	4.37576	1.9	TTTCCACCGTTCCTTGCTTTCTTTCATTACGTCTCTTTTTCTGCTGCTTCTTCCCTTGTTGCTTCCTCCCTGACCTGTCTTTATCTTACTGCTCTTATCTNNNNNNNNNNTATGTCTGTTCCTCGACCTCGGGATGGAATACATAGCAGGACTTAATTAAGCTACAATGCCAGTTTTATGAATACACCTTTATTAAACCTTACTACTTCA
	46	30.056				Marker1904	4.37576	1.9	AAGTTTTTTTTTCTTTAACAAAAATATTCTTGTAACCTACCAGATAATACAAAGGCAGAAAAAAAAAAAACGCAAATTTTTGAACCAGGTGAAATACATANNNNNNNNNNAAGACGTGTAACTTATTCATGTTATGACCGAGACATTTTCCCTGTTTCTCGTTGTGCCGGTAAGAAATAGCCGTGTATATTCACATGATTAGGCGCCCAG
	46	30.056				Marker3850	4.37576	14.5	TGAGCAGATCCTTATATTTGCGATCGAGTTTTCTTTCTGTGATACTATTAATGCTGCACTAATTCGTATTTCTATGATATTTTAACGAAGTGAATATTCCNNNNNNNNNNCATTTCGTTAAAATGAATAATCTTTGCGTCTTTTTTATCTGTTTGGTTCCTACTTTTCCTTTAAGTATAAAACTTCGGCGGTTTTGTTTCGTTAGTGTTT
	46	30.056				Marker3851	4.37576	14.5	TGAGCAGATCCTTATATTTGCGATCGAGTTTTCTTTCTGTGATACTATTAATGCTGCACTAATTCGTATTTCTATGATATTTTAACGAAGTGAATATTCCNNNNNNNNNNCATTTCGTTAAAATGAATAATCTTTGCGTCTTTTTTATCTGTTTGGTTCCTACTTTTCCTTTAAGTATAAAACTTCGGCGGTTTTGTTTCGTTAGTGTTT
	46	30.056				Marker30950	4.37576	14.5	AACAAAGTGGATTTTTTGTGAGATGTTGTGTGGGAGTCGTTTTAACACGTTATTTTGTTGTTGTTGTTGTTGCTTTTGTTGTTAGTGCTGTTGCTGGTGTNNNNNNNNNNAAACTACCTCTGCCACCACTACCAGCACCACCTTCGGCACCAGAAACACCATTGCCAGTTACAGCAACAGCAACAACATCACCCACCATAAACACCAAAA
	46	30.056				Marker19488	4.37576	14.5	AAATTTAGAAGAAAAAAAATGTGTAAAGGAAGTAAAAGAAAATTGAGGGTCTGAGAAAGAAATCTTAACCTCAACGTTCTTCCTTTTAATTCCATCCAGANNNNNNNNNNAATAAAATAATAGGAGAAAATGTAATATAACTTCTCATCTGTATTTACATTTTTCATATGTTTATTTATTTATTTATTTATTTATTGCTTTGGTATTACG
	46	30.056				Marker37201	4.37576	14.5	TGTACTGGTTTCCACACACTGACCAGACTGTCTTCCCTCACTGTATCAGTTTAGCTCTCTCAGCTTTTCTCTCTCCTATTGGTTGCCACACGTTGTTCAGNNNNNNNNNNATCTTGACCACAGTAAGTTCGACACAGTTTGTCGGTGTTAATGGTATATTTTTCTCTGCTTATAACTGTGGTCAGGGATTGCATAACGTTCTTTTATTGT
	46	30.056				Marker2388	4.37576	14.5	ATTTCCACATTTATCGAAAGTTTTAGGTGTTGTTCATGATCATAGTCATATTTCAACAAGAATTCCATATCATCAGTGGAGAAAAAATATTCATGATTATNNNNNNNNNNTCGCGATGATTTATGAAAGATTTTGCGTCACATCTGGGAGAAACATTCAAGAAAAAATTGACTTATCATCCTTGTGGCGTTTGAAAACAATAAACAAAGC
	46	30.056				Marker44097	4.37576	14.5	ATTACTCATTCTTTAGAAAAAAATTGATAAAAAAGATAAGCTAGTATTGCGTGCTGGTCTAAAACTGACGTGATTATCCTGGTAATTATGTTTATTTCGTNNNNNNNNNNCTCTAATACTGTCATTCCCGAAGATTACAGTACTTTGGTCTAATGGGAGACAAATATTTGGCAGTGACGCTCTCGTGTTTCCCAGTAACACATCGCGTAA
	46	30.837				Marker134408	4.00349	13.3	TTAATACAGATGAGAGGTACATCTGAAGGGATGCAACACGATGACCTCAAATGAAATGGAGGGACTGGGTGCAGAACTGTGCATTTACCGATTGGGCTATNNNNNNNNNNATTAAATTGTCTGAAATTATGTTTTGTCTTTGCTTAGGACAGACATAGGCAAGTACTTGACAATTTGAGAAATGCTTGTCTCCATCATGTTTAGACTGTA
	46	30.837				Marker17325	4.00349	13.3	TATCTGTCCATGTATGGAGAGCTGCTCTTACATATGGGGAGGTTCAGCTCATTCAGCCCTCCTAAACAAGATGGAGTCAAAATTTCTAGTCTTATCGATTNNNNNNNNNNCCCTCTTGATCCATGAATACGTTCCTGTCACTTGATTGCATACACTGTTATCAGCATAATAGAGTATGTAAAGCCAAAAGTTATCCCTCGTCTTCTACAA
	46	30.837				Marker35550	4.00349	13.3	AAAGGCGGCGCGGCATGGTGGGCAGCGCGGCGGGCTGATGCGCTCTACGATTAAATTATGCCAAAAAATTAATTCCTCCCAGACCTTCCCCAGAGCTGGTNNNNNNNNNNCGCGCGAGGTGCAGGAAGAAGTATAATGGGAGGCGCCTTATCTACATTACCGCGGGTTCCTCCGTAATACAAATACAATTATTACTCCCTCGTCCCTACT
	46	30.837				Marker7391	4.00349	13.3	ATATTTTCTTTATGTTTTCTTTATGTGTATCATCTTCTCTTTCGGTCCAGGGATCCTTTTTTATATATCCACTATTCAGGCTTTCCTTACATTTTACCCCNNNNNNNNNNGCCTTTTTACACCCACTATCTTCCTGACACCCTCCCATTCCCCCGCTTTTTCCTCGTTTTGCGCATCACAAATCTCCCAGCTCTTTTTCCCACCACTACC
	46	31.228				Marker23029	3.90548	13	AGAGCCAACGGGCACGGAACCCTCCAGTAACAGACTGACAGGCTAGCCATCAAAGAAGGTGGCACCACCGACCACGCATCGAGCCCCGCCACCACGACCANNNNNNNNNNCTCCTTCCACCACTGTCAGTCACTTTGATACAACCAGCAACAAAGACTTGCCATATGATTTAGGTTTATTTGTCATCTTCACTCACTCCATCCAAACCAG
	46	31.228				Marker3845	3.90548	13	TGAGCAGATCCTTATATTTGCGATCGAGTTTTCTTTCTGTGATACTATTAATGCTGCACTAATTCGTATTTCTATGATATTTTAACGAAGTGAATATTCCNNNNNNNNNNCATTTCGTTAAAATGAATAATCTTTGCGTCTTTTTTATCTGTTTGGTTCCTACTTTTCCTTTAAGTATAAAACTTCGGCGGTTTTGTTTCGTTAGTGTTT
	46	31.228				Marker40739	3.90548	13	CAACTCGCCCCCACCACCCGCCATTACCTCACCTAAACCTAGACGATGCTGGTCCCTTCCTCAGAATGACTGATTCGGAATTGAAGGCTGATAAGGATCTNNNNNNNNNNGATATATTGGTTCTCCTTCCACTCATTACCAACCAAGGAACATGTCACCAGAGGACAGAATGGTGCCTTCCTGTTCCTTATCATCAGTATTTTAAAAGCC
	46	31.618				Marker18139	3.68687	12.3	ACTAATAAGGAAGAGAGTAAAATTGGTTGTTTATGGATGGCGATGGCAACTGGTGGAAGGGATAGATAGGAATAGGTGGCTATGGAAATAGAAGGAAGTGNNNNNNNNNNGATGGGGGGTGTGATGTACGTGATAGAGGTGATGAGACTAATGGGATGGATGGTGGTAATGGGATGATAGATGGTGAGAGGTGGTGATGAATAGGCTATG
	46	31.618				Marker12034	3.68687	12.3	TGATATGATTATGACTATGACCGAGATAAATAGTTTAAAGACAAAAGAATGACTAAAAAGAAAAAATCTCACCGGAATCATAATTTGTGATCGAGTAATTNNNNNNNNNNTCTTGCATTCCTATTTATCTACTTTTTCCTTCGATAAACTGTTAAACTTTTAAACTGATGAATGAACTTTGTCTATAAACGAAAAGCTCTTCAGTAATCA
	46	31.618				Marker18141	3.68687	12.3	ACTAATAAGGAAGAGAGTAAAATTGGTTGTTTATGGATGGCGATGGCAACTGGTGGAAGGGATAGATAGGAATAGGTGGCTATGGAAATAGAAGGAAGTGNNNNNNNNNNGATGGGGGGTGTGATGTACGTGATAGAGGTGATGAGACTAATGGGATGGATGGTGGTAATGGGATGATAGATGGTGAGAGGTGGTGATGAATAGGCTATG
	46	31.618				Marker17323	3.68687	12.3	TATCTGTCCATGTATGGAGAGCTGCTCTTACATATGGGGAGGTTCAGCTCATTCAGCCCTCCTAAACAAGATGGAGTCAAAATTTCTAGTCTTATCGATTNNNNNNNNNNCCCTCTTGATCCATGAATACGTTCCTGTCACTTGATTGCATACACTGTTATCAGCATAATAGAGTATGTAAAGCCAAAAGTTATCCCTCGTCTTCTACAA
	46	31.618				Marker17322	3.68687	12.4	TATCTGTCCATGTATGGAGAGCTGCTCTTACATATGGGGAGGTTCAGCTCATTCAGCCCTCCTAAACAAGATGGAGTCAAAATTTCTAGTCTTATCGATTNNNNNNNNNNCCCTCTTGATCCATGAATACGTTCCTGTCACTTGATTGCATACACTGTTATCAGCATAATAGAGTATGTAAAGCCAAAAGTTATCCCTCGTCTTCTACAA
	46	31.618				Marker12532	3.68687	12.4	GACCCTACACTCCGGCAATCAACTCTAATGATTTGGCACTTCCAGGCGCAGCGATATGTGGTAGTTGTGGCGCAGATGTGGTGCCTGTGTGGCGCTGTTGNNNNNNNNNNTGTTGTTGTTGTTGTTGTTGTTGTTGTTGTTGTTGTTCTTGTTGTTCTTGTTGTTCTTGTCGTTATTGTTCTCAACAATGATGTTGATGGTAGCAGTGGT
	46	31.618				Marker8848	3.68687	1.2	TGCAAAACCCACAAATATTTAAAATTTACGATTCTAGTAACCTGAAGAGTAAAGCAGCAGCAGCAGTCACGCGTCAGTGTTGCGTGATGGCAGACATCACNNNNNNNNNNGTATTTTTATTTTTTTTTTACCATTGATTGGCGGCATATAGAAATTCATATTTTGTTGCTAAGCCTTTTATTTCTCTCATGATTTCGTGACCCAAATGGT
	46	31.618				Marker17324	3.68687	1.2	TATCTGTCCATGTATGGAGAGCTGCTCTTACATATGGGGAGGTTCAGCTCATTCAGCCCTCCTAAACAAGATGGAGTCAAAATTTCTAGTCTTATCGATTNNNNNNNNNNCCCTCTTGATCCATGAATACGTTCCTGTCACTTGATTGCATACACTGTTATCAGCATAATAGAGTATGTAAAGCCAAAAGTTATCCCTCGTCTTCTACAA
	46	31.618				Marker27445	3.68687	1.2	TGTGGGGAAGCGTGGAAGAGAAGTGTGTTGGTAATGTGGAGGGGAGTGAGGCGTGAAGCACTGATAAAAAAGGATATGGCGTGAATAGTAAAACGAATTTNNNNNNNNNNACCTGTGTGAGTGGCTTGCACCACGCCGACCAGCCAGCTAACCAACCGACCAAGCAACGACCTCCGGAGATGGAATTGCGATCATATAACCTGATATCAC
	46	32.681				Marker12419	3.46591	10.1	AATATTTGAAGTACAGGGATACATATTTAAGGAGCAAAGTTTATAAATAGTGCCATTGCTGTGGAAGGTACCTAATATTAATATCTATAATTTTTCAACANNNNNNNNNNTCCCTGACAGCTTGCCTGAGTACATAAACACTGCCTCTAATCACATCAACTCTGACTTTTAACGGCACACTTTTAACAGTTTTGATTTTGACGCTAATGA
	46	32.681				Marker22722	3.46591	10.1	TGATTATCTCCTTGCTTATCCTGGAGACTCATTACCTTTACCGGACTTCACCAGATCAGAATATTTCGGATTGAGGAACAACACTAAACACAGTGGTAGTNNNNNNNNNNTTAGTATAAGCCTGGTGGTCTCTTGGAGGCATCTTATTTTCTTATGTTCTTAGGTTCTTACGTTTTTTTAATTCTTGGTATTTTTACAGACAAACAAGAC
	46	33.744				Marker134064	3.20928	8.9	TAAGGCTGTCCCTCTCACAACACACTGACAAACACGCTGTAGTATCACTGGCAACGAGGCAGAGGTAGAAATATTGAAGAAGTGAATATCTAAAGATGAGNNNNNNNNNNCTAGGCTAGGTTAGGTTAGGTTAGGTTAGGTTATATTATTTCTTTCTGTATCTGCCGATGACTGGGTAAAAAGAAAAGTATTATTAATTTCTCTATTTTT
	46	33.744				Marker9506	3.20928	8.9	AAAACTGAACTTGAATATTCGGAATCACAACGCAACACTAAAATTCTCAGAAAGTCATATCATACCCTCTCTTGAATTATATTTTGAGATTGGTAGTCTTNNNNNNNNNNCGTAAAACGACAATGAATAGATAGCTTATTTATTTATTTTTTATTATACAGCAATATTCTCCTACCTCGCTAACAAAAATATATAAATAAATAAATAAAT
	46	33.744				Marker12420	3.20928	8.9	AATATTTGAAGTACAGGGATACATATTTAAGGAGCAAAGTTTATAAATAGTGCCATTGCTGTGGAAGGTACCTAATATTAATATCTATAATTTTTCAACANNNNNNNNNNTCCCTGACAGCTTGCCTGAGTACATAAACACTGCCTCTAATCACATCAACTCTGACTTTTAACGGCACACTTTTAACAGTTTTGATTTTGACGCTAATGA
DFMS	@17	9.204	12.136	2.932	9
	17	9.204				Marker134359	3.00713	10.7	ATGCAAATCTTGAGTGGCGATAGAGCGTCCTGTGCATGGTCCGTTGGCTGGCTGGCTCGCTCGCTTCTCGCTCTGCTCAGGTATGGAACGGCTGACATAGNNNNNNNNNNACAACAATAATAATGATAATAACAACAACAACAACAAACAACAACAACAACAACAAGAGGAGGTTTTAAGGACACATCCTCCGTCATCTAACACTTAAAT
	17	9.204				Marker17478	3.00713	10.7	AAAAAAAAATAAATAAAATTCTAAATTGCAAAAAAGCAGGAAAGAGAGGGAAAGGGGAAGAGAGAGGATAAGGTTAATTTTGTCTGTTTTAAGATACATANNNNNNNNNNGTGTGGCAGTGAAAGGCTTGATCAGAGTTACCTATATAAGTCTCTGATGCAGGACGCCCAGAGCTTCCTGGTGGCGCCCTTCCAACGTCCTGTCCTTCAC
	17	9.204				Marker134358	3.00713	10.7	ATGCAAATCTTGAGTGGCGATAGAGCGTCCTGTGCATGGTCCGTTGGCTGGCTGGCTCGCTCGCTTCTCGCTCTGCTCAGGTATGGAACGGCTGACATAGNNNNNNNNNNACAACAATAATAATGATAATAACAACAACAACAACAAACAACAACAACAACAACAAGAGGAGGTTTTAAGGACACATCCTCCGTCATCTAACACTTAAAT
	17	12.136				Marker988	3.27267	10.9	AGACACGGAGTGCAACCAGATTACAGCCACAAATATGCAATATTTTATAAATATTTGTAACCCATTCAGCTGCCGGATCTGACCAGACTAACCACTAACCNNNNNNNNNNAAATTCCAGCCAACTGCCCGGGTGGTGCTGACAGCGGCTCCCTGGAATCAAGAGACACCGCACACGAAGCTGTGCAATAAAAAGAATCAACGTGCTGAGT
	17	12.136				Marker1455	3.27267	10.9	TATGTAAGGCATAAATAGGATTGATTTTGTCCTAAGTGATTTGTGGCTTGCATGCCATTCATTGTCCAGTGATCAAAAACAAGATGCACAAAATATTGCTNNNNNNNNNNCCAGACAGATGAGATGAAATGACCTTGATTAAATGTTGCCACACTTTGCAACATCTGACACTATTTGTGGCACTACAGCACTCCATCTCACTCTCCACCA
	17	12.136				Marker3727	3.27267	10.9	TGATGCACATTTGGGTTTTTCCACAATGCCACACGCGAATTATCACGAGAAAAACAAACTGGTATGCAGTGTAACGTTACTATTAACCGGCATAACTCGANNNNNNNNNNGGTTTGTGGTACGTTACATTAATTTTGAGTAAGATATGAAGGATAGTAAAGGCGAAGGCTCAGATGTTGATGGACAGACAGTAGGATGATAAGCAAACAG
	17	12.136				Marker31715	3.27267	10.9	CATGTCAGCTGCCACCTCGTCTTGTCGTTGTTTGTTGCTTTCCTTCTAGCCTCCTGAAGATTCTTTCGTTTATAGATTACTGTATGGGATTTTATTACAANNNNNNNNNNTTCGTCTAAACATACATTTGTGTATGATATTTCATTGCAAGAAAAAAGATGTTTCTTGATTCCCTGTCACCTTCCTGAAGAGTCTTTCGTTTATGAATTG
	17	12.136				Marker987	3.27267	10.9	AGACACGGAGTGCAACCAGATTACAGCCACAAATATGCAATATTTTATAAATATTTGTAACCCATTCAGCTGCCGGATCTGACCAGACTAACCACTAACCNNNNNNNNNNAAATTCCAGCCAACTGCCCGGGTGGTGCTGACAGCGGCTCCCTGGAATCAAGAGACACCGCACACGAAGCTGTGCAATAAAAAGAATCAACGTGCTGAGT
	17	12.136				Marker19579	3.27267	7.8	TCACCAACAAGTCCTCGAACGTCTTTTCGTGATGGATGTGCAATGATTCATCGTCACTCGGAATGGTTGGCGTGCTTGGCTGTGATGACGTCCTTTTAACNNNNNNNNNNGTAGAATGCTTAGAGATGGCAGTGGAGCAAGAAGAAAGGTCTCAGAATAGTTAGTAATTAGGGAAGACCATACGAGAACACGGGGCAAGTGTTAAAACCT
DFLS	@40	0	6.465	6.465	19
	40	0				Marker133980	3.55783	11.9	ATTTTCAAAGCCGACATGAGTAACCTGCAATGCAAATCTCAACTTTTCCAAAGCAGCAACGTGCCAAAGAATGTGTCCTTAGAGTAATCATCTATCAATTNNNNNNNNNNGAAAACCTAGTAAAAGTTTGAAAATTCATAATGGAAAGAGAGAGAGAGAGAGAGAGAGAGAGAAGGGGATTGAGGAGAGGCGCTGGGAGGTATTAGAGGG
	40	0				Marker43608	3.55783	11.9	CATAACATTGTCTGTCACTTCAGACGTAGAGACCTTTGGGATCAAACAAACACGAATGTCGTTTGAAATACGTGACTAATGCTTTTGCTGACAGACTCTCNNNNNNNNNNGGTCTTCAAAGGTGTTTTTCGTGTTTCTAATCATAGTTTAACACGGTTCTTGCATCGTTAATAGGAAGAACACTTATGAGAACCTGACTAATTATATCTG
	40	0				Marker6974	3.55783	11.9	TTTTCTATTTGGCTGTTATCCTTGCCATGTCCCATTTCCGTCCTTACCACTAACTGTATTTTCCTTTTCTGTCATACTCCTGTGCTCCGTTCCCGTCCTTNNNNNNNNNNTTTTTATTTCGTTAGACGTACATTCAGAGCAGCGAACGTAATATCATAGCAGTATTGTGTCTGCCCTTTGATTCGCTGCCTAGAACTGCAACGTTTCCTG
	40	0				Marker1653	3.55783	11.9	CGCTACCAGTGCCACATGCATCACGCCTCGCTGCTGAGCCTAAAGGGACTAGAGCTAGAGCGCCTGGCTGTCAGTGTGTCGCAGTGTGGAATCCTTGGTGNNNNNNNNNNAGTCTCCCTACCACTTTGCCTAAACCGCACAAGCAGCTCCTTATTAAGGCACCTCGGGAGATGAAGAGGCAGGACGAACACGCTCCCTCCTCTAATACTG
	40	0				Marker48059	3.55783	11.9	ATTATGCACGCCGGCGAGACGCATTATCCACGCGTCCAGAACTATTACACTGCCAGTGTTGTTTTTTCTTGCTAGTTTGTATTCTAGAACGGCTATGTTTNNNNNNNNNNTCCCGTGTCACCTTCCCACACTCTCTGTTCTCCACGTAAGCCTACTGCAGCAGTGTTCCTCCCCTCTCCAGTCAGGTGTAAAATTATCGCCAGTCTCACA
	40	1.575				Marker25863	3.53884	11.9	TTTAAAAGACGCAGGAGTGAGAGCAGGAGCGGAGCTGGGTGACGTCTGGGTGACGTCTGATGAGAATTTGTATAGACCCGATGACAGCCAGGGAGGTTTANNNNNNNNNNTGTAACAAACTTTACAGAGGGATCGAGCACTGAGTAGAGAAGGTATCCACGTCGATATACGAGTATTTCTTATTGTCTGAAGGACACCGACCAGCGAGAA
	40	2.918				Marker30118	3.64837	12.2	ATAAGTGACCGGAGCGAGACTTCACAGTTAGTAGTTAAAAGAGATCAGAGCAAGAGAGAAATAAATTCATTTCTTAATGCTTGCATGAGCTGCGGAAGGGNNNNNNNNNNAATATCATTAAAAATCTTGTACAAAGCAATATGAACAATAAAAAGATATGAGGTCTGAGGAAGACATAGCACAAGCCGAACCTCCAGTTAGGGGTAGCAA
	40	3.496				Marker25862	3.64837	12.2	TTTAAAAGACGCAGGAGTGAGAGCAGGAGCGGAGCTGGGTGACGTCTGGGTGACGTCTGATGAGAATTTGTATAGACCCGATGACAGCCAGGGAGGTTTANNNNNNNNNNTGTAACAAACTTTACAGAGGGATCGAGCACTGAGTAGAGAAGGTATCCACGTCGATATACGAGTATTTCTTATTGTCTGAAGGACACCGACCAGCGAGAA
	40	3.807				Marker21257	3.64837	12.2	TGTGTTGTATGTACGAATAAGTATGCAGAGTGCGTTGTTCTTCCCGTAGTGATGGAGATGGATGTAATATTCTTAAAGCGGCGGCTGTTTATTTATAGTTNNNNNNNNNNACACGATACCAGGTTTTATTAGAGACACCGATACTTCATGATTTGGGAAGTTTTAGTAGAAATGCCTTAGTTTGTCGCACGTTTCATACCGAGACAAAGC
	40	4.493				Marker30119	3.64837	12.2	ATAAGTGACCGGAGCGAGACTTCACAGTTAGTAGTTAAAAGAGATCAGAGCAAGAGAGAAATAAATTCATTTCTTAATGCTTGCATGAGCTGCGGAAGGGNNNNNNNNNNAATATCATTAAAAATCTTGTACAAAGCAATATGAACAATAAAAAGATATGAGGTCTGAGGAAGACATAGCACAAGCCGAACCTCCAGTTAGGGGTAGCAA
	40	4.493				Marker1723	3.64837	12.2	TGTTTCGCTATTATCTTTTAATCTTCTCCTGTGTATCATCAGATCTGAGCAGCGTTTAAATATTGCTGTCACGTCTCTTCATCCCATAGTCAGACAACGTNNNNNNNNNNTTTTCTTTTACATTTTTGGCACTTCAACATTTAAATTATTTTCGCTGCAGAGTACGTACAAAAGCTGTCCGAACTGTTCCCTTGTTAAGAAAGTTAGCAG
	40	5.684				Marker21256	4.01769	13.4	TGTGTTGTATGTACGAATAAGTATGCAGAGTGCGTTGTTCTTCCCGTAGTGATGGAGATGGATGTAATATTCTTAAAGCGGCGGCTGTTTATTTATAGTTNNNNNNNNNNACACGATACCAGGTTTTATTAGAGACACCGATACTTCATGATTTGGGAAGTTTTAGTAGAAATGCCTTAGTTTGTCGCACGTTTCATACCGAGACAAAGC
	40	6.075				Marker43609	3.62803	12.1	CATAACATTGTCTGTCACTTCAGACGTAGAGACCTTTGGGATCAAACAAACACGAATGTCGTTTGAAATACGTGACTAATGCTTTTGCTGACAGACTCTCNNNNNNNNNNGGTCTTCAAAGGTGTTTTTCGTGTTTCTAATCATAGTTTAACACGGTTCTTGCATCGTTAATAGGAAGAACACTTATGAGAACCTGACTAATTATATCTG
	40	6.075				Marker133224	3.62803	12.1	GTTACTGTTTCGTTATCCTTTGTAATCCTTTGTAATCCTTTGTAATCCTTTGTAATCCTTTGTAATCCTTTCTTATCCACGTCCTCCTCCTCCTCCTCCTNNNNNNNNNNCCCTCTCTGTCAAAGTCTTGCTCATAAACTCTAAACTCTAAAGCTCTTTGTACGTAGTTAATTTGTTTCCCTAAGTGTTGGAGTTACGGAGGGAAGGAGG
	40	6.465				Marker26149	3.37796	11.4	GTGTCACACCCAAGCAAAGGTTAGTCATTCTAAACCATCCACATCATTACTAGCTCACCTTACCTTACCTTACGTTACGTTACTTAACTTCATATTGCGTNNNNNNNNNNCGGGTTTTTTTTTAAATGCTAATGTTGCAGTGACAGATTATCAAGATTTTTACATTACCAACGGGACGAACACTCTTGGGAACCCGGCTAACCAGCTCTG
	40	6.465				Marker21995	3.37796	11.4	CAAAAGACGAGCCCTTCCCTTCAAGAATCACGAGGGACAAAGAGCAAAGAGCAAAGGAGGAGGAACACTGATATGCAAAACACGGTTAATTAGAGGGGAGNNNNNNNNNNGCGGATCAAAATATGCAGGGGAGTTTTGCGTATAACGGGGAGTTTAATGGAGTGGTGTTGGGTAGGTGGGGAGGAGCCTTCGTCTGTGCTATCCTTTATC
	40	6.465				Marker25861	3.37796	11.4	TTTAAAAGACGCAGGAGTGAGAGCAGGAGCGGAGCTGGGTGACGTCTGGGTGACGTCTGATGAGAATTTGTATAGACCCGATGACAGCCAGGGAGGTTTANNNNNNNNNNTGTAACAAACTTTACAGAGGGATCGAGCACTGAGTAGAGAAGGTATCCACGTCGATATACGAGTATTTCTTATTGTCTGAAGGACACCGACCAGCGAGAA
	40	6.465				Marker1724	3.37796	11.4	TGTTTCGCTATTATCTTTTAATCTTCTCCTGTGTATCATCAGATCTGAGCAGCGTTTAAATATTGCTGTCACGTCTCTTCATCCCATAGTCAGACAACGTNNNNNNNNNNTTTTCTTTTACATTTTTGGCACTTCAACATTTAAATTATTTTCGCTGCAGAGTACGTACAAAAGCTGTCCGAACTGTTCCCTTGTTAAGAAAGTTAGCAG
	40	6.465				Marker26152	3.37796	11.4	GTGTCACACCCAAGCAAAGGTTAGTCATTCTAAACCATCCACATCATTACTAGCTCACCTTACCTTACCTTACGTTACGTTACTTAACTTCATATTGCGTNNNNNNNNNNCGGGTTTTTTTTTAAATGCTAATGTTGCAGTGACAGATTATCAAGATTTTTACATTACCAACGGGACGAACACTCTTGGGAACCCGGCTAACCAGCTCTG
DLS1	@40	129.157	129.157	0	2
	40	129.157				Marker81165	3.0526	9	TATTTCTTCATGAAATTATTCTTCAGTTGTTATATTTACTTTCTGGCTATGTTTTAGAGAAATATACAATAAAACATTCCCTAGTTTAATATACATAAATNNNNNNNNNNGAAATATGACTTTTCTGAGAGAAGCCACTTCTTTCCATCTTTCTAAAAATGAGATCACCTTAATTACAAAAAGCCAAATGTGTATTCCAGACTCTTCCAG
	40	129.157				Marker8987	3.0526	9	TTCCCAGACTTTACAACATTACCTGTACTTAGTAATTACGAACAAAATAAATAAAGAATTGCAATAAAGGAATGACTTACGACAAATTACATCCCTTAAANNNNNNNNNNTAAGGGTTTGCCGGTGTCCCTCCTACATATATATAAAAAAAAGAAAAGATTAAGTGCATATGCCTTCCAGCCCTTTCATTACAATACATGCTATACTGAA
	@40	135.809	135.809	0	3
	40	135.809				Marker6822	3.10487	8.9	TCTTCCATAAGTGCGACGCAGTTATGAGGTTATACGTGGGACGGGTTGGGAGAGGAAACGCCACGTGGCACATTCTTATTTCTGGGAAGGTGACGCACGCNNNNNNNNNNGTTATATAATAGAAAATGCTGGTTAAGGTACAAAGGTCCGTGCCCAGTGAAGAGGAGATGGCGTAACTTAGGGAGGTGGAGAGAGCCGAGAGGCTTGTTA
	40	135.809				Marker6820	3.10487	8.9	TCTTCCATAAGTGCGACGCAGTTATGAGGTTATACGTGGGACGGGTTGGGAGAGGAAACGCCACGTGGCACATTCTTATTTCTGGGAAGGTGACGCACGCNNNNNNNNNNGTTATATAATAGAAAATGCTGGTTAAGGTACAAAGGTCCGTGCCCAGTGAAGAGGAGATGGCGTAACTTAGGGAGGTGGAGAGAGCCGAGAGGCTTGTTA
	40	135.809				Marker6821	3.10487	8.9	TCTTCCATAAGTGCGACGCAGTTATGAGGTTATACGTGGGACGGGTTGGGAGAGGAAACGCCACGTGGCACATTCTTATTTCTGGGAAGGTGACGCACGCNNNNNNNNNNGTTATATAATAGAAAATGCTGGTTAAGGTACAAAGGTCCGTGCCCAGTGAAGAGGAGATGGCGTAACTTAGGGAGGTGGAGAGAGCCGAGAGGCTTGTTA
	@40	143.323	144.905	1.582	8
	40	143.323				Marker4750	3.07585	10.4	TCTTGCTCTGGCTCTGCTTCTGGATCTGGGTGCTTTGGTTGGGCTGGGAGTGGGTCTCACTAAAGCCTGTGTGGGTGCAAAGAAAGGTGCTTGGGTAACTNNNNNNNNNNTGTTGGGACAGAGTGTCGGACTTCTGGTATGCGTTGTGTAACCTGTTGCACTTGAGCGCGGGCGCGAGAGCGACTGCGAGATCGACTTCGGCTGCGAGAA
	40	143.323				Marker47743	3.07585	10.4	CGATGTTCTCTGAATGCTGCAAGTTTATGAAAGTTACGTGTTCAGTTATTTGTTATGAGAATATTATATTTGTGCTGCTCCAGCCATGCAGAGATCGCCANNNNNNNNNNGTCTCTCCAGCTTTGTCTCCAAACTGACACACGTGCTATTTCTCTGATATGTTCAATTCTCATTTTCTCCCAGCCATGTCACTTGAATGAAAAACGTAAC
	40	143.323				Marker47744	3.07585	10.4	CGATGTTCTCTGAATGCTGCAAGTTTATGAAAGTTACGTGTTCAGTTATTTGTTATGAGAATATTATATTTGTGCTGCTCCAGCCATGCAGAGATCGCCANNNNNNNNNNGTCTCTCCAGCTTTGTCTCCAAACTGACACACGTGCTATTTCTCTGATATGTTCAATTCTCATTTTCTCCCAGCCATGTCACTTGAATGAAAAACGTAAC
	40	144.114				Marker288	3.00575	10.2	GATAAACAAAGCATGATCGATGAGACTTGCATGAATGAGGTGCTGTGTCGATGCTGTGTCGAGGTTTGTGTCTCCTCCTCCTCCTCTTTCTTTTCTTCATNNNNNNNNNNTACTTGTGACACTGCTGCTCATAGTGATATATTTCCATTACTAATCAACATCCTTACTCCTATGCTGCGGTGTGTTGCAGCTCAGGGCGGCTTAAGACCA
	40	144.289				Marker46240	3.00575	10.2	TCTTGCGCGCGTTAATTTGCAAAAGTAAATGGCTTTATTATCCAGTTTTGTCACTTAACCATAGTGACGAATATTGTGAAAAGTCTGAAACACAGAGTTANNNNNNNNNNTATTTCTGCGTTAGTTGCTATCTTGATTTAGTGCCGGTAGATAAACAGGATCAGAAAGCAGAGTACTAGGAGGATCTTGCTGCTGCTGTTTCACATTCTG
	40	144.903				Marker133920	3.07585	10.5	AAGAAGCACTGAAGCAGGCAGAGGAGTCTGGAGTTTATCAGTAAAAGGGATGAAAGGATGAAGATATTGGTTAAGAGGAAGCACTAAAATAGGCAGAGGANNNNNNNNNNACTACTTAAGATGAAACACTAAAACAGGCAGAGGATCCCAGAGTTGGTCAATGAAGGGGGTGAAAGAGTGAAGATCCTGCTTAACTCTTGCATTAGTGAG
	40	144.903				Marker23905	3.07585	10.5	CTACATTGTGAATTTAAAAGAAGCAATACGAGCACCACTCACAGGGACAAAAAAGTTTAGCGGATGAAAGAAAGGTATATAAAAATCATCATTAAAAACCNNNNNNNNNNACTTTAAAAATAATACGACTCGGAGGTACCAAGATACGTGAGCAGCGGAAATATATTGAAGTGCTGGAGTAAAAGAAAGCATCAAACATATTCTTGTTTA
	40	144.905				Marker47742	3.07585	10.9	CGATGTTCTCTGAATGCTGCAAGTTTATGAAAGTTACGTGTTCAGTTATTTGTTATGAGAATATTATATTTGTGCTGCTCCAGCCATGCAGAGATCGCCANNNNNNNNNNGTCTCTCCAGCTTTGTCTCCAAACTGACACACGTGCTATTTCTCTGATATGTTCAATTCTCATTTTCTCCCAGCCATGTCACTTGAATGAAAAACGTAAC
	@40	154.573	157.445	2.872	7
	40	154.573				Marker15000	3.10311	10.5	ATTTTTTTCCTTTGATTATTTGTAAATTTAGACCTTTATTTTTGTATTTCTCTCTTGAGTAATTCTCTAGCCTTGAAGAAACAAGATTAACTTAGTTTCTNNNNNNNNNNTATGACTGACGGGAAATCCTAAACACAGATGGGTACAATGTGTTACTTGACTTTTGACCATGACTATTTCGTTTTACATTGCAGATACGTACGTGTCTTA
	40	155.819				Marker7994	3.10311	10.5	AAATTCGGCGTTTAAAACTTAGGAAAGACACTGATGAGTATATTCCTACTTTGAAAAAACTGTGTAGGAGTGTTTCAACTTCCTTCCTGATTAATCTTCCNNNNNNNNNNTATAGACAGACAGACAGATTGGTAGGCACACAGGTAGATAGGAAGACAGACAGACAGACAGACACATGCACATACAGAAATATTTAGACAAAAAGATGGG
	40	156.537				Marker15001	3.10311	10.5	ATTTTTTTCCTTTGATTATTTGTAAATTTAGACCTTTATTTTTGTATTTCTCTCTTGAGTAATTCTCTAGCCTTGAAGAAACAAGATTAACTTAGTTTCTNNNNNNNNNNTATGACTGACGGGAAATCCTAAACACAGATGGGTACAATGTGTTACTTGACTTTTGACCATGACTATTTCGTTTTACATTGCAGATACGTACGTGTCTTA
	40	157.445				Marker7073	3.10053	10.5	TATATTGGACAAATTCCAATTCTGTTAGATTTTTCATATTACTGATGTCAGATTCCTCATATCATACAGTCTTAGTTCTCCCTCTATGTAAGATGAATGTNNNNNNNNNNATTGATAGTAACAGGTCATGTACGGCAATTCATCATCGTAGTGTTTGTATCAGAAATTTAGTATGGCAGCTGTGGTAATAAACCTGTGTGTAACACAAAT
	40	157.445				Marker17202	3.10053	10.5	TATTTCATTGCCAGTGAGTGGAGAAGTGTTGCCCCTTGCTGTGATTCAGATGACGTCTTAGTGTCAGTGGCATCTCGAGGCTTCACCTCCACTCTCTTCTNNNNNNNNNNTAAAGGCAGACCATGTCTCGTAGTGGAATGTCGAGGCAGGGAACCGTTGTTTTGGGAATGTAAATGAAATGCGCAAAAAGCAAACCTAAGAGTTAAATTC
	40	157.445				Marker46617	3.10053	10.5	CATTCAAGAAAAAAAGAAAAAAAAAGGGAAAAGATTACTCCTAAAAGTACCGTAAAACTCCTTGAATGGGGAACGATTTCGAGCGAGGGTGATGACTGTGNNNNNNNNNNGAGATTACTTGTAAGTGGAGGGAAGTAATGGGGAGTAAGATTCGCAGCTGAGAAGATTATTACGTTGAAAAATTGAGATAATAAAGTCAGTGTAAGGTAC
	40	157.445				Marker46616	3.10053	10.5	CATTCAAGAAAAAAAGAAAAAAAAAGGGAAAAGATTACTCCTAAAAGTACCGTAAAACTCCTTGAATGGGGAACGATTTCGAGCGAGGGTGATGACTGTGNNNNNNNNNNGAGATTACTTGTAAGTGGAGGGAAGTAATGGGGAGTAAGATTCGCAGCTGAGAAGATTATTACGTTGAAAAATTGAGATAATAAAGTCAGTGTAAGGTAC
	@46	30.056	30.056	0	14
	46	30.056				Marker3851	3.19864	0.8	TGAGCAGATCCTTATATTTGCGATCGAGTTTTCTTTCTGTGATACTATTAATGCTGCACTAATTCGTATTTCTATGATATTTTAACGAAGTGAATATTCCNNNNNNNNNNCATTTCGTTAAAATGAATAATCTTTGCGTCTTTTTTATCTGTTTGGTTCCTACTTTTCCTTTAAGTATAAAACTTCGGCGGTTTTGTTTCGTTAGTGTTT
	46	30.056				Marker44096	3.19864	0.8	ATTACTCATTCTTTAGAAAAAAATTGATAAAAAAGATAAGCTAGTATTGCGTGCTGGTCTAAAACTGACGTGATTATCCTGGTAATTATGTTTATTTCGTNNNNNNNNNNCTCTAATACTGTCATTCCCGAAGATTACAGTACTTTGGTCTAATGGGAGACAAATATTTGGCAGTGACGCTCTCGTGTTTCCCAGTAACACATCGCGTAA
	46	30.056				Marker44097	3.19864	0.8	ATTACTCATTCTTTAGAAAAAAATTGATAAAAAAGATAAGCTAGTATTGCGTGCTGGTCTAAAACTGACGTGATTATCCTGGTAATTATGTTTATTTCGTNNNNNNNNNNCTCTAATACTGTCATTCCCGAAGATTACAGTACTTTGGTCTAATGGGAGACAAATATTTGGCAGTGACGCTCTCGTGTTTCCCAGTAACACATCGCGTAA
	46	30.056				Marker3849	3.19864	0.8	TGAGCAGATCCTTATATTTGCGATCGAGTTTTCTTTCTGTGATACTATTAATGCTGCACTAATTCGTATTTCTATGATATTTTAACGAAGTGAATATTCCNNNNNNNNNNCATTTCGTTAAAATGAATAATCTTTGCGTCTTTTTTATCTGTTTGGTTCCTACTTTTCCTTTAAGTATAAAACTTCGGCGGTTTTGTTTCGTTAGTGTTT
	46	30.056				Marker37201	3.19864	0.8	TGTACTGGTTTCCACACACTGACCAGACTGTCTTCCCTCACTGTATCAGTTTAGCTCTCTCAGCTTTTCTCTCTCCTATTGGTTGCCACACGTTGTTCAGNNNNNNNNNNATCTTGACCACAGTAAGTTCGACACAGTTTGTCGGTGTTAATGGTATATTTTTCTCTGCTTATAACTGTGGTCAGGGATTGCATAACGTTCTTTTATTGT
	46	30.056				Marker2388	3.19864	0.8	ATTTCCACATTTATCGAAAGTTTTAGGTGTTGTTCATGATCATAGTCATATTTCAACAAGAATTCCATATCATCAGTGGAGAAAAAATATTCATGATTATNNNNNNNNNNTCGCGATGATTTATGAAAGATTTTGCGTCACATCTGGGAGAAACATTCAAGAAAAAATTGACTTATCATCCTTGTGGCGTTTGAAAACAATAAACAAAGC
	46	30.056				Marker3846	3.19864	0.8	TGAGCAGATCCTTATATTTGCGATCGAGTTTTCTTTCTGTGATACTATTAATGCTGCACTAATTCGTATTTCTATGATATTTTAACGAAGTGAATATTCCNNNNNNNNNNCATTTCGTTAAAATGAATAATCTTTGCGTCTTTTTTATCTGTTTGGTTCCTACTTTTCCTTTAAGTATAAAACTTCGGCGGTTTTGTTTCGTTAGTGTTT
	46	30.056				Marker24683	3.19864	10.8	TTTCCACCGTTCCTTGCTTTCTTTCATTACGTCTCTTTTTCTGCTGCTTCTTCCCTTGTTGCTTCCTCCCTGACCTGTCTTTATCTTACTGCTCTTATCTNNNNNNNNNNTATGTCTGTTCCTCGACCTCGGGATGGAATACATAGCAGGACTTAATTAAGCTACAATGCCAGTTTTATGAATACACCTTTATTAAACCTTACTACTTCA
	46	30.056				Marker19488	3.19864	10.8	AAATTTAGAAGAAAAAAAATGTGTAAAGGAAGTAAAAGAAAATTGAGGGTCTGAGAAAGAAATCTTAACCTCAACGTTCTTCCTTTTAATTCCATCCAGANNNNNNNNNNAATAAAATAATAGGAGAAAATGTAATATAACTTCTCATCTGTATTTACATTTTTCATATGTTTATTTATTTATTTATTTATTTATTGCTTTGGTATTACG
	46	30.056				Marker3850	3.19864	10.8	TGAGCAGATCCTTATATTTGCGATCGAGTTTTCTTTCTGTGATACTATTAATGCTGCACTAATTCGTATTTCTATGATATTTTAACGAAGTGAATATTCCNNNNNNNNNNCATTTCGTTAAAATGAATAATCTTTGCGTCTTTTTTATCTGTTTGGTTCCTACTTTTCCTTTAAGTATAAAACTTCGGCGGTTTTGTTTCGTTAGTGTTT
	46	30.056				Marker1905	3.19864	10.8	AAGTTTTTTTTTCTTTAACAAAAATATTCTTGTAACCTACCAGATAATACAAAGGCAGAAAAAAAAAAAACGCAAATTTTTGAACCAGGTGAAATACATANNNNNNNNNNAAGACGTGTAACTTATTCATGTTATGACCGAGACATTTTCCCTGTTTCTCGTTGTGCCGGTAAGAAATAGCCGTGTATATTCACATGATTAGGCGCCCAG
	46	30.056				Marker25957	3.19864	10.8	ACTGATACACTCACTCACTCTTTCACTCGCTAGTCGCTTCATTCACCTCATTAGAGCACAACAATTTAAAAAAAATATGAAAGAAATAGACAAGAGCGCANNNNNNNNNNTGGAAGTCTTATTTAATTTTCGTTTTTGTTTTCTTGAGAAAAAGGAAGAAGGGAGAGAGAGTGAGAAGCAGTATTATGGCTTATTGCTTTTCACGGTAGG
	46	30.056				Marker1904	3.19864	10.8	AAGTTTTTTTTTCTTTAACAAAAATATTCTTGTAACCTACCAGATAATACAAAGGCAGAAAAAAAAAAAACGCAAATTTTTGAACCAGGTGAAATACATANNNNNNNNNNAAGACGTGTAACTTATTCATGTTATGACCGAGACATTTTCCCTGTTTCTCGTTGTGCCGGTAAGAAATAGCCGTGTATATTCACATGATTAGGCGCCCAG
	46	30.056				Marker30950	3.19864	10.8	AACAAAGTGGATTTTTTGTGAGATGTTGTGTGGGAGTCGTTTTAACACGTTATTTTGTTGTTGTTGTTGTTGCTTTTGTTGTTAGTGCTGTTGCTGGTGTNNNNNNNNNNAAACTACCTCTGCCACCACTACCAGCACCACCTTCGGCACCAGAAACACCATTGCCAGTTACAGCAACAGCAACAACATCACCCACCATAAACACCAAAA
DLS2	@40	0	0	0	5
	40	0				Marker133980	3.09692	10.5	ATTTTCAAAGCCGACATGAGTAACCTGCAATGCAAATCTCAACTTTTCCAAAGCAGCAACGTGCCAAAGAATGTGTCCTTAGAGTAATCATCTATCAATTNNNNNNNNNNGAAAACCTAGTAAAAGTTTGAAAATTCATAATGGAAAGAGAGAGAGAGAGAGAGAGAGAGAGAAGGGGATTGAGGAGAGGCGCTGGGAGGTATTAGAGGG
	40	0				Marker1653	3.09692	10.5	CGCTACCAGTGCCACATGCATCACGCCTCGCTGCTGAGCCTAAAGGGACTAGAGCTAGAGCGCCTGGCTGTCAGTGTGTCGCAGTGTGGAATCCTTGGTGNNNNNNNNNNAGTCTCCCTACCACTTTGCCTAAACCGCACAAGCAGCTCCTTATTAAGGCACCTCGGGAGATGAAGAGGCAGGACGAACACGCTCCCTCCTCTAATACTG
	40	0				Marker6974	3.09692	10.5	TTTTCTATTTGGCTGTTATCCTTGCCATGTCCCATTTCCGTCCTTACCACTAACTGTATTTTCCTTTTCTGTCATACTCCTGTGCTCCGTTCCCGTCCTTNNNNNNNNNNTTTTTATTTCGTTAGACGTACATTCAGAGCAGCGAACGTAATATCATAGCAGTATTGTGTCTGCCCTTTGATTCGCTGCCTAGAACTGCAACGTTTCCTG
	40	0				Marker43608	3.09692	10.5	CATAACATTGTCTGTCACTTCAGACGTAGAGACCTTTGGGATCAAACAAACACGAATGTCGTTTGAAATACGTGACTAATGCTTTTGCTGACAGACTCTCNNNNNNNNNNGGTCTTCAAAGGTGTTTTTCGTGTTTCTAATCATAGTTTAACACGGTTCTTGCATCGTTAATAGGAAGAACACTTATGAGAACCTGACTAATTATATCTG
	40	0				Marker48059	3.09692	10.5	ATTATGCACGCCGGCGAGACGCATTATCCACGCGTCCAGAACTATTACACTGCCAGTGTTGTTTTTTCTTGCTAGTTTGTATTCTAGAACGGCTATGTTTNNNNNNNNNNTCCCGTGTCACCTTCCCACACTCTCTGTTCTCCACGTAAGCCTACTGCAGCAGTGTTCCTCCCCTCTCCAGTCAGGTGTAAAATTATCGCCAGTCTCACA
	@46	28.841	32.681	3.84	39
	46	28.841				Marker12991	3.51105	1.4	ACACACACACACACATAAGGATGAACGCCACTGACTGAGATGAACTCCTTGGCTAAATACAGCTTGGCATGTGTCTAAGACCATTTCTTCCCGTCTCTTCNNNNNNNNNNTACTTGTAGCAAAGGAGATCCTGCGTCATTTAATACTTAAGAACCTAAGAAGATGACAAAAAAATATGTAAGAAGTAATCAGGGTTTCACGGGACAGTCC
	46	28.841				Marker21079	3.51105	1.4	GATGGCTTCTTGCAGCTTCCCTTATTTTCTTATGTTCTCAGGTTATACTATTATAATACTAAAGTTGCTCGGCGCGGAAACTATTAATTCATTGTCTCCTNNNNNNNNNNTCATCCAGGTCACCGTATTATACAGCAGCATTTTTGGTAACTCCTCCTCCTCCTCCTCTTCTTCTTTCATATTCATATTCTTTCATATTCTTTCATATTC
	46	28.841				Marker21076	3.51105	1.4	GATGGCTTCTTGCAGCTTCCCTTATTTTCTTATGTTCTCAGGTTATACTATTATAATACTAAAGTTGCTCGGCGCGGAAACTATTAATTCATTGTCTCCTNNNNNNNNNNTCATCCAGGTCACCGTATTATACAGCAGCATTTTTGGTAACTCCTCCTCCTCCTCCTCTTCTTCTTTCATATTCATATTCTTTCATATTCTTTCATATTC
	46	28.841				Marker8482	3.51105	1.4	AATTTGTTCTTATCAGCCCCCGACGCGTTCTCTGTAAATTAGGAAAGAGAAGAAAGGAATTGGTCCGATAACTACCCATCACTACTGCCAAACGCCGCCANNNNNNNNNNATGTGAAGGAAATTGGAATCGGTTTAGTGGATCTTCGGTGCGTCGATCGTTCAGATGCTTTACTAATTATAATACACACACTGGTGATCCAGACATGATA
	46	28.841				Marker19491	3.51105	1.4	AAATTTAGAAGAAAAAAAATGTGTAAAGGAAGTAAAAGAAAATTGAGGGTCTGAGAAAGAAATCTTAACCTCAACGTTCTTCCTTTTAATTCCATCCAGANNNNNNNNNNAATAAAATAATAGGAGAAAATGTAATATAACTTCTCATCTGTATTTACATTTTTCATATGTTTATTTATTTATTTATTTATTTATTGCTTTGGTATTACG
	46	28.841				Marker33661	3.51105	1.4	ACAGTTTGAATAAAAATAAAAGTAATTACTTTGACCATTGTAGCAAATTTGTATAAAATATTTTTACACGATTTAATGATGAGTTCATTGTGCTGATTCANNNNNNNNNNTCACAAGACTTCAGCGATCCAACCAGAACTGATCACCGGCGACCCGAGCAGAGTTGGTTGTCGAGTGTCTGTAGCGTCAATGTACGACTTCCCTCTTCAA
	46	28.841				Marker8481	3.51105	1.4	AATTTGTTCTTATCAGCCCCCGACGCGTTCTCTGTAAATTAGGAAAGAGAAGAAAGGAATTGGTCCGATAACTACCCATCACTACTGCCAAACGCCGCCANNNNNNNNNNATGTGAAGGAAATTGGAATCGGTTTAGTGGATCTTCGGTGCGTCGATCGTTCAGATGCTTTACTAATTATAATACACACACTGGTGATCCAGACATGATA
	46	30.056				Marker44097	3.74312	1.6	ATTACTCATTCTTTAGAAAAAAATTGATAAAAAAGATAAGCTAGTATTGCGTGCTGGTCTAAAACTGACGTGATTATCCTGGTAATTATGTTTATTTCGTNNNNNNNNNNCTCTAATACTGTCATTCCCGAAGATTACAGTACTTTGGTCTAATGGGAGACAAATATTTGGCAGTGACGCTCTCGTGTTTCCCAGTAACACATCGCGTAA
	46	30.056				Marker24683	3.74312	1.6	TTTCCACCGTTCCTTGCTTTCTTTCATTACGTCTCTTTTTCTGCTGCTTCTTCCCTTGTTGCTTCCTCCCTGACCTGTCTTTATCTTACTGCTCTTATCTNNNNNNNNNNTATGTCTGTTCCTCGACCTCGGGATGGAATACATAGCAGGACTTAATTAAGCTACAATGCCAGTTTTATGAATACACCTTTATTAAACCTTACTACTTCA
	46	30.056				Marker25957	3.74312	1.6	ACTGATACACTCACTCACTCTTTCACTCGCTAGTCGCTTCATTCACCTCATTAGAGCACAACAATTTAAAAAAAATATGAAAGAAATAGACAAGAGCGCANNNNNNNNNNTGGAAGTCTTATTTAATTTTCGTTTTTGTTTTCTTGAGAAAAAGGAAGAAGGGAGAGAGAGTGAGAAGCAGTATTATGGCTTATTGCTTTTCACGGTAGG
	46	30.056				Marker3850	3.74312	1.6	TGAGCAGATCCTTATATTTGCGATCGAGTTTTCTTTCTGTGATACTATTAATGCTGCACTAATTCGTATTTCTATGATATTTTAACGAAGTGAATATTCCNNNNNNNNNNCATTTCGTTAAAATGAATAATCTTTGCGTCTTTTTTATCTGTTTGGTTCCTACTTTTCCTTTAAGTATAAAACTTCGGCGGTTTTGTTTCGTTAGTGTTT
	46	30.056				Marker1905	3.74312	1.6	AAGTTTTTTTTTCTTTAACAAAAATATTCTTGTAACCTACCAGATAATACAAAGGCAGAAAAAAAAAAAACGCAAATTTTTGAACCAGGTGAAATACATANNNNNNNNNNAAGACGTGTAACTTATTCATGTTATGACCGAGACATTTTCCCTGTTTCTCGTTGTGCCGGTAAGAAATAGCCGTGTATATTCACATGATTAGGCGCCCAG
	46	30.056				Marker37201	3.74312	1.6	TGTACTGGTTTCCACACACTGACCAGACTGTCTTCCCTCACTGTATCAGTTTAGCTCTCTCAGCTTTTCTCTCTCCTATTGGTTGCCACACGTTGTTCAGNNNNNNNNNNATCTTGACCACAGTAAGTTCGACACAGTTTGTCGGTGTTAATGGTATATTTTTCTCTGCTTATAACTGTGGTCAGGGATTGCATAACGTTCTTTTATTGT
	46	30.056				Marker3846	3.74312	1.6	TGAGCAGATCCTTATATTTGCGATCGAGTTTTCTTTCTGTGATACTATTAATGCTGCACTAATTCGTATTTCTATGATATTTTAACGAAGTGAATATTCCNNNNNNNNNNCATTTCGTTAAAATGAATAATCTTTGCGTCTTTTTTATCTGTTTGGTTCCTACTTTTCCTTTAAGTATAAAACTTCGGCGGTTTTGTTTCGTTAGTGTTT
	46	30.056				Marker3851	3.74312	12.5	TGAGCAGATCCTTATATTTGCGATCGAGTTTTCTTTCTGTGATACTATTAATGCTGCACTAATTCGTATTTCTATGATATTTTAACGAAGTGAATATTCCNNNNNNNNNNCATTTCGTTAAAATGAATAATCTTTGCGTCTTTTTTATCTGTTTGGTTCCTACTTTTCCTTTAAGTATAAAACTTCGGCGGTTTTGTTTCGTTAGTGTTT
	46	30.056				Marker30950	3.74312	12.5	AACAAAGTGGATTTTTTGTGAGATGTTGTGTGGGAGTCGTTTTAACACGTTATTTTGTTGTTGTTGTTGTTGCTTTTGTTGTTAGTGCTGTTGCTGGTGTNNNNNNNNNNAAACTACCTCTGCCACCACTACCAGCACCACCTTCGGCACCAGAAACACCATTGCCAGTTACAGCAACAGCAACAACATCACCCACCATAAACACCAAAA
	46	30.056				Marker1904	3.74312	12.5	AAGTTTTTTTTTCTTTAACAAAAATATTCTTGTAACCTACCAGATAATACAAAGGCAGAAAAAAAAAAAACGCAAATTTTTGAACCAGGTGAAATACATANNNNNNNNNNAAGACGTGTAACTTATTCATGTTATGACCGAGACATTTTCCCTGTTTCTCGTTGTGCCGGTAAGAAATAGCCGTGTATATTCACATGATTAGGCGCCCAG
	46	30.056				Marker2388	3.74312	12.5	ATTTCCACATTTATCGAAAGTTTTAGGTGTTGTTCATGATCATAGTCATATTTCAACAAGAATTCCATATCATCAGTGGAGAAAAAATATTCATGATTATNNNNNNNNNNTCGCGATGATTTATGAAAGATTTTGCGTCACATCTGGGAGAAACATTCAAGAAAAAATTGACTTATCATCCTTGTGGCGTTTGAAAACAATAAACAAAGC
	46	30.056				Marker44096	3.74312	12.5	ATTACTCATTCTTTAGAAAAAAATTGATAAAAAAGATAAGCTAGTATTGCGTGCTGGTCTAAAACTGACGTGATTATCCTGGTAATTATGTTTATTTCGTNNNNNNNNNNCTCTAATACTGTCATTCCCGAAGATTACAGTACTTTGGTCTAATGGGAGACAAATATTTGGCAGTGACGCTCTCGTGTTTCCCAGTAACACATCGCGTAA
	46	30.056				Marker3849	3.74312	12.5	TGAGCAGATCCTTATATTTGCGATCGAGTTTTCTTTCTGTGATACTATTAATGCTGCACTAATTCGTATTTCTATGATATTTTAACGAAGTGAATATTCCNNNNNNNNNNCATTTCGTTAAAATGAATAATCTTTGCGTCTTTTTTATCTGTTTGGTTCCTACTTTTCCTTTAAGTATAAAACTTCGGCGGTTTTGTTTCGTTAGTGTTT
	46	30.056				Marker19488	3.74312	12.5	AAATTTAGAAGAAAAAAAATGTGTAAAGGAAGTAAAAGAAAATTGAGGGTCTGAGAAAGAAATCTTAACCTCAACGTTCTTCCTTTTAATTCCATCCAGANNNNNNNNNNAATAAAATAATAGGAGAAAATGTAATATAACTTCTCATCTGTATTTACATTTTTCATATGTTTATTTATTTATTTATTTATTTATTGCTTTGGTATTACG
	46	30.837				Marker17325	3.47207	11.7	TATCTGTCCATGTATGGAGAGCTGCTCTTACATATGGGGAGGTTCAGCTCATTCAGCCCTCCTAAACAAGATGGAGTCAAAATTTCTAGTCTTATCGATTNNNNNNNNNNCCCTCTTGATCCATGAATACGTTCCTGTCACTTGATTGCATACACTGTTATCAGCATAATAGAGTATGTAAAGCCAAAAGTTATCCCTCGTCTTCTACAA
	46	30.837				Marker134408	3.47207	11.7	TTAATACAGATGAGAGGTACATCTGAAGGGATGCAACACGATGACCTCAAATGAAATGGAGGGACTGGGTGCAGAACTGTGCATTTACCGATTGGGCTATNNNNNNNNNNATTAAATTGTCTGAAATTATGTTTTGTCTTTGCTTAGGACAGACATAGGCAAGTACTTGACAATTTGAGAAATGCTTGTCTCCATCATGTTTAGACTGTA
	46	30.837				Marker35550	3.47207	11.6	AAAGGCGGCGCGGCATGGTGGGCAGCGCGGCGGGCTGATGCGCTCTACGATTAAATTATGCCAAAAAATTAATTCCTCCCAGACCTTCCCCAGAGCTGGTNNNNNNNNNNCGCGCGAGGTGCAGGAAGAAGTATAATGGGAGGCGCCTTATCTACATTACCGCGGGTTCCTCCGTAATACAAATACAATTATTACTCCCTCGTCCCTACT
	46	30.837				Marker7391	3.47207	11.6	ATATTTTCTTTATGTTTTCTTTATGTGTATCATCTTCTCTTTCGGTCCAGGGATCCTTTTTTATATATCCACTATTCAGGCTTTCCTTACATTTTACCCCNNNNNNNNNNGCCTTTTTACACCCACTATCTTCCTGACACCCTCCCATTCCCCCGCTTTTTCCTCGTTTTGCGCATCACAAATCTCCCAGCTCTTTTTCCCACCACTACC
	46	31.228				Marker40739	3.42328	11.5	CAACTCGCCCCCACCACCCGCCATTACCTCACCTAAACCTAGACGATGCTGGTCCCTTCCTCAGAATGACTGATTCGGAATTGAAGGCTGATAAGGATCTNNNNNNNNNNGATATATTGGTTCTCCTTCCACTCATTACCAACCAAGGAACATGTCACCAGAGGACAGAATGGTGCCTTCCTGTTCCTTATCATCAGTATTTTAAAAGCC
	46	31.228				Marker3845	3.42328	11.5	TGAGCAGATCCTTATATTTGCGATCGAGTTTTCTTTCTGTGATACTATTAATGCTGCACTAATTCGTATTTCTATGATATTTTAACGAAGTGAATATTCCNNNNNNNNNNCATTTCGTTAAAATGAATAATCTTTGCGTCTTTTTTATCTGTTTGGTTCCTACTTTTCCTTTAAGTATAAAACTTCGGCGGTTTTGTTTCGTTAGTGTTT
	46	31.228				Marker23029	3.42328	11.5	AGAGCCAACGGGCACGGAACCCTCCAGTAACAGACTGACAGGCTAGCCATCAAAGAAGGTGGCACCACCGACCACGCATCGAGCCCCGCCACCACGACCANNNNNNNNNNCTCCTTCCACCACTGTCAGTCACTTTGATACAACCAGCAACAAAGACTTGCCATATGATTTAGGTTTATTTGTCATCTTCACTCACTCCATCCAAACCAG
	46	31.618				Marker17323	3.25812	11	TATCTGTCCATGTATGGAGAGCTGCTCTTACATATGGGGAGGTTCAGCTCATTCAGCCCTCCTAAACAAGATGGAGTCAAAATTTCTAGTCTTATCGATTNNNNNNNNNNCCCTCTTGATCCATGAATACGTTCCTGTCACTTGATTGCATACACTGTTATCAGCATAATAGAGTATGTAAAGCCAAAAGTTATCCCTCGTCTTCTACAA
	46	31.618				Marker18141	3.25812	11	ACTAATAAGGAAGAGAGTAAAATTGGTTGTTTATGGATGGCGATGGCAACTGGTGGAAGGGATAGATAGGAATAGGTGGCTATGGAAATAGAAGGAAGTGNNNNNNNNNNGATGGGGGGTGTGATGTACGTGATAGAGGTGATGAGACTAATGGGATGGATGGTGGTAATGGGATGATAGATGGTGAGAGGTGGTGATGAATAGGCTATG
	46	31.618				Marker17324	3.25812	11	TATCTGTCCATGTATGGAGAGCTGCTCTTACATATGGGGAGGTTCAGCTCATTCAGCCCTCCTAAACAAGATGGAGTCAAAATTTCTAGTCTTATCGATTNNNNNNNNNNCCCTCTTGATCCATGAATACGTTCCTGTCACTTGATTGCATACACTGTTATCAGCATAATAGAGTATGTAAAGCCAAAAGTTATCCCTCGTCTTCTACAA
	46	31.618				Marker8848	3.25812	11	TGCAAAACCCACAAATATTTAAAATTTACGATTCTAGTAACCTGAAGAGTAAAGCAGCAGCAGCAGTCACGCGTCAGTGTTGCGTGATGGCAGACATCACNNNNNNNNNNGTATTTTTATTTTTTTTTTACCATTGATTGGCGGCATATAGAAATTCATATTTTGTTGCTAAGCCTTTTATTTCTCTCATGATTTCGTGACCCAAATGGT
	46	31.618				Marker12532	3.25812	11	GACCCTACACTCCGGCAATCAACTCTAATGATTTGGCACTTCCAGGCGCAGCGATATGTGGTAGTTGTGGCGCAGATGTGGTGCCTGTGTGGCGCTGTTGNNNNNNNNNNTGTTGTTGTTGTTGTTGTTGTTGTTGTTGTTGTTGTTCTTGTTGTTCTTGTTGTTCTTGTCGTTATTGTTCTCAACAATGATGTTGATGGTAGCAGTGGT
	46	31.618				Marker12034	3.25812	11	TGATATGATTATGACTATGACCGAGATAAATAGTTTAAAGACAAAAGAATGACTAAAAAGAAAAAATCTCACCGGAATCATAATTTGTGATCGAGTAATTNNNNNNNNNNTCTTGCATTCCTATTTATCTACTTTTTCCTTCGATAAACTGTTAAACTTTTAAACTGATGAATGAACTTTGTCTATAAACGAAAAGCTCTTCAGTAATCA
	46	31.618				Marker27445	3.25812	1	TGTGGGGAAGCGTGGAAGAGAAGTGTGTTGGTAATGTGGAGGGGAGTGAGGCGTGAAGCACTGATAAAAAAGGATATGGCGTGAATAGTAAAACGAATTTNNNNNNNNNNACCTGTGTGAGTGGCTTGCACCACGCCGACCAGCCAGCTAACCAACCGACCAAGCAACGACCTCCGGAGATGGAATTGCGATCATATAACCTGATATCAC
	46	31.618				Marker17322	3.25812	1	TATCTGTCCATGTATGGAGAGCTGCTCTTACATATGGGGAGGTTCAGCTCATTCAGCCCTCCTAAACAAGATGGAGTCAAAATTTCTAGTCTTATCGATTNNNNNNNNNNCCCTCTTGATCCATGAATACGTTCCTGTCACTTGATTGCATACACTGTTATCAGCATAATAGAGTATGTAAAGCCAAAAGTTATCCCTCGTCTTCTACAA
	46	31.618				Marker18139	3.25812	1	ACTAATAAGGAAGAGAGTAAAATTGGTTGTTTATGGATGGCGATGGCAACTGGTGGAAGGGATAGATAGGAATAGGTGGCTATGGAAATAGAAGGAAGTGNNNNNNNNNNGATGGGGGGTGTGATGTACGTGATAGAGGTGATGAGACTAATGGGATGGATGGTGGTAATGGGATGATAGATGGTGAGAGGTGGTGATGAATAGGCTATG
	46	32.681				Marker12419	3.06161	8.6	AATATTTGAAGTACAGGGATACATATTTAAGGAGCAAAGTTTATAAATAGTGCCATTGCTGTGGAAGGTACCTAATATTAATATCTATAATTTTTCAACANNNNNNNNNNTCCCTGACAGCTTGCCTGAGTACATAAACACTGCCTCTAATCACATCAACTCTGACTTTTAACGGCACACTTTTAACAGTTTTGATTTTGACGCTAATGA
	46	32.681				Marker22722	3.06161	8.6	TGATTATCTCCTTGCTTATCCTGGAGACTCATTACCTTTACCGGACTTCACCAGATCAGAATATTTCGGATTGAGGAACAACACTAAACACAGTGGTAGTNNNNNNNNNNTTAGTATAAGCCTGGTGGTCTCTTGGAGGCATCTTATTTTCTTATGTTCTTAGGTTCTTACGTTTTTTTAATTCTTGGTATTTTTACAGACAAACAAGAC
FFLC	@46	30.056	30.837	0.781	18
	46	30.056				Marker30950	3.02458	1.2	AACAAAGTGGATTTTTTGTGAGATGTTGTGTGGGAGTCGTTTTAACACGTTATTTTGTTGTTGTTGTTGTTGCTTTTGTTGTTAGTGCTGTTGCTGGTGTNNNNNNNNNNAAACTACCTCTGCCACCACTACCAGCACCACCTTCGGCACCAGAAACACCATTGCCAGTTACAGCAACAGCAACAACATCACCCACCATAAACACCAAAA
	46	30.056				Marker37201	3.02458	1.2	TGTACTGGTTTCCACACACTGACCAGACTGTCTTCCCTCACTGTATCAGTTTAGCTCTCTCAGCTTTTCTCTCTCCTATTGGTTGCCACACGTTGTTCAGNNNNNNNNNNATCTTGACCACAGTAAGTTCGACACAGTTTGTCGGTGTTAATGGTATATTTTTCTCTGCTTATAACTGTGGTCAGGGATTGCATAACGTTCTTTTATTGT
	46	30.056				Marker44097	3.02458	1.2	ATTACTCATTCTTTAGAAAAAAATTGATAAAAAAGATAAGCTAGTATTGCGTGCTGGTCTAAAACTGACGTGATTATCCTGGTAATTATGTTTATTTCGTNNNNNNNNNNCTCTAATACTGTCATTCCCGAAGATTACAGTACTTTGGTCTAATGGGAGACAAATATTTGGCAGTGACGCTCTCGTGTTTCCCAGTAACACATCGCGTAA
	46	30.056				Marker19488	3.02458	1.2	AAATTTAGAAGAAAAAAAATGTGTAAAGGAAGTAAAAGAAAATTGAGGGTCTGAGAAAGAAATCTTAACCTCAACGTTCTTCCTTTTAATTCCATCCAGANNNNNNNNNNAATAAAATAATAGGAGAAAATGTAATATAACTTCTCATCTGTATTTACATTTTTCATATGTTTATTTATTTATTTATTTATTTATTGCTTTGGTATTACG
	46	30.056				Marker1905	3.02458	1.2	AAGTTTTTTTTTCTTTAACAAAAATATTCTTGTAACCTACCAGATAATACAAAGGCAGAAAAAAAAAAAACGCAAATTTTTGAACCAGGTGAAATACATANNNNNNNNNNAAGACGTGTAACTTATTCATGTTATGACCGAGACATTTTCCCTGTTTCTCGTTGTGCCGGTAAGAAATAGCCGTGTATATTCACATGATTAGGCGCCCAG
	46	30.056				Marker3850	3.02458	1.2	TGAGCAGATCCTTATATTTGCGATCGAGTTTTCTTTCTGTGATACTATTAATGCTGCACTAATTCGTATTTCTATGATATTTTAACGAAGTGAATATTCCNNNNNNNNNNCATTTCGTTAAAATGAATAATCTTTGCGTCTTTTTTATCTGTTTGGTTCCTACTTTTCCTTTAAGTATAAAACTTCGGCGGTTTTGTTTCGTTAGTGTTT
	46	30.056				Marker3851	3.02458	1.2	TGAGCAGATCCTTATATTTGCGATCGAGTTTTCTTTCTGTGATACTATTAATGCTGCACTAATTCGTATTTCTATGATATTTTAACGAAGTGAATATTCCNNNNNNNNNNCATTTCGTTAAAATGAATAATCTTTGCGTCTTTTTTATCTGTTTGGTTCCTACTTTTCCTTTAAGTATAAAACTTCGGCGGTTTTGTTTCGTTAGTGTTT
	46	30.056				Marker3846	3.02458	10.3	TGAGCAGATCCTTATATTTGCGATCGAGTTTTCTTTCTGTGATACTATTAATGCTGCACTAATTCGTATTTCTATGATATTTTAACGAAGTGAATATTCCNNNNNNNNNNCATTTCGTTAAAATGAATAATCTTTGCGTCTTTTTTATCTGTTTGGTTCCTACTTTTCCTTTAAGTATAAAACTTCGGCGGTTTTGTTTCGTTAGTGTTT
	46	30.056				Marker24683	3.02458	10.3	TTTCCACCGTTCCTTGCTTTCTTTCATTACGTCTCTTTTTCTGCTGCTTCTTCCCTTGTTGCTTCCTCCCTGACCTGTCTTTATCTTACTGCTCTTATCTNNNNNNNNNNTATGTCTGTTCCTCGACCTCGGGATGGAATACATAGCAGGACTTAATTAAGCTACAATGCCAGTTTTATGAATACACCTTTATTAAACCTTACTACTTCA
	46	30.056				Marker44096	3.02458	10.3	ATTACTCATTCTTTAGAAAAAAATTGATAAAAAAGATAAGCTAGTATTGCGTGCTGGTCTAAAACTGACGTGATTATCCTGGTAATTATGTTTATTTCGTNNNNNNNNNNCTCTAATACTGTCATTCCCGAAGATTACAGTACTTTGGTCTAATGGGAGACAAATATTTGGCAGTGACGCTCTCGTGTTTCCCAGTAACACATCGCGTAA
	46	30.056				Marker1904	3.02458	10.3	AAGTTTTTTTTTCTTTAACAAAAATATTCTTGTAACCTACCAGATAATACAAAGGCAGAAAAAAAAAAAACGCAAATTTTTGAACCAGGTGAAATACATANNNNNNNNNNAAGACGTGTAACTTATTCATGTTATGACCGAGACATTTTCCCTGTTTCTCGTTGTGCCGGTAAGAAATAGCCGTGTATATTCACATGATTAGGCGCCCAG
	46	30.056				Marker2388	3.02458	10.3	ATTTCCACATTTATCGAAAGTTTTAGGTGTTGTTCATGATCATAGTCATATTTCAACAAGAATTCCATATCATCAGTGGAGAAAAAATATTCATGATTATNNNNNNNNNNTCGCGATGATTTATGAAAGATTTTGCGTCACATCTGGGAGAAACATTCAAGAAAAAATTGACTTATCATCCTTGTGGCGTTTGAAAACAATAAACAAAGC
	46	30.056				Marker3849	3.02458	10.2	TGAGCAGATCCTTATATTTGCGATCGAGTTTTCTTTCTGTGATACTATTAATGCTGCACTAATTCGTATTTCTATGATATTTTAACGAAGTGAATATTCCNNNNNNNNNNCATTTCGTTAAAATGAATAATCTTTGCGTCTTTTTTATCTGTTTGGTTCCTACTTTTCCTTTAAGTATAAAACTTCGGCGGTTTTGTTTCGTTAGTGTTT
	46	30.056				Marker25957	3.02458	10.2	ACTGATACACTCACTCACTCTTTCACTCGCTAGTCGCTTCATTCACCTCATTAGAGCACAACAATTTAAAAAAAATATGAAAGAAATAGACAAGAGCGCANNNNNNNNNNTGGAAGTCTTATTTAATTTTCGTTTTTGTTTTCTTGAGAAAAAGGAAGAAGGGAGAGAGAGTGAGAAGCAGTATTATGGCTTATTGCTTTTCACGGTAGG
	46	30.837				Marker134408	3.03586	10.3	TTAATACAGATGAGAGGTACATCTGAAGGGATGCAACACGATGACCTCAAATGAAATGGAGGGACTGGGTGCAGAACTGTGCATTTACCGATTGGGCTATNNNNNNNNNNATTAAATTGTCTGAAATTATGTTTTGTCTTTGCTTAGGACAGACATAGGCAAGTACTTGACAATTTGAGAAATGCTTGTCTCCATCATGTTTAGACTGTA
	46	30.837				Marker17325	3.03586	10.3	TATCTGTCCATGTATGGAGAGCTGCTCTTACATATGGGGAGGTTCAGCTCATTCAGCCCTCCTAAACAAGATGGAGTCAAAATTTCTAGTCTTATCGATTNNNNNNNNNNCCCTCTTGATCCATGAATACGTTCCTGTCACTTGATTGCATACACTGTTATCAGCATAATAGAGTATGTAAAGCCAAAAGTTATCCCTCGTCTTCTACAA
	46	30.837				Marker7391	3.03586	10.3	ATATTTTCTTTATGTTTTCTTTATGTGTATCATCTTCTCTTTCGGTCCAGGGATCCTTTTTTATATATCCACTATTCAGGCTTTCCTTACATTTTACCCCNNNNNNNNNNGCCTTTTTACACCCACTATCTTCCTGACACCCTCCCATTCCCCCGCTTTTTCCTCGTTTTGCGCATCACAAATCTCCCAGCTCTTTTTCCCACCACTACC
	46	30.837				Marker35550	3.03586	10.3	AAAGGCGGCGCGGCATGGTGGGCAGCGCGGCGGGCTGATGCGCTCTACGATTAAATTATGCCAAAAAATTAATTCCTCCCAGACCTTCCCCAGAGCTGGTNNNNNNNNNNCGCGCGAGGTGCAGGAAGAAGTATAATGGGAGGCGCCTTATCTACATTACCGCGGGTTCCTCCGTAATACAAATACAATTATTACTCCCTCGTCCCTACT
FFWC	@46	25.178	32.681	7.503	41
	46	25.178				Marker8847	3.36565	1.8	TGCAAAACCCACAAATATTTAAAATTTACGATTCTAGTAACCTGAAGAGTAAAGCAGCAGCAGCAGTCACGCGTCAGTGTTGCGTGATGGCAGACATCACNNNNNNNNNNGTATTTTTATTTTTTTTTTACCATTGATTGGCGGCATATAGAAATTCATATTTTGTTGCTAAGCCTTTTATTTCTCTCATGATTTCGTGACCCAAATGGT
	46	26.393				Marker8846	3.51664	1.2	TGCAAAACCCACAAATATTTAAAATTTACGATTCTAGTAACCTGAAGAGTAAAGCAGCAGCAGCAGTCACGCGTCAGTGTTGCGTGATGGCAGACATCACNNNNNNNNNNGTATTTTTATTTTTTTTTTACCATTGATTGGCGGCATATAGAAATTCATATTTTGTTGCTAAGCCTTTTATTTCTCTCATGATTTCGTGACCCAAATGGT
	46	28.841				Marker8482	3.57339	1.4	AATTTGTTCTTATCAGCCCCCGACGCGTTCTCTGTAAATTAGGAAAGAGAAGAAAGGAATTGGTCCGATAACTACCCATCACTACTGCCAAACGCCGCCANNNNNNNNNNATGTGAAGGAAATTGGAATCGGTTTAGTGGATCTTCGGTGCGTCGATCGTTCAGATGCTTTACTAATTATAATACACACACTGGTGATCCAGACATGATA
	46	28.841				Marker21076	3.57339	1.4	GATGGCTTCTTGCAGCTTCCCTTATTTTCTTATGTTCTCAGGTTATACTATTATAATACTAAAGTTGCTCGGCGCGGAAACTATTAATTCATTGTCTCCTNNNNNNNNNNTCATCCAGGTCACCGTATTATACAGCAGCATTTTTGGTAACTCCTCCTCCTCCTCCTCTTCTTCTTTCATATTCATATTCTTTCATATTCTTTCATATTC
	46	28.841				Marker21079	3.57339	1.4	GATGGCTTCTTGCAGCTTCCCTTATTTTCTTATGTTCTCAGGTTATACTATTATAATACTAAAGTTGCTCGGCGCGGAAACTATTAATTCATTGTCTCCTNNNNNNNNNNTCATCCAGGTCACCGTATTATACAGCAGCATTTTTGGTAACTCCTCCTCCTCCTCCTCTTCTTCTTTCATATTCATATTCTTTCATATTCTTTCATATTC
	46	28.841				Marker19491	3.57339	1.4	AAATTTAGAAGAAAAAAAATGTGTAAAGGAAGTAAAAGAAAATTGAGGGTCTGAGAAAGAAATCTTAACCTCAACGTTCTTCCTTTTAATTCCATCCAGANNNNNNNNNNAATAAAATAATAGGAGAAAATGTAATATAACTTCTCATCTGTATTTACATTTTTCATATGTTTATTTATTTATTTATTTATTTATTGCTTTGGTATTACG
	46	28.841				Marker8481	3.57339	1.4	AATTTGTTCTTATCAGCCCCCGACGCGTTCTCTGTAAATTAGGAAAGAGAAGAAAGGAATTGGTCCGATAACTACCCATCACTACTGCCAAACGCCGCCANNNNNNNNNNATGTGAAGGAAATTGGAATCGGTTTAGTGGATCTTCGGTGCGTCGATCGTTCAGATGCTTTACTAATTATAATACACACACTGGTGATCCAGACATGATA
	46	28.841				Marker12991	3.57339	1.4	ACACACACACACACATAAGGATGAACGCCACTGACTGAGATGAACTCCTTGGCTAAATACAGCTTGGCATGTGTCTAAGACCATTTCTTCCCGTCTCTTCNNNNNNNNNNTACTTGTAGCAAAGGAGATCCTGCGTCATTTAATACTTAAGAACCTAAGAAGATGACAAAAAAATATGTAAGAAGTAATCAGGGTTTCACGGGACAGTCC
	46	28.841				Marker33661	3.57339	1.4	ACAGTTTGAATAAAAATAAAAGTAATTACTTTGACCATTGTAGCAAATTTGTATAAAATATTTTTACACGATTTAATGATGAGTTCATTGTGCTGATTCANNNNNNNNNNTCACAAGACTTCAGCGATCCAACCAGAACTGATCACCGGCGACCCGAGCAGAGTTGGTTGTCGAGTGTCTGTAGCGTCAATGTACGACTTCCCTCTTCAA
	46	30.056				Marker2388	3.89389	1.6	ATTTCCACATTTATCGAAAGTTTTAGGTGTTGTTCATGATCATAGTCATATTTCAACAAGAATTCCATATCATCAGTGGAGAAAAAATATTCATGATTATNNNNNNNNNNTCGCGATGATTTATGAAAGATTTTGCGTCACATCTGGGAGAAACATTCAAGAAAAAATTGACTTATCATCCTTGTGGCGTTTGAAAACAATAAACAAAGC
	46	30.056				Marker3849	3.89389	1.6	TGAGCAGATCCTTATATTTGCGATCGAGTTTTCTTTCTGTGATACTATTAATGCTGCACTAATTCGTATTTCTATGATATTTTAACGAAGTGAATATTCCNNNNNNNNNNCATTTCGTTAAAATGAATAATCTTTGCGTCTTTTTTATCTGTTTGGTTCCTACTTTTCCTTTAAGTATAAAACTTCGGCGGTTTTGTTTCGTTAGTGTTT
	46	30.056				Marker3846	3.89389	1.6	TGAGCAGATCCTTATATTTGCGATCGAGTTTTCTTTCTGTGATACTATTAATGCTGCACTAATTCGTATTTCTATGATATTTTAACGAAGTGAATATTCCNNNNNNNNNNCATTTCGTTAAAATGAATAATCTTTGCGTCTTTTTTATCTGTTTGGTTCCTACTTTTCCTTTAAGTATAAAACTTCGGCGGTTTTGTTTCGTTAGTGTTT
	46	30.056				Marker3851	3.89389	1.6	TGAGCAGATCCTTATATTTGCGATCGAGTTTTCTTTCTGTGATACTATTAATGCTGCACTAATTCGTATTTCTATGATATTTTAACGAAGTGAATATTCCNNNNNNNNNNCATTTCGTTAAAATGAATAATCTTTGCGTCTTTTTTATCTGTTTGGTTCCTACTTTTCCTTTAAGTATAAAACTTCGGCGGTTTTGTTTCGTTAGTGTTT
	46	30.056				Marker3850	3.89389	1.6	TGAGCAGATCCTTATATTTGCGATCGAGTTTTCTTTCTGTGATACTATTAATGCTGCACTAATTCGTATTTCTATGATATTTTAACGAAGTGAATATTCCNNNNNNNNNNCATTTCGTTAAAATGAATAATCTTTGCGTCTTTTTTATCTGTTTGGTTCCTACTTTTCCTTTAAGTATAAAACTTCGGCGGTTTTGTTTCGTTAGTGTTT
	46	30.056				Marker1905	3.89389	1.6	AAGTTTTTTTTTCTTTAACAAAAATATTCTTGTAACCTACCAGATAATACAAAGGCAGAAAAAAAAAAAACGCAAATTTTTGAACCAGGTGAAATACATANNNNNNNNNNAAGACGTGTAACTTATTCATGTTATGACCGAGACATTTTCCCTGTTTCTCGTTGTGCCGGTAAGAAATAGCCGTGTATATTCACATGATTAGGCGCCCAG
	46	30.056				Marker30950	3.89389	1.6	AACAAAGTGGATTTTTTGTGAGATGTTGTGTGGGAGTCGTTTTAACACGTTATTTTGTTGTTGTTGTTGTTGCTTTTGTTGTTAGTGCTGTTGCTGGTGTNNNNNNNNNNAAACTACCTCTGCCACCACTACCAGCACCACCTTCGGCACCAGAAACACCATTGCCAGTTACAGCAACAGCAACAACATCACCCACCATAAACACCAAAA
	46	30.056				Marker37201	3.89389	13	TGTACTGGTTTCCACACACTGACCAGACTGTCTTCCCTCACTGTATCAGTTTAGCTCTCTCAGCTTTTCTCTCTCCTATTGGTTGCCACACGTTGTTCAGNNNNNNNNNNATCTTGACCACAGTAAGTTCGACACAGTTTGTCGGTGTTAATGGTATATTTTTCTCTGCTTATAACTGTGGTCAGGGATTGCATAACGTTCTTTTATTGT
	46	30.056				Marker19488	3.89389	13	AAATTTAGAAGAAAAAAAATGTGTAAAGGAAGTAAAAGAAAATTGAGGGTCTGAGAAAGAAATCTTAACCTCAACGTTCTTCCTTTTAATTCCATCCAGANNNNNNNNNNAATAAAATAATAGGAGAAAATGTAATATAACTTCTCATCTGTATTTACATTTTTCATATGTTTATTTATTTATTTATTTATTTATTGCTTTGGTATTACG
	46	30.056				Marker24683	3.89389	13	TTTCCACCGTTCCTTGCTTTCTTTCATTACGTCTCTTTTTCTGCTGCTTCTTCCCTTGTTGCTTCCTCCCTGACCTGTCTTTATCTTACTGCTCTTATCTNNNNNNNNNNTATGTCTGTTCCTCGACCTCGGGATGGAATACATAGCAGGACTTAATTAAGCTACAATGCCAGTTTTATGAATACACCTTTATTAAACCTTACTACTTCA
	46	30.056				Marker1904	3.89389	13	AAGTTTTTTTTTCTTTAACAAAAATATTCTTGTAACCTACCAGATAATACAAAGGCAGAAAAAAAAAAAACGCAAATTTTTGAACCAGGTGAAATACATANNNNNNNNNNAAGACGTGTAACTTATTCATGTTATGACCGAGACATTTTCCCTGTTTCTCGTTGTGCCGGTAAGAAATAGCCGTGTATATTCACATGATTAGGCGCCCAG
	46	30.056				Marker44096	3.89389	13	ATTACTCATTCTTTAGAAAAAAATTGATAAAAAAGATAAGCTAGTATTGCGTGCTGGTCTAAAACTGACGTGATTATCCTGGTAATTATGTTTATTTCGTNNNNNNNNNNCTCTAATACTGTCATTCCCGAAGATTACAGTACTTTGGTCTAATGGGAGACAAATATTTGGCAGTGACGCTCTCGTGTTTCCCAGTAACACATCGCGTAA
	46	30.056				Marker44097	3.89389	13	ATTACTCATTCTTTAGAAAAAAATTGATAAAAAAGATAAGCTAGTATTGCGTGCTGGTCTAAAACTGACGTGATTATCCTGGTAATTATGTTTATTTCGTNNNNNNNNNNCTCTAATACTGTCATTCCCGAAGATTACAGTACTTTGGTCTAATGGGAGACAAATATTTGGCAGTGACGCTCTCGTGTTTCCCAGTAACACATCGCGTAA
	46	30.056				Marker25957	3.89389	13	ACTGATACACTCACTCACTCTTTCACTCGCTAGTCGCTTCATTCACCTCATTAGAGCACAACAATTTAAAAAAAATATGAAAGAAATAGACAAGAGCGCANNNNNNNNNNTGGAAGTCTTATTTAATTTTCGTTTTTGTTTTCTTGAGAAAAAGGAAGAAGGGAGAGAGAGTGAGAAGCAGTATTATGGCTTATTGCTTTTCACGGTAGG
	46	30.837				Marker35550	3.81507	12.7	AAAGGCGGCGCGGCATGGTGGGCAGCGCGGCGGGCTGATGCGCTCTACGATTAAATTATGCCAAAAAATTAATTCCTCCCAGACCTTCCCCAGAGCTGGTNNNNNNNNNNCGCGCGAGGTGCAGGAAGAAGTATAATGGGAGGCGCCTTATCTACATTACCGCGGGTTCCTCCGTAATACAAATACAATTATTACTCCCTCGTCCCTACT
	46	30.837				Marker17325	3.81507	12.7	TATCTGTCCATGTATGGAGAGCTGCTCTTACATATGGGGAGGTTCAGCTCATTCAGCCCTCCTAAACAAGATGGAGTCAAAATTTCTAGTCTTATCGATTNNNNNNNNNNCCCTCTTGATCCATGAATACGTTCCTGTCACTTGATTGCATACACTGTTATCAGCATAATAGAGTATGTAAAGCCAAAAGTTATCCCTCGTCTTCTACAA
	46	30.837				Marker134408	3.81507	12.7	TTAATACAGATGAGAGGTACATCTGAAGGGATGCAACACGATGACCTCAAATGAAATGGAGGGACTGGGTGCAGAACTGTGCATTTACCGATTGGGCTATNNNNNNNNNNATTAAATTGTCTGAAATTATGTTTTGTCTTTGCTTAGGACAGACATAGGCAAGTACTTGACAATTTGAGAAATGCTTGTCTCCATCATGTTTAGACTGTA
	46	30.837				Marker7391	3.81507	12.7	ATATTTTCTTTATGTTTTCTTTATGTGTATCATCTTCTCTTTCGGTCCAGGGATCCTTTTTTATATATCCACTATTCAGGCTTTCCTTACATTTTACCCCNNNNNNNNNNGCCTTTTTACACCCACTATCTTCCTGACACCCTCCCATTCCCCCGCTTTTTCCTCGTTTTGCGCATCACAAATCTCCCAGCTCTTTTTCCCACCACTACC
	46	31.228				Marker40739	3.65845	12.2	CAACTCGCCCCCACCACCCGCCATTACCTCACCTAAACCTAGACGATGCTGGTCCCTTCCTCAGAATGACTGATTCGGAATTGAAGGCTGATAAGGATCTNNNNNNNNNNGATATATTGGTTCTCCTTCCACTCATTACCAACCAAGGAACATGTCACCAGAGGACAGAATGGTGCCTTCCTGTTCCTTATCATCAGTATTTTAAAAGCC
	46	31.228				Marker23029	3.65845	12.2	AGAGCCAACGGGCACGGAACCCTCCAGTAACAGACTGACAGGCTAGCCATCAAAGAAGGTGGCACCACCGACCACGCATCGAGCCCCGCCACCACGACCANNNNNNNNNNCTCCTTCCACCACTGTCAGTCACTTTGATACAACCAGCAACAAAGACTTGCCATATGATTTAGGTTTATTTGTCATCTTCACTCACTCCATCCAAACCAG
	46	31.228				Marker3845	3.65845	12.2	TGAGCAGATCCTTATATTTGCGATCGAGTTTTCTTTCTGTGATACTATTAATGCTGCACTAATTCGTATTTCTATGATATTTTAACGAAGTGAATATTCCNNNNNNNNNNCATTTCGTTAAAATGAATAATCTTTGCGTCTTTTTTATCTGTTTGGTTCCTACTTTTCCTTTAAGTATAAAACTTCGGCGGTTTTGTTTCGTTAGTGTTT
	46	31.618				Marker17324	3.36191	11.3	TATCTGTCCATGTATGGAGAGCTGCTCTTACATATGGGGAGGTTCAGCTCATTCAGCCCTCCTAAACAAGATGGAGTCAAAATTTCTAGTCTTATCGATTNNNNNNNNNNCCCTCTTGATCCATGAATACGTTCCTGTCACTTGATTGCATACACTGTTATCAGCATAATAGAGTATGTAAAGCCAAAAGTTATCCCTCGTCTTCTACAA
	46	31.618				Marker18141	3.36191	11.3	ACTAATAAGGAAGAGAGTAAAATTGGTTGTTTATGGATGGCGATGGCAACTGGTGGAAGGGATAGATAGGAATAGGTGGCTATGGAAATAGAAGGAAGTGNNNNNNNNNNGATGGGGGGTGTGATGTACGTGATAGAGGTGATGAGACTAATGGGATGGATGGTGGTAATGGGATGATAGATGGTGAGAGGTGGTGATGAATAGGCTATG
	46	31.618				Marker12034	3.36191	11.3	TGATATGATTATGACTATGACCGAGATAAATAGTTTAAAGACAAAAGAATGACTAAAAAGAAAAAATCTCACCGGAATCATAATTTGTGATCGAGTAATTNNNNNNNNNNTCTTGCATTCCTATTTATCTACTTTTTCCTTCGATAAACTGTTAAACTTTTAAACTGATGAATGAACTTTGTCTATAAACGAAAAGCTCTTCAGTAATCA
	46	31.618				Marker27445	3.36191	11.3	TGTGGGGAAGCGTGGAAGAGAAGTGTGTTGGTAATGTGGAGGGGAGTGAGGCGTGAAGCACTGATAAAAAAGGATATGGCGTGAATAGTAAAACGAATTTNNNNNNNNNNACCTGTGTGAGTGGCTTGCACCACGCCGACCAGCCAGCTAACCAACCGACCAAGCAACGACCTCCGGAGATGGAATTGCGATCATATAACCTGATATCAC
	46	31.618				Marker8848	3.36191	11.3	TGCAAAACCCACAAATATTTAAAATTTACGATTCTAGTAACCTGAAGAGTAAAGCAGCAGCAGCAGTCACGCGTCAGTGTTGCGTGATGGCAGACATCACNNNNNNNNNNGTATTTTTATTTTTTTTTTACCATTGATTGGCGGCATATAGAAATTCATATTTTGTTGCTAAGCCTTTTATTTCTCTCATGATTTCGTGACCCAAATGGT
	46	31.618				Marker12532	3.36191	11.3	GACCCTACACTCCGGCAATCAACTCTAATGATTTGGCACTTCCAGGCGCAGCGATATGTGGTAGTTGTGGCGCAGATGTGGTGCCTGTGTGGCGCTGTTGNNNNNNNNNNTGTTGTTGTTGTTGTTGTTGTTGTTGTTGTTGTTGTTCTTGTTGTTCTTGTTGTTCTTGTCGTTATTGTTCTCAACAATGATGTTGATGGTAGCAGTGGT
	46	31.618				Marker17322	3.36191	1.1	TATCTGTCCATGTATGGAGAGCTGCTCTTACATATGGGGAGGTTCAGCTCATTCAGCCCTCCTAAACAAGATGGAGTCAAAATTTCTAGTCTTATCGATTNNNNNNNNNNCCCTCTTGATCCATGAATACGTTCCTGTCACTTGATTGCATACACTGTTATCAGCATAATAGAGTATGTAAAGCCAAAAGTTATCCCTCGTCTTCTACAA
	46	31.618				Marker18139	3.36191	1.1	ACTAATAAGGAAGAGAGTAAAATTGGTTGTTTATGGATGGCGATGGCAACTGGTGGAAGGGATAGATAGGAATAGGTGGCTATGGAAATAGAAGGAAGTGNNNNNNNNNNGATGGGGGGTGTGATGTACGTGATAGAGGTGATGAGACTAATGGGATGGATGGTGGTAATGGGATGATAGATGGTGAGAGGTGGTGATGAATAGGCTATG
	46	31.618				Marker17323	3.36191	1.1	TATCTGTCCATGTATGGAGAGCTGCTCTTACATATGGGGAGGTTCAGCTCATTCAGCCCTCCTAAACAAGATGGAGTCAAAATTTCTAGTCTTATCGATTNNNNNNNNNNCCCTCTTGATCCATGAATACGTTCCTGTCACTTGATTGCATACACTGTTATCAGCATAATAGAGTATGTAAAGCCAAAAGTTATCCCTCGTCTTCTACAA
	46	32.681				Marker12419	3.17482	10.1	AATATTTGAAGTACAGGGATACATATTTAAGGAGCAAAGTTTATAAATAGTGCCATTGCTGTGGAAGGTACCTAATATTAATATCTATAATTTTTCAACANNNNNNNNNNTCCCTGACAGCTTGCCTGAGTACATAAACACTGCCTCTAATCACATCAACTCTGACTTTTAACGGCACACTTTTAACAGTTTTGATTTTGACGCTAATGA
	46	32.681				Marker22722	3.17482	10.1	TGATTATCTCCTTGCTTATCCTGGAGACTCATTACCTTTACCGGACTTCACCAGATCAGAATATTTCGGATTGAGGAACAACACTAAACACAGTGGTAGTNNNNNNNNNNTTAGTATAAGCCTGGTGGTCTCTTGGAGGCATCTTATTTTCTTATGTTCTTAGGTTCTTACGTTTTTTTAATTCTTGGTATTTTTACAGACAAACAAGAC
FFHC	@46	26.393	31.618	5.225	38
	46	26.393				Marker8846	3.21706	0.5	TGCAAAACCCACAAATATTTAAAATTTACGATTCTAGTAACCTGAAGAGTAAAGCAGCAGCAGCAGTCACGCGTCAGTGTTGCGTGATGGCAGACATCACNNNNNNNNNNGTATTTTTATTTTTTTTTTACCATTGATTGGCGGCATATAGAAATTCATATTTTGTTGCTAAGCCTTTTATTTCTCTCATGATTTCGTGACCCAAATGGT
	46	28.841				Marker21079	3.15334	0.7	GATGGCTTCTTGCAGCTTCCCTTATTTTCTTATGTTCTCAGGTTATACTATTATAATACTAAAGTTGCTCGGCGCGGAAACTATTAATTCATTGTCTCCTNNNNNNNNNNTCATCCAGGTCACCGTATTATACAGCAGCATTTTTGGTAACTCCTCCTCCTCCTCCTCTTCTTCTTTCATATTCATATTCTTTCATATTCTTTCATATTC
	46	28.841				Marker33661	3.15334	0.7	ACAGTTTGAATAAAAATAAAAGTAATTACTTTGACCATTGTAGCAAATTTGTATAAAATATTTTTACACGATTTAATGATGAGTTCATTGTGCTGATTCANNNNNNNNNNTCACAAGACTTCAGCGATCCAACCAGAACTGATCACCGGCGACCCGAGCAGAGTTGGTTGTCGAGTGTCTGTAGCGTCAATGTACGACTTCCCTCTTCAA
	46	28.841				Marker8481	3.15334	0.7	AATTTGTTCTTATCAGCCCCCGACGCGTTCTCTGTAAATTAGGAAAGAGAAGAAAGGAATTGGTCCGATAACTACCCATCACTACTGCCAAACGCCGCCANNNNNNNNNNATGTGAAGGAAATTGGAATCGGTTTAGTGGATCTTCGGTGCGTCGATCGTTCAGATGCTTTACTAATTATAATACACACACTGGTGATCCAGACATGATA
	46	28.841				Marker12991	3.15334	0.7	ACACACACACACACATAAGGATGAACGCCACTGACTGAGATGAACTCCTTGGCTAAATACAGCTTGGCATGTGTCTAAGACCATTTCTTCCCGTCTCTTCNNNNNNNNNNTACTTGTAGCAAAGGAGATCCTGCGTCATTTAATACTTAAGAACCTAAGAAGATGACAAAAAAATATGTAAGAAGTAATCAGGGTTTCACGGGACAGTCC
	46	28.841				Marker8482	3.15334	0.7	AATTTGTTCTTATCAGCCCCCGACGCGTTCTCTGTAAATTAGGAAAGAGAAGAAAGGAATTGGTCCGATAACTACCCATCACTACTGCCAAACGCCGCCANNNNNNNNNNATGTGAAGGAAATTGGAATCGGTTTAGTGGATCTTCGGTGCGTCGATCGTTCAGATGCTTTACTAATTATAATACACACACTGGTGATCCAGACATGATA
	46	28.841				Marker19491	3.15334	0.7	AAATTTAGAAGAAAAAAAATGTGTAAAGGAAGTAAAAGAAAATTGAGGGTCTGAGAAAGAAATCTTAACCTCAACGTTCTTCCTTTTAATTCCATCCAGANNNNNNNNNNAATAAAATAATAGGAGAAAATGTAATATAACTTCTCATCTGTATTTACATTTTTCATATGTTTATTTATTTATTTATTTATTTATTGCTTTGGTATTACG
	46	28.841				Marker21076	3.15334	0.7	GATGGCTTCTTGCAGCTTCCCTTATTTTCTTATGTTCTCAGGTTATACTATTATAATACTAAAGTTGCTCGGCGCGGAAACTATTAATTCATTGTCTCCTNNNNNNNNNNTCATCCAGGTCACCGTATTATACAGCAGCATTTTTGGTAACTCCTCCTCCTCCTCCTCTTCTTCTTTCATATTCATATTCTTTCATATTCTTTCATATTC
	46	30.056				Marker1905	3.47349	0.9	AAGTTTTTTTTTCTTTAACAAAAATATTCTTGTAACCTACCAGATAATACAAAGGCAGAAAAAAAAAAAACGCAAATTTTTGAACCAGGTGAAATACATANNNNNNNNNNAAGACGTGTAACTTATTCATGTTATGACCGAGACATTTTCCCTGTTTCTCGTTGTGCCGGTAAGAAATAGCCGTGTATATTCACATGATTAGGCGCCCAG
	46	30.056				Marker2388	3.47349	0.9	ATTTCCACATTTATCGAAAGTTTTAGGTGTTGTTCATGATCATAGTCATATTTCAACAAGAATTCCATATCATCAGTGGAGAAAAAATATTCATGATTATNNNNNNNNNNTCGCGATGATTTATGAAAGATTTTGCGTCACATCTGGGAGAAACATTCAAGAAAAAATTGACTTATCATCCTTGTGGCGTTTGAAAACAATAAACAAAGC
	46	30.056				Marker25957	3.47349	0.9	ACTGATACACTCACTCACTCTTTCACTCGCTAGTCGCTTCATTCACCTCATTAGAGCACAACAATTTAAAAAAAATATGAAAGAAATAGACAAGAGCGCANNNNNNNNNNTGGAAGTCTTATTTAATTTTCGTTTTTGTTTTCTTGAGAAAAAGGAAGAAGGGAGAGAGAGTGAGAAGCAGTATTATGGCTTATTGCTTTTCACGGTAGG
	46	30.056				Marker3851	3.47349	0.9	TGAGCAGATCCTTATATTTGCGATCGAGTTTTCTTTCTGTGATACTATTAATGCTGCACTAATTCGTATTTCTATGATATTTTAACGAAGTGAATATTCCNNNNNNNNNNCATTTCGTTAAAATGAATAATCTTTGCGTCTTTTTTATCTGTTTGGTTCCTACTTTTCCTTTAAGTATAAAACTTCGGCGGTTTTGTTTCGTTAGTGTTT
	46	30.056				Marker30950	3.47349	0.9	AACAAAGTGGATTTTTTGTGAGATGTTGTGTGGGAGTCGTTTTAACACGTTATTTTGTTGTTGTTGTTGTTGCTTTTGTTGTTAGTGCTGTTGCTGGTGTNNNNNNNNNNAAACTACCTCTGCCACCACTACCAGCACCACCTTCGGCACCAGAAACACCATTGCCAGTTACAGCAACAGCAACAACATCACCCACCATAAACACCAAAA
	46	30.056				Marker44097	3.47349	0.9	ATTACTCATTCTTTAGAAAAAAATTGATAAAAAAGATAAGCTAGTATTGCGTGCTGGTCTAAAACTGACGTGATTATCCTGGTAATTATGTTTATTTCGTNNNNNNNNNNCTCTAATACTGTCATTCCCGAAGATTACAGTACTTTGGTCTAATGGGAGACAAATATTTGGCAGTGACGCTCTCGTGTTTCCCAGTAACACATCGCGTAA
	46	30.056				Marker3850	3.47349	0.9	TGAGCAGATCCTTATATTTGCGATCGAGTTTTCTTTCTGTGATACTATTAATGCTGCACTAATTCGTATTTCTATGATATTTTAACGAAGTGAATATTCCNNNNNNNNNNCATTTCGTTAAAATGAATAATCTTTGCGTCTTTTTTATCTGTTTGGTTCCTACTTTTCCTTTAAGTATAAAACTTCGGCGGTTTTGTTTCGTTAGTGTTT
	46	30.056				Marker3846	3.47349	11.7	TGAGCAGATCCTTATATTTGCGATCGAGTTTTCTTTCTGTGATACTATTAATGCTGCACTAATTCGTATTTCTATGATATTTTAACGAAGTGAATATTCCNNNNNNNNNNCATTTCGTTAAAATGAATAATCTTTGCGTCTTTTTTATCTGTTTGGTTCCTACTTTTCCTTTAAGTATAAAACTTCGGCGGTTTTGTTTCGTTAGTGTTT
	46	30.056				Marker3849	3.47349	11.7	TGAGCAGATCCTTATATTTGCGATCGAGTTTTCTTTCTGTGATACTATTAATGCTGCACTAATTCGTATTTCTATGATATTTTAACGAAGTGAATATTCCNNNNNNNNNNCATTTCGTTAAAATGAATAATCTTTGCGTCTTTTTTATCTGTTTGGTTCCTACTTTTCCTTTAAGTATAAAACTTCGGCGGTTTTGTTTCGTTAGTGTTT
	46	30.056				Marker19488	3.47349	11.7	AAATTTAGAAGAAAAAAAATGTGTAAAGGAAGTAAAAGAAAATTGAGGGTCTGAGAAAGAAATCTTAACCTCAACGTTCTTCCTTTTAATTCCATCCAGANNNNNNNNNNAATAAAATAATAGGAGAAAATGTAATATAACTTCTCATCTGTATTTACATTTTTCATATGTTTATTTATTTATTTATTTATTTATTGCTTTGGTATTACG
	46	30.056				Marker1904	3.47349	11.7	AAGTTTTTTTTTCTTTAACAAAAATATTCTTGTAACCTACCAGATAATACAAAGGCAGAAAAAAAAAAAACGCAAATTTTTGAACCAGGTGAAATACATANNNNNNNNNNAAGACGTGTAACTTATTCATGTTATGACCGAGACATTTTCCCTGTTTCTCGTTGTGCCGGTAAGAAATAGCCGTGTATATTCACATGATTAGGCGCCCAG
	46	30.056				Marker44096	3.47349	11.7	ATTACTCATTCTTTAGAAAAAAATTGATAAAAAAGATAAGCTAGTATTGCGTGCTGGTCTAAAACTGACGTGATTATCCTGGTAATTATGTTTATTTCGTNNNNNNNNNNCTCTAATACTGTCATTCCCGAAGATTACAGTACTTTGGTCTAATGGGAGACAAATATTTGGCAGTGACGCTCTCGTGTTTCCCAGTAACACATCGCGTAA
	46	30.056				Marker37201	3.47349	11.7	TGTACTGGTTTCCACACACTGACCAGACTGTCTTCCCTCACTGTATCAGTTTAGCTCTCTCAGCTTTTCTCTCTCCTATTGGTTGCCACACGTTGTTCAGNNNNNNNNNNATCTTGACCACAGTAAGTTCGACACAGTTTGTCGGTGTTAATGGTATATTTTTCTCTGCTTATAACTGTGGTCAGGGATTGCATAACGTTCTTTTATTGT
	46	30.056				Marker24683	3.47349	11.7	TTTCCACCGTTCCTTGCTTTCTTTCATTACGTCTCTTTTTCTGCTGCTTCTTCCCTTGTTGCTTCCTCCCTGACCTGTCTTTATCTTACTGCTCTTATCTNNNNNNNNNNTATGTCTGTTCCTCGACCTCGGGATGGAATACATAGCAGGACTTAATTAAGCTACAATGCCAGTTTTATGAATACACCTTTATTAAACCTTACTACTTCA
	46	30.837				Marker35550	3.51897	11.8	AAAGGCGGCGCGGCATGGTGGGCAGCGCGGCGGGCTGATGCGCTCTACGATTAAATTATGCCAAAAAATTAATTCCTCCCAGACCTTCCCCAGAGCTGGTNNNNNNNNNNCGCGCGAGGTGCAGGAAGAAGTATAATGGGAGGCGCCTTATCTACATTACCGCGGGTTCCTCCGTAATACAAATACAATTATTACTCCCTCGTCCCTACT
	46	30.837				Marker7391	3.51897	11.8	ATATTTTCTTTATGTTTTCTTTATGTGTATCATCTTCTCTTTCGGTCCAGGGATCCTTTTTTATATATCCACTATTCAGGCTTTCCTTACATTTTACCCCNNNNNNNNNNGCCTTTTTACACCCACTATCTTCCTGACACCCTCCCATTCCCCCGCTTTTTCCTCGTTTTGCGCATCACAAATCTCCCAGCTCTTTTTCCCACCACTACC
	46	30.837				Marker17325	3.51897	11.8	TATCTGTCCATGTATGGAGAGCTGCTCTTACATATGGGGAGGTTCAGCTCATTCAGCCCTCCTAAACAAGATGGAGTCAAAATTTCTAGTCTTATCGATTNNNNNNNNNNCCCTCTTGATCCATGAATACGTTCCTGTCACTTGATTGCATACACTGTTATCAGCATAATAGAGTATGTAAAGCCAAAAGTTATCCCTCGTCTTCTACAA
	46	30.837				Marker134408	3.51897	11.8	TTAATACAGATGAGAGGTACATCTGAAGGGATGCAACACGATGACCTCAAATGAAATGGAGGGACTGGGTGCAGAACTGTGCATTTACCGATTGGGCTATNNNNNNNNNNATTAAATTGTCTGAAATTATGTTTTGTCTTTGCTTAGGACAGACATAGGCAAGTACTTGACAATTTGAGAAATGCTTGTCTCCATCATGTTTAGACTGTA
	46	31.228				Marker40739	3.36232	11.3	CAACTCGCCCCCACCACCCGCCATTACCTCACCTAAACCTAGACGATGCTGGTCCCTTCCTCAGAATGACTGATTCGGAATTGAAGGCTGATAAGGATCTNNNNNNNNNNGATATATTGGTTCTCCTTCCACTCATTACCAACCAAGGAACATGTCACCAGAGGACAGAATGGTGCCTTCCTGTTCCTTATCATCAGTATTTTAAAAGCC
	46	31.228				Marker3845	3.36232	11.3	TGAGCAGATCCTTATATTTGCGATCGAGTTTTCTTTCTGTGATACTATTAATGCTGCACTAATTCGTATTTCTATGATATTTTAACGAAGTGAATATTCCNNNNNNNNNNCATTTCGTTAAAATGAATAATCTTTGCGTCTTTTTTATCTGTTTGGTTCCTACTTTTCCTTTAAGTATAAAACTTCGGCGGTTTTGTTTCGTTAGTGTTT
	46	31.228				Marker23029	3.36232	11.3	AGAGCCAACGGGCACGGAACCCTCCAGTAACAGACTGACAGGCTAGCCATCAAAGAAGGTGGCACCACCGACCACGCATCGAGCCCCGCCACCACGACCANNNNNNNNNNCTCCTTCCACCACTGTCAGTCACTTTGATACAACCAGCAACAAAGACTTGCCATATGATTTAGGTTTATTTGTCATCTTCACTCACTCCATCCAAACCAG
	46	31.618				Marker12034	3.11138	10.5	TGATATGATTATGACTATGACCGAGATAAATAGTTTAAAGACAAAAGAATGACTAAAAAGAAAAAATCTCACCGGAATCATAATTTGTGATCGAGTAATTNNNNNNNNNNTCTTGCATTCCTATTTATCTACTTTTTCCTTCGATAAACTGTTAAACTTTTAAACTGATGAATGAACTTTGTCTATAAACGAAAAGCTCTTCAGTAATCA
	46	31.618				Marker12532	3.11138	10.5	GACCCTACACTCCGGCAATCAACTCTAATGATTTGGCACTTCCAGGCGCAGCGATATGTGGTAGTTGTGGCGCAGATGTGGTGCCTGTGTGGCGCTGTTGNNNNNNNNNNTGTTGTTGTTGTTGTTGTTGTTGTTGTTGTTGTTGTTCTTGTTGTTCTTGTTGTTCTTGTCGTTATTGTTCTCAACAATGATGTTGATGGTAGCAGTGGT
	46	31.618				Marker17322	3.11138	10.5	TATCTGTCCATGTATGGAGAGCTGCTCTTACATATGGGGAGGTTCAGCTCATTCAGCCCTCCTAAACAAGATGGAGTCAAAATTTCTAGTCTTATCGATTNNNNNNNNNNCCCTCTTGATCCATGAATACGTTCCTGTCACTTGATTGCATACACTGTTATCAGCATAATAGAGTATGTAAAGCCAAAAGTTATCCCTCGTCTTCTACAA
	46	31.618				Marker17323	3.11138	10.5	TATCTGTCCATGTATGGAGAGCTGCTCTTACATATGGGGAGGTTCAGCTCATTCAGCCCTCCTAAACAAGATGGAGTCAAAATTTCTAGTCTTATCGATTNNNNNNNNNNCCCTCTTGATCCATGAATACGTTCCTGTCACTTGATTGCATACACTGTTATCAGCATAATAGAGTATGTAAAGCCAAAAGTTATCCCTCGTCTTCTACAA
	46	31.618				Marker17324	3.11138	10.6	TATCTGTCCATGTATGGAGAGCTGCTCTTACATATGGGGAGGTTCAGCTCATTCAGCCCTCCTAAACAAGATGGAGTCAAAATTTCTAGTCTTATCGATTNNNNNNNNNNCCCTCTTGATCCATGAATACGTTCCTGTCACTTGATTGCATACACTGTTATCAGCATAATAGAGTATGTAAAGCCAAAAGTTATCCCTCGTCTTCTACAA
	46	31.618				Marker27445	3.11138	10.6	TGTGGGGAAGCGTGGAAGAGAAGTGTGTTGGTAATGTGGAGGGGAGTGAGGCGTGAAGCACTGATAAAAAAGGATATGGCGTGAATAGTAAAACGAATTTNNNNNNNNNNACCTGTGTGAGTGGCTTGCACCACGCCGACCAGCCAGCTAACCAACCGACCAAGCAACGACCTCCGGAGATGGAATTGCGATCATATAACCTGATATCAC
	46	31.618				Marker18141	3.11138	0.5	ACTAATAAGGAAGAGAGTAAAATTGGTTGTTTATGGATGGCGATGGCAACTGGTGGAAGGGATAGATAGGAATAGGTGGCTATGGAAATAGAAGGAAGTGNNNNNNNNNNGATGGGGGGTGTGATGTACGTGATAGAGGTGATGAGACTAATGGGATGGATGGTGGTAATGGGATGATAGATGGTGAGAGGTGGTGATGAATAGGCTATG
	46	31.618				Marker8848	3.11138	0.5	TGCAAAACCCACAAATATTTAAAATTTACGATTCTAGTAACCTGAAGAGTAAAGCAGCAGCAGCAGTCACGCGTCAGTGTTGCGTGATGGCAGACATCACNNNNNNNNNNGTATTTTTATTTTTTTTTTACCATTGATTGGCGGCATATAGAAATTCATATTTTGTTGCTAAGCCTTTTATTTCTCTCATGATTTCGTGACCCAAATGGT
	46	31.618				Marker18139	3.11138	0.5	ACTAATAAGGAAGAGAGTAAAATTGGTTGTTTATGGATGGCGATGGCAACTGGTGGAAGGGATAGATAGGAATAGGTGGCTATGGAAATAGAAGGAAGTGNNNNNNNNNNGATGGGGGGTGTGATGTACGTGATAGAGGTGATGAGACTAATGGGATGGATGGTGGTAATGGGATGATAGATGGTGAGAGGTGGTGATGAATAGGCTATG
MLP1	@46	28.841	31.228	2.387	28
	46	28.841				Marker33661	3.32053	0.9	ACAGTTTGAATAAAAATAAAAGTAATTACTTTGACCATTGTAGCAAATTTGTATAAAATATTTTTACACGATTTAATGATGAGTTCATTGTGCTGATTCANNNNNNNNNNTCACAAGACTTCAGCGATCCAACCAGAACTGATCACCGGCGACCCGAGCAGAGTTGGTTGTCGAGTGTCTGTAGCGTCAATGTACGACTTCCCTCTTCAA
	46	28.841				Marker21079	3.32053	0.9	GATGGCTTCTTGCAGCTTCCCTTATTTTCTTATGTTCTCAGGTTATACTATTATAATACTAAAGTTGCTCGGCGCGGAAACTATTAATTCATTGTCTCCTNNNNNNNNNNTCATCCAGGTCACCGTATTATACAGCAGCATTTTTGGTAACTCCTCCTCCTCCTCCTCTTCTTCTTTCATATTCATATTCTTTCATATTCTTTCATATTC
	46	28.841				Marker8482	3.32053	0.9	AATTTGTTCTTATCAGCCCCCGACGCGTTCTCTGTAAATTAGGAAAGAGAAGAAAGGAATTGGTCCGATAACTACCCATCACTACTGCCAAACGCCGCCANNNNNNNNNNATGTGAAGGAAATTGGAATCGGTTTAGTGGATCTTCGGTGCGTCGATCGTTCAGATGCTTTACTAATTATAATACACACACTGGTGATCCAGACATGATA
	46	28.841				Marker12991	3.32053	0.9	ACACACACACACACATAAGGATGAACGCCACTGACTGAGATGAACTCCTTGGCTAAATACAGCTTGGCATGTGTCTAAGACCATTTCTTCCCGTCTCTTCNNNNNNNNNNTACTTGTAGCAAAGGAGATCCTGCGTCATTTAATACTTAAGAACCTAAGAAGATGACAAAAAAATATGTAAGAAGTAATCAGGGTTTCACGGGACAGTCC
	46	28.841				Marker8481	3.32053	0.9	AATTTGTTCTTATCAGCCCCCGACGCGTTCTCTGTAAATTAGGAAAGAGAAGAAAGGAATTGGTCCGATAACTACCCATCACTACTGCCAAACGCCGCCANNNNNNNNNNATGTGAAGGAAATTGGAATCGGTTTAGTGGATCTTCGGTGCGTCGATCGTTCAGATGCTTTACTAATTATAATACACACACTGGTGATCCAGACATGATA
	46	28.841				Marker21076	3.32053	0.9	GATGGCTTCTTGCAGCTTCCCTTATTTTCTTATGTTCTCAGGTTATACTATTATAATACTAAAGTTGCTCGGCGCGGAAACTATTAATTCATTGTCTCCTNNNNNNNNNNTCATCCAGGTCACCGTATTATACAGCAGCATTTTTGGTAACTCCTCCTCCTCCTCCTCTTCTTCTTTCATATTCATATTCTTTCATATTCTTTCATATTC
	46	28.841				Marker19491	3.32053	0.9	AAATTTAGAAGAAAAAAAATGTGTAAAGGAAGTAAAAGAAAATTGAGGGTCTGAGAAAGAAATCTTAACCTCAACGTTCTTCCTTTTAATTCCATCCAGANNNNNNNNNNAATAAAATAATAGGAGAAAATGTAATATAACTTCTCATCTGTATTTACATTTTTCATATGTTTATTTATTTATTTATTTATTTATTGCTTTGGTATTACG
	46	30.056				Marker24683	3.52694	1	TTTCCACCGTTCCTTGCTTTCTTTCATTACGTCTCTTTTTCTGCTGCTTCTTCCCTTGTTGCTTCCTCCCTGACCTGTCTTTATCTTACTGCTCTTATCTNNNNNNNNNNTATGTCTGTTCCTCGACCTCGGGATGGAATACATAGCAGGACTTAATTAAGCTACAATGCCAGTTTTATGAATACACCTTTATTAAACCTTACTACTTCA
	46	30.056				Marker3849	3.52694	1	TGAGCAGATCCTTATATTTGCGATCGAGTTTTCTTTCTGTGATACTATTAATGCTGCACTAATTCGTATTTCTATGATATTTTAACGAAGTGAATATTCCNNNNNNNNNNCATTTCGTTAAAATGAATAATCTTTGCGTCTTTTTTATCTGTTTGGTTCCTACTTTTCCTTTAAGTATAAAACTTCGGCGGTTTTGTTTCGTTAGTGTTT
	46	30.056				Marker3850	3.52694	1	TGAGCAGATCCTTATATTTGCGATCGAGTTTTCTTTCTGTGATACTATTAATGCTGCACTAATTCGTATTTCTATGATATTTTAACGAAGTGAATATTCCNNNNNNNNNNCATTTCGTTAAAATGAATAATCTTTGCGTCTTTTTTATCTGTTTGGTTCCTACTTTTCCTTTAAGTATAAAACTTCGGCGGTTTTGTTTCGTTAGTGTTT
	46	30.056				Marker30950	3.52694	1	AACAAAGTGGATTTTTTGTGAGATGTTGTGTGGGAGTCGTTTTAACACGTTATTTTGTTGTTGTTGTTGTTGCTTTTGTTGTTAGTGCTGTTGCTGGTGTNNNNNNNNNNAAACTACCTCTGCCACCACTACCAGCACCACCTTCGGCACCAGAAACACCATTGCCAGTTACAGCAACAGCAACAACATCACCCACCATAAACACCAAAA
	46	30.056				Marker1905	3.52694	1	AAGTTTTTTTTTCTTTAACAAAAATATTCTTGTAACCTACCAGATAATACAAAGGCAGAAAAAAAAAAAACGCAAATTTTTGAACCAGGTGAAATACATANNNNNNNNNNAAGACGTGTAACTTATTCATGTTATGACCGAGACATTTTCCCTGTTTCTCGTTGTGCCGGTAAGAAATAGCCGTGTATATTCACATGATTAGGCGCCCAG
	46	30.056				Marker1904	3.52694	1	AAGTTTTTTTTTCTTTAACAAAAATATTCTTGTAACCTACCAGATAATACAAAGGCAGAAAAAAAAAAAACGCAAATTTTTGAACCAGGTGAAATACATANNNNNNNNNNAAGACGTGTAACTTATTCATGTTATGACCGAGACATTTTCCCTGTTTCTCGTTGTGCCGGTAAGAAATAGCCGTGTATATTCACATGATTAGGCGCCCAG
	46	30.056				Marker44096	3.52694	1	ATTACTCATTCTTTAGAAAAAAATTGATAAAAAAGATAAGCTAGTATTGCGTGCTGGTCTAAAACTGACGTGATTATCCTGGTAATTATGTTTATTTCGTNNNNNNNNNNCTCTAATACTGTCATTCCCGAAGATTACAGTACTTTGGTCTAATGGGAGACAAATATTTGGCAGTGACGCTCTCGTGTTTCCCAGTAACACATCGCGTAA
	46	30.056				Marker19488	3.52694	11.9	AAATTTAGAAGAAAAAAAATGTGTAAAGGAAGTAAAAGAAAATTGAGGGTCTGAGAAAGAAATCTTAACCTCAACGTTCTTCCTTTTAATTCCATCCAGANNNNNNNNNNAATAAAATAATAGGAGAAAATGTAATATAACTTCTCATCTGTATTTACATTTTTCATATGTTTATTTATTTATTTATTTATTTATTGCTTTGGTATTACG
	46	30.056				Marker37201	3.52694	11.9	TGTACTGGTTTCCACACACTGACCAGACTGTCTTCCCTCACTGTATCAGTTTAGCTCTCTCAGCTTTTCTCTCTCCTATTGGTTGCCACACGTTGTTCAGNNNNNNNNNNATCTTGACCACAGTAAGTTCGACACAGTTTGTCGGTGTTAATGGTATATTTTTCTCTGCTTATAACTGTGGTCAGGGATTGCATAACGTTCTTTTATTGT
	46	30.056				Marker2388	3.52694	11.9	ATTTCCACATTTATCGAAAGTTTTAGGTGTTGTTCATGATCATAGTCATATTTCAACAAGAATTCCATATCATCAGTGGAGAAAAAATATTCATGATTATNNNNNNNNNNTCGCGATGATTTATGAAAGATTTTGCGTCACATCTGGGAGAAACATTCAAGAAAAAATTGACTTATCATCCTTGTGGCGTTTGAAAACAATAAACAAAGC
	46	30.056				Marker3851	3.52694	11.9	TGAGCAGATCCTTATATTTGCGATCGAGTTTTCTTTCTGTGATACTATTAATGCTGCACTAATTCGTATTTCTATGATATTTTAACGAAGTGAATATTCCNNNNNNNNNNCATTTCGTTAAAATGAATAATCTTTGCGTCTTTTTTATCTGTTTGGTTCCTACTTTTCCTTTAAGTATAAAACTTCGGCGGTTTTGTTTCGTTAGTGTTT
	46	30.056				Marker25957	3.52694	11.8	ACTGATACACTCACTCACTCTTTCACTCGCTAGTCGCTTCATTCACCTCATTAGAGCACAACAATTTAAAAAAAATATGAAAGAAATAGACAAGAGCGCANNNNNNNNNNTGGAAGTCTTATTTAATTTTCGTTTTTGTTTTCTTGAGAAAAAGGAAGAAGGGAGAGAGAGTGAGAAGCAGTATTATGGCTTATTGCTTTTCACGGTAGG
	46	30.056				Marker44097	3.52694	11.8	ATTACTCATTCTTTAGAAAAAAATTGATAAAAAAGATAAGCTAGTATTGCGTGCTGGTCTAAAACTGACGTGATTATCCTGGTAATTATGTTTATTTCGTNNNNNNNNNNCTCTAATACTGTCATTCCCGAAGATTACAGTACTTTGGTCTAATGGGAGACAAATATTTGGCAGTGACGCTCTCGTGTTTCCCAGTAACACATCGCGTAA
	46	30.056				Marker3846	3.52694	11.8	TGAGCAGATCCTTATATTTGCGATCGAGTTTTCTTTCTGTGATACTATTAATGCTGCACTAATTCGTATTTCTATGATATTTTAACGAAGTGAATATTCCNNNNNNNNNNCATTTCGTTAAAATGAATAATCTTTGCGTCTTTTTTATCTGTTTGGTTCCTACTTTTCCTTTAAGTATAAAACTTCGGCGGTTTTGTTTCGTTAGTGTTT
	46	30.837				Marker17325	3.34244	11.3	TATCTGTCCATGTATGGAGAGCTGCTCTTACATATGGGGAGGTTCAGCTCATTCAGCCCTCCTAAACAAGATGGAGTCAAAATTTCTAGTCTTATCGATTNNNNNNNNNNCCCTCTTGATCCATGAATACGTTCCTGTCACTTGATTGCATACACTGTTATCAGCATAATAGAGTATGTAAAGCCAAAAGTTATCCCTCGTCTTCTACAA
	46	30.837				Marker35550	3.34244	11.2	AAAGGCGGCGCGGCATGGTGGGCAGCGCGGCGGGCTGATGCGCTCTACGATTAAATTATGCCAAAAAATTAATTCCTCCCAGACCTTCCCCAGAGCTGGTNNNNNNNNNNCGCGCGAGGTGCAGGAAGAAGTATAATGGGAGGCGCCTTATCTACATTACCGCGGGTTCCTCCGTAATACAAATACAATTATTACTCCCTCGTCCCTACT
	46	30.837				Marker134408	3.34244	11.2	TTAATACAGATGAGAGGTACATCTGAAGGGATGCAACACGATGACCTCAAATGAAATGGAGGGACTGGGTGCAGAACTGTGCATTTACCGATTGGGCTATNNNNNNNNNNATTAAATTGTCTGAAATTATGTTTTGTCTTTGCTTAGGACAGACATAGGCAAGTACTTGACAATTTGAGAAATGCTTGTCTCCATCATGTTTAGACTGTA
	46	30.837				Marker7391	3.34244	11.2	ATATTTTCTTTATGTTTTCTTTATGTGTATCATCTTCTCTTTCGGTCCAGGGATCCTTTTTTATATATCCACTATTCAGGCTTTCCTTACATTTTACCCCNNNNNNNNNNGCCTTTTTACACCCACTATCTTCCTGACACCCTCCCATTCCCCCGCTTTTTCCTCGTTTTGCGCATCACAAATCTCCCAGCTCTTTTTCCCACCACTACC
	46	31.228				Marker3845	3.175	10.7	TGAGCAGATCCTTATATTTGCGATCGAGTTTTCTTTCTGTGATACTATTAATGCTGCACTAATTCGTATTTCTATGATATTTTAACGAAGTGAATATTCCNNNNNNNNNNCATTTCGTTAAAATGAATAATCTTTGCGTCTTTTTTATCTGTTTGGTTCCTACTTTTCCTTTAAGTATAAAACTTCGGCGGTTTTGTTTCGTTAGTGTTT
	46	31.228				Marker23029	3.175	10.7	AGAGCCAACGGGCACGGAACCCTCCAGTAACAGACTGACAGGCTAGCCATCAAAGAAGGTGGCACCACCGACCACGCATCGAGCCCCGCCACCACGACCANNNNNNNNNNCTCCTTCCACCACTGTCAGTCACTTTGATACAACCAGCAACAAAGACTTGCCATATGATTTAGGTTTATTTGTCATCTTCACTCACTCCATCCAAACCAG
	46	31.228				Marker40739	3.175	10.7	CAACTCGCCCCCACCACCCGCCATTACCTCACCTAAACCTAGACGATGCTGGTCCCTTCCTCAGAATGACTGATTCGGAATTGAAGGCTGATAAGGATCTNNNNNNNNNNGATATATTGGTTCTCCTTCCACTCATTACCAACCAAGGAACATGTCACCAGAGGACAGAATGGTGCCTTCCTGTTCCTTATCATCAGTATTTTAAAAGCC
MLP2	@46	30.837	30.837	0	4
	46	30.837				Marker17325	3.08349	10.4	TATCTGTCCATGTATGGAGAGCTGCTCTTACATATGGGGAGGTTCAGCTCATTCAGCCCTCCTAAACAAGATGGAGTCAAAATTTCTAGTCTTATCGATTNNNNNNNNNNCCCTCTTGATCCATGAATACGTTCCTGTCACTTGATTGCATACACTGTTATCAGCATAATAGAGTATGTAAAGCCAAAAGTTATCCCTCGTCTTCTACAA
	46	30.837				Marker134408	3.08349	10.4	TTAATACAGATGAGAGGTACATCTGAAGGGATGCAACACGATGACCTCAAATGAAATGGAGGGACTGGGTGCAGAACTGTGCATTTACCGATTGGGCTATNNNNNNNNNNATTAAATTGTCTGAAATTATGTTTTGTCTTTGCTTAGGACAGACATAGGCAAGTACTTGACAATTTGAGAAATGCTTGTCTCCATCATGTTTAGACTGTA
	46	30.837				Marker35550	3.08349	10.4	AAAGGCGGCGCGGCATGGTGGGCAGCGCGGCGGGCTGATGCGCTCTACGATTAAATTATGCCAAAAAATTAATTCCTCCCAGACCTTCCCCAGAGCTGGTNNNNNNNNNNCGCGCGAGGTGCAGGAAGAAGTATAATGGGAGGCGCCTTATCTACATTACCGCGGGTTCCTCCGTAATACAAATACAATTATTACTCCCTCGTCCCTACT
	46	30.837				Marker7391	3.08349	10.4	ATATTTTCTTTATGTTTTCTTTATGTGTATCATCTTCTCTTTCGGTCCAGGGATCCTTTTTTATATATCCACTATTCAGGCTTTCCTTACATTTTACCCCNNNNNNNNNNGCCTTTTTACACCCACTATCTTCCTGACACCCTCCCATTCCCCCGCTTTTTCCTCGTTTTGCGCATCACAAATCTCCCAGCTCTTTTTCCCACCACTACC
MLP3	@46	30.837	31.228	0.391	7
	46	30.837				Marker7391	3.26498	11	ATATTTTCTTTATGTTTTCTTTATGTGTATCATCTTCTCTTTCGGTCCAGGGATCCTTTTTTATATATCCACTATTCAGGCTTTCCTTACATTTTACCCCNNNNNNNNNNGCCTTTTTACACCCACTATCTTCCTGACACCCTCCCATTCCCCCGCTTTTTCCTCGTTTTGCGCATCACAAATCTCCCAGCTCTTTTTCCCACCACTACC
	46	30.837				Marker17325	3.26498	11	TATCTGTCCATGTATGGAGAGCTGCTCTTACATATGGGGAGGTTCAGCTCATTCAGCCCTCCTAAACAAGATGGAGTCAAAATTTCTAGTCTTATCGATTNNNNNNNNNNCCCTCTTGATCCATGAATACGTTCCTGTCACTTGATTGCATACACTGTTATCAGCATAATAGAGTATGTAAAGCCAAAAGTTATCCCTCGTCTTCTACAA
	46	30.837				Marker35550	3.26498	11	AAAGGCGGCGCGGCATGGTGGGCAGCGCGGCGGGCTGATGCGCTCTACGATTAAATTATGCCAAAAAATTAATTCCTCCCAGACCTTCCCCAGAGCTGGTNNNNNNNNNNCGCGCGAGGTGCAGGAAGAAGTATAATGGGAGGCGCCTTATCTACATTACCGCGGGTTCCTCCGTAATACAAATACAATTATTACTCCCTCGTCCCTACT
	46	30.837				Marker134408	3.26498	11	TTAATACAGATGAGAGGTACATCTGAAGGGATGCAACACGATGACCTCAAATGAAATGGAGGGACTGGGTGCAGAACTGTGCATTTACCGATTGGGCTATNNNNNNNNNNATTAAATTGTCTGAAATTATGTTTTGTCTTTGCTTAGGACAGACATAGGCAAGTACTTGACAATTTGAGAAATGCTTGTCTCCATCATGTTTAGACTGTA
	46	31.228				Marker23029	3.05175	10.3	AGAGCCAACGGGCACGGAACCCTCCAGTAACAGACTGACAGGCTAGCCATCAAAGAAGGTGGCACCACCGACCACGCATCGAGCCCCGCCACCACGACCANNNNNNNNNNCTCCTTCCACCACTGTCAGTCACTTTGATACAACCAGCAACAAAGACTTGCCATATGATTTAGGTTTATTTGTCATCTTCACTCACTCCATCCAAACCAG
	46	31.228				Marker3845	3.05175	10.3	TGAGCAGATCCTTATATTTGCGATCGAGTTTTCTTTCTGTGATACTATTAATGCTGCACTAATTCGTATTTCTATGATATTTTAACGAAGTGAATATTCCNNNNNNNNNNCATTTCGTTAAAATGAATAATCTTTGCGTCTTTTTTATCTGTTTGGTTCCTACTTTTCCTTTAAGTATAAAACTTCGGCGGTTTTGTTTCGTTAGTGTTT
	46	31.228				Marker40739	3.05175	10.3	CAACTCGCCCCCACCACCCGCCATTACCTCACCTAAACCTAGACGATGCTGGTCCCTTCCTCAGAATGACTGATTCGGAATTGAAGGCTGATAAGGATCTNNNNNNNNNNGATATATTGGTTCTCCTTCCACTCATTACCAACCAAGGAACATGTCACCAGAGGACAGAATGGTGCCTTCCTGTTCCTTATCATCAGTATTTTAAAAGCC
DLP4	@40	0	1.575	1.575	6
	40	0				Marker43608	3.25187	11	CATAACATTGTCTGTCACTTCAGACGTAGAGACCTTTGGGATCAAACAAACACGAATGTCGTTTGAAATACGTGACTAATGCTTTTGCTGACAGACTCTCNNNNNNNNNNGGTCTTCAAAGGTGTTTTTCGTGTTTCTAATCATAGTTTAACACGGTTCTTGCATCGTTAATAGGAAGAACACTTATGAGAACCTGACTAATTATATCTG
	40	0				Marker1653	3.25187	11	CGCTACCAGTGCCACATGCATCACGCCTCGCTGCTGAGCCTAAAGGGACTAGAGCTAGAGCGCCTGGCTGTCAGTGTGTCGCAGTGTGGAATCCTTGGTGNNNNNNNNNNAGTCTCCCTACCACTTTGCCTAAACCGCACAAGCAGCTCCTTATTAAGGCACCTCGGGAGATGAAGAGGCAGGACGAACACGCTCCCTCCTCTAATACTG
	40	0				Marker133980	3.25187	11	ATTTTCAAAGCCGACATGAGTAACCTGCAATGCAAATCTCAACTTTTCCAAAGCAGCAACGTGCCAAAGAATGTGTCCTTAGAGTAATCATCTATCAATTNNNNNNNNNNGAAAACCTAGTAAAAGTTTGAAAATTCATAATGGAAAGAGAGAGAGAGAGAGAGAGAGAGAGAAGGGGATTGAGGAGAGGCGCTGGGAGGTATTAGAGGG
	40	0				Marker6974	3.25187	11	TTTTCTATTTGGCTGTTATCCTTGCCATGTCCCATTTCCGTCCTTACCACTAACTGTATTTTCCTTTTCTGTCATACTCCTGTGCTCCGTTCCCGTCCTTNNNNNNNNNNTTTTTATTTCGTTAGACGTACATTCAGAGCAGCGAACGTAATATCATAGCAGTATTGTGTCTGCCCTTTGATTCGCTGCCTAGAACTGCAACGTTTCCTG
	40	0				Marker48059	3.25187	10.9	ATTATGCACGCCGGCGAGACGCATTATCCACGCGTCCAGAACTATTACACTGCCAGTGTTGTTTTTTCTTGCTAGTTTGTATTCTAGAACGGCTATGTTTNNNNNNNNNNTCCCGTGTCACCTTCCCACACTCTCTGTTCTCCACGTAAGCCTACTGCAGCAGTGTTCCTCCCCTCTCCAGTCAGGTGTAAAATTATCGCCAGTCTCACA
	40	1.575				Marker25863	3.103	10.5	TTTAAAAGACGCAGGAGTGAGAGCAGGAGCGGAGCTGGGTGACGTCTGGGTGACGTCTGATGAGAATTTGTATAGACCCGATGACAGCCAGGGAGGTTTANNNNNNNNNNTGTAACAAACTTTACAGAGGGATCGAGCACTGAGTAGAGAAGGTATCCACGTCGATATACGAGTATTTCTTATTGTCTGAAGGACACCGACCAGCGAGAA
	@46	7.453	7.453	0	3
	46	7.453				Marker6926	3.20886	9.4	TATCATAAGGCAGAGACGCTCTGACACGCGAGTGTTCCGAGTGATCCACCGCGTTAAGGAGAGCGATACTCATCAATGAAATACTCGAAGGATGGGAGTTNNNNNNNNNNCACAAAAAAAAAAAGATCCTTTAAGGATATTCAAATTTCAACTTTTGATTTATATACCACTCCTCATTCATTACTGAAAATTTTTCACAACACGAGCAGT
	46	7.453				Marker8305	3.20886	9.4	AAGAAGGATATGCCAAAGAAATGTGAAAACACTAGGATACACTTGAGGTCAGTGGCAGACTACAGAGACATTCTTTAACACCAGATCAAAGACAAGTAGANNNNNNNNNNGTCTTTAGCTGTAACACTCGAGCTGCATATTGCTGGTCATCCTCCAGACGGTGGTCATGCATTCTGAGCTTCACTTGGAGGCTGTATCCCTGACCAAATT
	46	7.453				Marker8306	3.20886	9.3	AAGAAGGATATGCCAAAGAAATGTGAAAACACTAGGATACACTTGAGGTCAGTGGCAGACTACAGAGACATTCTTTAACACCAGATCAAAGACAAGTAGANNNNNNNNNNGTCTTTAGCTGTAACACTCGAGCTGCATATTGCTGGTCATCCTCCAGACGGTGGTCATGCATTCTGAGCTTCACTTGGAGGCTGTATCCCTGACCAAATT
	@46	28.841	32.681	3.84	39
	46	28.841				Marker19491	3.02808	3.4	AAATTTAGAAGAAAAAAAATGTGTAAAGGAAGTAAAAGAAAATTGAGGGTCTGAGAAAGAAATCTTAACCTCAACGTTCTTCCTTTTAATTCCATCCAGANNNNNNNNNNAATAAAATAATAGGAGAAAATGTAATATAACTTCTCATCTGTATTTACATTTTTCATATGTTTATTTATTTATTTATTTATTTATTGCTTTGGTATTACG
	46	28.841				Marker21079	3.02808	3.4	GATGGCTTCTTGCAGCTTCCCTTATTTTCTTATGTTCTCAGGTTATACTATTATAATACTAAAGTTGCTCGGCGCGGAAACTATTAATTCATTGTCTCCTNNNNNNNNNNTCATCCAGGTCACCGTATTATACAGCAGCATTTTTGGTAACTCCTCCTCCTCCTCCTCTTCTTCTTTCATATTCATATTCTTTCATATTCTTTCATATTC
	46	28.841				Marker33661	3.02808	3.4	ACAGTTTGAATAAAAATAAAAGTAATTACTTTGACCATTGTAGCAAATTTGTATAAAATATTTTTACACGATTTAATGATGAGTTCATTGTGCTGATTCANNNNNNNNNNTCACAAGACTTCAGCGATCCAACCAGAACTGATCACCGGCGACCCGAGCAGAGTTGGTTGTCGAGTGTCTGTAGCGTCAATGTACGACTTCCCTCTTCAA
	46	28.841				Marker8481	3.02808	3.4	AATTTGTTCTTATCAGCCCCCGACGCGTTCTCTGTAAATTAGGAAAGAGAAGAAAGGAATTGGTCCGATAACTACCCATCACTACTGCCAAACGCCGCCANNNNNNNNNNATGTGAAGGAAATTGGAATCGGTTTAGTGGATCTTCGGTGCGTCGATCGTTCAGATGCTTTACTAATTATAATACACACACTGGTGATCCAGACATGATA
	46	28.841				Marker12991	3.02808	3.4	ACACACACACACACATAAGGATGAACGCCACTGACTGAGATGAACTCCTTGGCTAAATACAGCTTGGCATGTGTCTAAGACCATTTCTTCCCGTCTCTTCNNNNNNNNNNTACTTGTAGCAAAGGAGATCCTGCGTCATTTAATACTTAAGAACCTAAGAAGATGACAAAAAAATATGTAAGAAGTAATCAGGGTTTCACGGGACAGTCC
	46	28.841				Marker21076	3.02808	3.4	GATGGCTTCTTGCAGCTTCCCTTATTTTCTTATGTTCTCAGGTTATACTATTATAATACTAAAGTTGCTCGGCGCGGAAACTATTAATTCATTGTCTCCTNNNNNNNNNNTCATCCAGGTCACCGTATTATACAGCAGCATTTTTGGTAACTCCTCCTCCTCCTCCTCTTCTTCTTTCATATTCATATTCTTTCATATTCTTTCATATTC
	46	28.841				Marker8482	3.02808	3.4	AATTTGTTCTTATCAGCCCCCGACGCGTTCTCTGTAAATTAGGAAAGAGAAGAAAGGAATTGGTCCGATAACTACCCATCACTACTGCCAAACGCCGCCANNNNNNNNNNATGTGAAGGAAATTGGAATCGGTTTAGTGGATCTTCGGTGCGTCGATCGTTCAGATGCTTTACTAATTATAATACACACACTGGTGATCCAGACATGATA
	46	30.056				Marker3850	3.28494	3.7	TGAGCAGATCCTTATATTTGCGATCGAGTTTTCTTTCTGTGATACTATTAATGCTGCACTAATTCGTATTTCTATGATATTTTAACGAAGTGAATATTCCNNNNNNNNNNCATTTCGTTAAAATGAATAATCTTTGCGTCTTTTTTATCTGTTTGGTTCCTACTTTTCCTTTAAGTATAAAACTTCGGCGGTTTTGTTTCGTTAGTGTTT
	46	30.056				Marker19488	3.28494	3.7	AAATTTAGAAGAAAAAAAATGTGTAAAGGAAGTAAAAGAAAATTGAGGGTCTGAGAAAGAAATCTTAACCTCAACGTTCTTCCTTTTAATTCCATCCAGANNNNNNNNNNAATAAAATAATAGGAGAAAATGTAATATAACTTCTCATCTGTATTTACATTTTTCATATGTTTATTTATTTATTTATTTATTTATTGCTTTGGTATTACG
	46	30.056				Marker30950	3.28494	3.7	AACAAAGTGGATTTTTTGTGAGATGTTGTGTGGGAGTCGTTTTAACACGTTATTTTGTTGTTGTTGTTGTTGCTTTTGTTGTTAGTGCTGTTGCTGGTGTNNNNNNNNNNAAACTACCTCTGCCACCACTACCAGCACCACCTTCGGCACCAGAAACACCATTGCCAGTTACAGCAACAGCAACAACATCACCCACCATAAACACCAAAA
	46	30.056				Marker44097	3.28494	3.7	ATTACTCATTCTTTAGAAAAAAATTGATAAAAAAGATAAGCTAGTATTGCGTGCTGGTCTAAAACTGACGTGATTATCCTGGTAATTATGTTTATTTCGTNNNNNNNNNNCTCTAATACTGTCATTCCCGAAGATTACAGTACTTTGGTCTAATGGGAGACAAATATTTGGCAGTGACGCTCTCGTGTTTCCCAGTAACACATCGCGTAA
	46	30.056				Marker37201	3.28494	3.7	TGTACTGGTTTCCACACACTGACCAGACTGTCTTCCCTCACTGTATCAGTTTAGCTCTCTCAGCTTTTCTCTCTCCTATTGGTTGCCACACGTTGTTCAGNNNNNNNNNNATCTTGACCACAGTAAGTTCGACACAGTTTGTCGGTGTTAATGGTATATTTTTCTCTGCTTATAACTGTGGTCAGGGATTGCATAACGTTCTTTTATTGT
	46	30.056				Marker24683	3.28494	3.7	TTTCCACCGTTCCTTGCTTTCTTTCATTACGTCTCTTTTTCTGCTGCTTCTTCCCTTGTTGCTTCCTCCCTGACCTGTCTTTATCTTACTGCTCTTATCTNNNNNNNNNNTATGTCTGTTCCTCGACCTCGGGATGGAATACATAGCAGGACTTAATTAAGCTACAATGCCAGTTTTATGAATACACCTTTATTAAACCTTACTACTTCA
	46	30.056				Marker1904	3.28494	3.7	AAGTTTTTTTTTCTTTAACAAAAATATTCTTGTAACCTACCAGATAATACAAAGGCAGAAAAAAAAAAAACGCAAATTTTTGAACCAGGTGAAATACATANNNNNNNNNNAAGACGTGTAACTTATTCATGTTATGACCGAGACATTTTCCCTGTTTCTCGTTGTGCCGGTAAGAAATAGCCGTGTATATTCACATGATTAGGCGCCCAG
	46	30.056				Marker3846	3.28494	11.1	TGAGCAGATCCTTATATTTGCGATCGAGTTTTCTTTCTGTGATACTATTAATGCTGCACTAATTCGTATTTCTATGATATTTTAACGAAGTGAATATTCCNNNNNNNNNNCATTTCGTTAAAATGAATAATCTTTGCGTCTTTTTTATCTGTTTGGTTCCTACTTTTCCTTTAAGTATAAAACTTCGGCGGTTTTGTTTCGTTAGTGTTT
	46	30.056				Marker44096	3.28494	11.1	ATTACTCATTCTTTAGAAAAAAATTGATAAAAAAGATAAGCTAGTATTGCGTGCTGGTCTAAAACTGACGTGATTATCCTGGTAATTATGTTTATTTCGTNNNNNNNNNNCTCTAATACTGTCATTCCCGAAGATTACAGTACTTTGGTCTAATGGGAGACAAATATTTGGCAGTGACGCTCTCGTGTTTCCCAGTAACACATCGCGTAA
	46	30.056				Marker2388	3.28494	11.1	ATTTCCACATTTATCGAAAGTTTTAGGTGTTGTTCATGATCATAGTCATATTTCAACAAGAATTCCATATCATCAGTGGAGAAAAAATATTCATGATTATNNNNNNNNNNTCGCGATGATTTATGAAAGATTTTGCGTCACATCTGGGAGAAACATTCAAGAAAAAATTGACTTATCATCCTTGTGGCGTTTGAAAACAATAAACAAAGC
	46	30.056				Marker3851	3.28494	11.1	TGAGCAGATCCTTATATTTGCGATCGAGTTTTCTTTCTGTGATACTATTAATGCTGCACTAATTCGTATTTCTATGATATTTTAACGAAGTGAATATTCCNNNNNNNNNNCATTTCGTTAAAATGAATAATCTTTGCGTCTTTTTTATCTGTTTGGTTCCTACTTTTCCTTTAAGTATAAAACTTCGGCGGTTTTGTTTCGTTAGTGTTT
	46	30.056				Marker1905	3.28494	11.1	AAGTTTTTTTTTCTTTAACAAAAATATTCTTGTAACCTACCAGATAATACAAAGGCAGAAAAAAAAAAAACGCAAATTTTTGAACCAGGTGAAATACATANNNNNNNNNNAAGACGTGTAACTTATTCATGTTATGACCGAGACATTTTCCCTGTTTCTCGTTGTGCCGGTAAGAAATAGCCGTGTATATTCACATGATTAGGCGCCCAG
	46	30.056				Marker3849	3.28494	11.1	TGAGCAGATCCTTATATTTGCGATCGAGTTTTCTTTCTGTGATACTATTAATGCTGCACTAATTCGTATTTCTATGATATTTTAACGAAGTGAATATTCCNNNNNNNNNNCATTTCGTTAAAATGAATAATCTTTGCGTCTTTTTTATCTGTTTGGTTCCTACTTTTCCTTTAAGTATAAAACTTCGGCGGTTTTGTTTCGTTAGTGTTT
	46	30.056				Marker25957	3.28494	11.1	ACTGATACACTCACTCACTCTTTCACTCGCTAGTCGCTTCATTCACCTCATTAGAGCACAACAATTTAAAAAAAATATGAAAGAAATAGACAAGAGCGCANNNNNNNNNNTGGAAGTCTTATTTAATTTTCGTTTTTGTTTTCTTGAGAAAAAGGAAGAAGGGAGAGAGAGTGAGAAGCAGTATTATGGCTTATTGCTTTTCACGGTAGG
	46	30.837				Marker7391	3.77487	12.6	ATATTTTCTTTATGTTTTCTTTATGTGTATCATCTTCTCTTTCGGTCCAGGGATCCTTTTTTATATATCCACTATTCAGGCTTTCCTTACATTTTACCCCNNNNNNNNNNGCCTTTTTACACCCACTATCTTCCTGACACCCTCCCATTCCCCCGCTTTTTCCTCGTTTTGCGCATCACAAATCTCCCAGCTCTTTTTCCCACCACTACC
	46	30.837				Marker17325	3.77487	12.6	TATCTGTCCATGTATGGAGAGCTGCTCTTACATATGGGGAGGTTCAGCTCATTCAGCCCTCCTAAACAAGATGGAGTCAAAATTTCTAGTCTTATCGATTNNNNNNNNNNCCCTCTTGATCCATGAATACGTTCCTGTCACTTGATTGCATACACTGTTATCAGCATAATAGAGTATGTAAAGCCAAAAGTTATCCCTCGTCTTCTACAA
	46	30.837				Marker134408	3.77487	12.6	TTAATACAGATGAGAGGTACATCTGAAGGGATGCAACACGATGACCTCAAATGAAATGGAGGGACTGGGTGCAGAACTGTGCATTTACCGATTGGGCTATNNNNNNNNNNATTAAATTGTCTGAAATTATGTTTTGTCTTTGCTTAGGACAGACATAGGCAAGTACTTGACAATTTGAGAAATGCTTGTCTCCATCATGTTTAGACTGTA
	46	30.837				Marker35550	3.77487	12.6	AAAGGCGGCGCGGCATGGTGGGCAGCGCGGCGGGCTGATGCGCTCTACGATTAAATTATGCCAAAAAATTAATTCCTCCCAGACCTTCCCCAGAGCTGGTNNNNNNNNNNCGCGCGAGGTGCAGGAAGAAGTATAATGGGAGGCGCCTTATCTACATTACCGCGGGTTCCTCCGTAATACAAATACAATTATTACTCCCTCGTCCCTACT
	46	31.228				Marker40739	3.69561	12.4	CAACTCGCCCCCACCACCCGCCATTACCTCACCTAAACCTAGACGATGCTGGTCCCTTCCTCAGAATGACTGATTCGGAATTGAAGGCTGATAAGGATCTNNNNNNNNNNGATATATTGGTTCTCCTTCCACTCATTACCAACCAAGGAACATGTCACCAGAGGACAGAATGGTGCCTTCCTGTTCCTTATCATCAGTATTTTAAAAGCC
	46	31.228				Marker3845	3.69561	12.4	TGAGCAGATCCTTATATTTGCGATCGAGTTTTCTTTCTGTGATACTATTAATGCTGCACTAATTCGTATTTCTATGATATTTTAACGAAGTGAATATTCCNNNNNNNNNNCATTTCGTTAAAATGAATAATCTTTGCGTCTTTTTTATCTGTTTGGTTCCTACTTTTCCTTTAAGTATAAAACTTCGGCGGTTTTGTTTCGTTAGTGTTT
	46	31.228				Marker23029	3.69561	12.4	AGAGCCAACGGGCACGGAACCCTCCAGTAACAGACTGACAGGCTAGCCATCAAAGAAGGTGGCACCACCGACCACGCATCGAGCCCCGCCACCACGACCANNNNNNNNNNCTCCTTCCACCACTGTCAGTCACTTTGATACAACCAGCAACAAAGACTTGCCATATGATTTAGGTTTATTTGTCATCTTCACTCACTCCATCCAAACCAG
	46	31.618				Marker18139	3.41125	11.5	ACTAATAAGGAAGAGAGTAAAATTGGTTGTTTATGGATGGCGATGGCAACTGGTGGAAGGGATAGATAGGAATAGGTGGCTATGGAAATAGAAGGAAGTGNNNNNNNNNNGATGGGGGGTGTGATGTACGTGATAGAGGTGATGAGACTAATGGGATGGATGGTGGTAATGGGATGATAGATGGTGAGAGGTGGTGATGAATAGGCTATG
	46	31.618				Marker18141	3.41125	11.5	ACTAATAAGGAAGAGAGTAAAATTGGTTGTTTATGGATGGCGATGGCAACTGGTGGAAGGGATAGATAGGAATAGGTGGCTATGGAAATAGAAGGAAGTGNNNNNNNNNNGATGGGGGGTGTGATGTACGTGATAGAGGTGATGAGACTAATGGGATGGATGGTGGTAATGGGATGATAGATGGTGAGAGGTGGTGATGAATAGGCTATG
	46	31.618				Marker12034	3.41125	11.5	TGATATGATTATGACTATGACCGAGATAAATAGTTTAAAGACAAAAGAATGACTAAAAAGAAAAAATCTCACCGGAATCATAATTTGTGATCGAGTAATTNNNNNNNNNNTCTTGCATTCCTATTTATCTACTTTTTCCTTCGATAAACTGTTAAACTTTTAAACTGATGAATGAACTTTGTCTATAAACGAAAAGCTCTTCAGTAATCA
	46	31.618				Marker8848	3.41125	11.5	TGCAAAACCCACAAATATTTAAAATTTACGATTCTAGTAACCTGAAGAGTAAAGCAGCAGCAGCAGTCACGCGTCAGTGTTGCGTGATGGCAGACATCACNNNNNNNNNNGTATTTTTATTTTTTTTTTACCATTGATTGGCGGCATATAGAAATTCATATTTTGTTGCTAAGCCTTTTATTTCTCTCATGATTTCGTGACCCAAATGGT
	46	31.618				Marker17324	3.41125	11.5	TATCTGTCCATGTATGGAGAGCTGCTCTTACATATGGGGAGGTTCAGCTCATTCAGCCCTCCTAAACAAGATGGAGTCAAAATTTCTAGTCTTATCGATTNNNNNNNNNNCCCTCTTGATCCATGAATACGTTCCTGTCACTTGATTGCATACACTGTTATCAGCATAATAGAGTATGTAAAGCCAAAAGTTATCCCTCGTCTTCTACAA
	46	31.618				Marker12532	3.41125	11.5	GACCCTACACTCCGGCAATCAACTCTAATGATTTGGCACTTCCAGGCGCAGCGATATGTGGTAGTTGTGGCGCAGATGTGGTGCCTGTGTGGCGCTGTTGNNNNNNNNNNTGTTGTTGTTGTTGTTGTTGTTGTTGTTGTTGTTGTTCTTGTTGTTCTTGTTGTTCTTGTCGTTATTGTTCTCAACAATGATGTTGATGGTAGCAGTGGT
	46	31.618				Marker27445	3.41125	2.5	TGTGGGGAAGCGTGGAAGAGAAGTGTGTTGGTAATGTGGAGGGGAGTGAGGCGTGAAGCACTGATAAAAAAGGATATGGCGTGAATAGTAAAACGAATTTNNNNNNNNNNACCTGTGTGAGTGGCTTGCACCACGCCGACCAGCCAGCTAACCAACCGACCAAGCAACGACCTCCGGAGATGGAATTGCGATCATATAACCTGATATCAC
	46	31.618				Marker17323	3.41125	2.5	TATCTGTCCATGTATGGAGAGCTGCTCTTACATATGGGGAGGTTCAGCTCATTCAGCCCTCCTAAACAAGATGGAGTCAAAATTTCTAGTCTTATCGATTNNNNNNNNNNCCCTCTTGATCCATGAATACGTTCCTGTCACTTGATTGCATACACTGTTATCAGCATAATAGAGTATGTAAAGCCAAAAGTTATCCCTCGTCTTCTACAA
	46	31.618				Marker17322	3.41125	2.5	TATCTGTCCATGTATGGAGAGCTGCTCTTACATATGGGGAGGTTCAGCTCATTCAGCCCTCCTAAACAAGATGGAGTCAAAATTTCTAGTCTTATCGATTNNNNNNNNNNCCCTCTTGATCCATGAATACGTTCCTGTCACTTGATTGCATACACTGTTATCAGCATAATAGAGTATGTAAAGCCAAAAGTTATCCCTCGTCTTCTACAA
	46	32.681				Marker22722	3.10125	8.5	TGATTATCTCCTTGCTTATCCTGGAGACTCATTACCTTTACCGGACTTCACCAGATCAGAATATTTCGGATTGAGGAACAACACTAAACACAGTGGTAGTNNNNNNNNNNTTAGTATAAGCCTGGTGGTCTCTTGGAGGCATCTTATTTTCTTATGTTCTTAGGTTCTTACGTTTTTTTAATTCTTGGTATTTTTACAGACAAACAAGAC
	46	32.681				Marker12419	3.10125	8.5	AATATTTGAAGTACAGGGATACATATTTAAGGAGCAAAGTTTATAAATAGTGCCATTGCTGTGGAAGGTACCTAATATTAATATCTATAATTTTTCAACANNNNNNNNNNTCCCTGACAGCTTGCCTGAGTACATAAACACTGCCTCTAATCACATCAACTCTGACTTTTAACGGCACACTTTTAACAGTTTTGATTTTGACGCTAATGA
DWP4	@46	30.056	31.228	1.172	21
	46	30.056				Marker19488	3.11118	1.4	AAATTTAGAAGAAAAAAAATGTGTAAAGGAAGTAAAAGAAAATTGAGGGTCTGAGAAAGAAATCTTAACCTCAACGTTCTTCCTTTTAATTCCATCCAGANNNNNNNNNNAATAAAATAATAGGAGAAAATGTAATATAACTTCTCATCTGTATTTACATTTTTCATATGTTTATTTATTTATTTATTTATTTATTGCTTTGGTATTACG
	46	30.056				Marker3851	3.11118	1.4	TGAGCAGATCCTTATATTTGCGATCGAGTTTTCTTTCTGTGATACTATTAATGCTGCACTAATTCGTATTTCTATGATATTTTAACGAAGTGAATATTCCNNNNNNNNNNCATTTCGTTAAAATGAATAATCTTTGCGTCTTTTTTATCTGTTTGGTTCCTACTTTTCCTTTAAGTATAAAACTTCGGCGGTTTTGTTTCGTTAGTGTTT
	46	30.056				Marker3850	3.11118	1.4	TGAGCAGATCCTTATATTTGCGATCGAGTTTTCTTTCTGTGATACTATTAATGCTGCACTAATTCGTATTTCTATGATATTTTAACGAAGTGAATATTCCNNNNNNNNNNCATTTCGTTAAAATGAATAATCTTTGCGTCTTTTTTATCTGTTTGGTTCCTACTTTTCCTTTAAGTATAAAACTTCGGCGGTTTTGTTTCGTTAGTGTTT
	46	30.056				Marker37201	3.11118	1.4	TGTACTGGTTTCCACACACTGACCAGACTGTCTTCCCTCACTGTATCAGTTTAGCTCTCTCAGCTTTTCTCTCTCCTATTGGTTGCCACACGTTGTTCAGNNNNNNNNNNATCTTGACCACAGTAAGTTCGACACAGTTTGTCGGTGTTAATGGTATATTTTTCTCTGCTTATAACTGTGGTCAGGGATTGCATAACGTTCTTTTATTGT
	46	30.056				Marker24683	3.11118	1.4	TTTCCACCGTTCCTTGCTTTCTTTCATTACGTCTCTTTTTCTGCTGCTTCTTCCCTTGTTGCTTCCTCCCTGACCTGTCTTTATCTTACTGCTCTTATCTNNNNNNNNNNTATGTCTGTTCCTCGACCTCGGGATGGAATACATAGCAGGACTTAATTAAGCTACAATGCCAGTTTTATGAATACACCTTTATTAAACCTTACTACTTCA
	46	30.056				Marker1905	3.11118	1.4	AAGTTTTTTTTTCTTTAACAAAAATATTCTTGTAACCTACCAGATAATACAAAGGCAGAAAAAAAAAAAACGCAAATTTTTGAACCAGGTGAAATACATANNNNNNNNNNAAGACGTGTAACTTATTCATGTTATGACCGAGACATTTTCCCTGTTTCTCGTTGTGCCGGTAAGAAATAGCCGTGTATATTCACATGATTAGGCGCCCAG
	46	30.056				Marker25957	3.11118	1.4	ACTGATACACTCACTCACTCTTTCACTCGCTAGTCGCTTCATTCACCTCATTAGAGCACAACAATTTAAAAAAAATATGAAAGAAATAGACAAGAGCGCANNNNNNNNNNTGGAAGTCTTATTTAATTTTCGTTTTTGTTTTCTTGAGAAAAAGGAAGAAGGGAGAGAGAGTGAGAAGCAGTATTATGGCTTATTGCTTTTCACGGTAGG
	46	30.056				Marker2388	3.11118	10.6	ATTTCCACATTTATCGAAAGTTTTAGGTGTTGTTCATGATCATAGTCATATTTCAACAAGAATTCCATATCATCAGTGGAGAAAAAATATTCATGATTATNNNNNNNNNNTCGCGATGATTTATGAAAGATTTTGCGTCACATCTGGGAGAAACATTCAAGAAAAAATTGACTTATCATCCTTGTGGCGTTTGAAAACAATAAACAAAGC
	46	30.056				Marker3846	3.11118	10.6	TGAGCAGATCCTTATATTTGCGATCGAGTTTTCTTTCTGTGATACTATTAATGCTGCACTAATTCGTATTTCTATGATATTTTAACGAAGTGAATATTCCNNNNNNNNNNCATTTCGTTAAAATGAATAATCTTTGCGTCTTTTTTATCTGTTTGGTTCCTACTTTTCCTTTAAGTATAAAACTTCGGCGGTTTTGTTTCGTTAGTGTTT
	46	30.056				Marker44096	3.11118	10.5	ATTACTCATTCTTTAGAAAAAAATTGATAAAAAAGATAAGCTAGTATTGCGTGCTGGTCTAAAACTGACGTGATTATCCTGGTAATTATGTTTATTTCGTNNNNNNNNNNCTCTAATACTGTCATTCCCGAAGATTACAGTACTTTGGTCTAATGGGAGACAAATATTTGGCAGTGACGCTCTCGTGTTTCCCAGTAACACATCGCGTAA
	46	30.056				Marker3849	3.11118	10.5	TGAGCAGATCCTTATATTTGCGATCGAGTTTTCTTTCTGTGATACTATTAATGCTGCACTAATTCGTATTTCTATGATATTTTAACGAAGTGAATATTCCNNNNNNNNNNCATTTCGTTAAAATGAATAATCTTTGCGTCTTTTTTATCTGTTTGGTTCCTACTTTTCCTTTAAGTATAAAACTTCGGCGGTTTTGTTTCGTTAGTGTTT
	46	30.056				Marker1904	3.11118	10.5	AAGTTTTTTTTTCTTTAACAAAAATATTCTTGTAACCTACCAGATAATACAAAGGCAGAAAAAAAAAAAACGCAAATTTTTGAACCAGGTGAAATACATANNNNNNNNNNAAGACGTGTAACTTATTCATGTTATGACCGAGACATTTTCCCTGTTTCTCGTTGTGCCGGTAAGAAATAGCCGTGTATATTCACATGATTAGGCGCCCAG
	46	30.056				Marker30950	3.11118	10.5	AACAAAGTGGATTTTTTGTGAGATGTTGTGTGGGAGTCGTTTTAACACGTTATTTTGTTGTTGTTGTTGTTGCTTTTGTTGTTAGTGCTGTTGCTGGTGTNNNNNNNNNNAAACTACCTCTGCCACCACTACCAGCACCACCTTCGGCACCAGAAACACCATTGCCAGTTACAGCAACAGCAACAACATCACCCACCATAAACACCAAAA
	46	30.056				Marker44097	3.11118	10.5	ATTACTCATTCTTTAGAAAAAAATTGATAAAAAAGATAAGCTAGTATTGCGTGCTGGTCTAAAACTGACGTGATTATCCTGGTAATTATGTTTATTTCGTNNNNNNNNNNCTCTAATACTGTCATTCCCGAAGATTACAGTACTTTGGTCTAATGGGAGACAAATATTTGGCAGTGACGCTCTCGTGTTTCCCAGTAACACATCGCGTAA
	46	30.837				Marker134408	3.23635	10.9	TTAATACAGATGAGAGGTACATCTGAAGGGATGCAACACGATGACCTCAAATGAAATGGAGGGACTGGGTGCAGAACTGTGCATTTACCGATTGGGCTATNNNNNNNNNNATTAAATTGTCTGAAATTATGTTTTGTCTTTGCTTAGGACAGACATAGGCAAGTACTTGACAATTTGAGAAATGCTTGTCTCCATCATGTTTAGACTGTA
	46	30.837				Marker7391	3.23635	10.9	ATATTTTCTTTATGTTTTCTTTATGTGTATCATCTTCTCTTTCGGTCCAGGGATCCTTTTTTATATATCCACTATTCAGGCTTTCCTTACATTTTACCCCNNNNNNNNNNGCCTTTTTACACCCACTATCTTCCTGACACCCTCCCATTCCCCCGCTTTTTCCTCGTTTTGCGCATCACAAATCTCCCAGCTCTTTTTCCCACCACTACC
	46	30.837				Marker17325	3.23635	10.9	TATCTGTCCATGTATGGAGAGCTGCTCTTACATATGGGGAGGTTCAGCTCATTCAGCCCTCCTAAACAAGATGGAGTCAAAATTTCTAGTCTTATCGATTNNNNNNNNNNCCCTCTTGATCCATGAATACGTTCCTGTCACTTGATTGCATACACTGTTATCAGCATAATAGAGTATGTAAAGCCAAAAGTTATCCCTCGTCTTCTACAA
	46	30.837				Marker35550	3.23635	10.9	AAAGGCGGCGCGGCATGGTGGGCAGCGCGGCGGGCTGATGCGCTCTACGATTAAATTATGCCAAAAAATTAATTCCTCCCAGACCTTCCCCAGAGCTGGTNNNNNNNNNNCGCGCGAGGTGCAGGAAGAAGTATAATGGGAGGCGCCTTATCTACATTACCGCGGGTTCCTCCGTAATACAAATACAATTATTACTCCCTCGTCCCTACT
	46	31.228				Marker3845	3.13642	10.6	TGAGCAGATCCTTATATTTGCGATCGAGTTTTCTTTCTGTGATACTATTAATGCTGCACTAATTCGTATTTCTATGATATTTTAACGAAGTGAATATTCCNNNNNNNNNNCATTTCGTTAAAATGAATAATCTTTGCGTCTTTTTTATCTGTTTGGTTCCTACTTTTCCTTTAAGTATAAAACTTCGGCGGTTTTGTTTCGTTAGTGTTT
	46	31.228				Marker40739	3.13642	10.6	CAACTCGCCCCCACCACCCGCCATTACCTCACCTAAACCTAGACGATGCTGGTCCCTTCCTCAGAATGACTGATTCGGAATTGAAGGCTGATAAGGATCTNNNNNNNNNNGATATATTGGTTCTCCTTCCACTCATTACCAACCAAGGAACATGTCACCAGAGGACAGAATGGTGCCTTCCTGTTCCTTATCATCAGTATTTTAAAAGCC
	46	31.228				Marker23029	3.13642	10.6	AGAGCCAACGGGCACGGAACCCTCCAGTAACAGACTGACAGGCTAGCCATCAAAGAAGGTGGCACCACCGACCACGCATCGAGCCCCGCCACCACGACCANNNNNNNNNNCTCCTTCCACCACTGTCAGTCACTTTGATACAACCAGCAACAAAGACTTGCCATATGATTTAGGTTTATTTGTCATCTTCACTCACTCCATCCAAACCAG
BW	@46	30.056	30.056	0	14
	46	30.056				Marker19488	4.80225	2	AAATTTAGAAGAAAAAAAATGTGTAAAGGAAGTAAAAGAAAATTGAGGGTCTGAGAAAGAAATCTTAACCTCAACGTTCTTCCTTTTAATTCCATCCAGANNNNNNNNNNAATAAAATAATAGGAGAAAATGTAATATAACTTCTCATCTGTATTTACATTTTTCATATGTTTATTTATTTATTTATTTATTTATTGCTTTGGTATTACG
	46	30.056				Marker1904	4.80225	2	AAGTTTTTTTTTCTTTAACAAAAATATTCTTGTAACCTACCAGATAATACAAAGGCAGAAAAAAAAAAAACGCAAATTTTTGAACCAGGTGAAATACATANNNNNNNNNNAAGACGTGTAACTTATTCATGTTATGACCGAGACATTTTCCCTGTTTCTCGTTGTGCCGGTAAGAAATAGCCGTGTATATTCACATGATTAGGCGCCCAG
	46	30.056				Marker3851	4.80225	2	TGAGCAGATCCTTATATTTGCGATCGAGTTTTCTTTCTGTGATACTATTAATGCTGCACTAATTCGTATTTCTATGATATTTTAACGAAGTGAATATTCCNNNNNNNNNNCATTTCGTTAAAATGAATAATCTTTGCGTCTTTTTTATCTGTTTGGTTCCTACTTTTCCTTTAAGTATAAAACTTCGGCGGTTTTGTTTCGTTAGTGTTT
	46	30.056				Marker3849	4.80225	2	TGAGCAGATCCTTATATTTGCGATCGAGTTTTCTTTCTGTGATACTATTAATGCTGCACTAATTCGTATTTCTATGATATTTTAACGAAGTGAATATTCCNNNNNNNNNNCATTTCGTTAAAATGAATAATCTTTGCGTCTTTTTTATCTGTTTGGTTCCTACTTTTCCTTTAAGTATAAAACTTCGGCGGTTTTGTTTCGTTAGTGTTT
	46	30.056				Marker44097	4.80225	2	ATTACTCATTCTTTAGAAAAAAATTGATAAAAAAGATAAGCTAGTATTGCGTGCTGGTCTAAAACTGACGTGATTATCCTGGTAATTATGTTTATTTCGTNNNNNNNNNNCTCTAATACTGTCATTCCCGAAGATTACAGTACTTTGGTCTAATGGGAGACAAATATTTGGCAGTGACGCTCTCGTGTTTCCCAGTAACACATCGCGTAA
	46	30.056				Marker3846	4.80225	2	TGAGCAGATCCTTATATTTGCGATCGAGTTTTCTTTCTGTGATACTATTAATGCTGCACTAATTCGTATTTCTATGATATTTTAACGAAGTGAATATTCCNNNNNNNNNNCATTTCGTTAAAATGAATAATCTTTGCGTCTTTTTTATCTGTTTGGTTCCTACTTTTCCTTTAAGTATAAAACTTCGGCGGTTTTGTTTCGTTAGTGTTT
	46	30.056				Marker1905	4.80225	2	AAGTTTTTTTTTCTTTAACAAAAATATTCTTGTAACCTACCAGATAATACAAAGGCAGAAAAAAAAAAAACGCAAATTTTTGAACCAGGTGAAATACATANNNNNNNNNNAAGACGTGTAACTTATTCATGTTATGACCGAGACATTTTCCCTGTTTCTCGTTGTGCCGGTAAGAAATAGCCGTGTATATTCACATGATTAGGCGCCCAG
	46	30.056				Marker25957	4.80225	15.8	ACTGATACACTCACTCACTCTTTCACTCGCTAGTCGCTTCATTCACCTCATTAGAGCACAACAATTTAAAAAAAATATGAAAGAAATAGACAAGAGCGCANNNNNNNNNNTGGAAGTCTTATTTAATTTTCGTTTTTGTTTTCTTGAGAAAAAGGAAGAAGGGAGAGAGAGTGAGAAGCAGTATTATGGCTTATTGCTTTTCACGGTAGG
	46	30.056				Marker30950	4.80225	15.8	AACAAAGTGGATTTTTTGTGAGATGTTGTGTGGGAGTCGTTTTAACACGTTATTTTGTTGTTGTTGTTGTTGCTTTTGTTGTTAGTGCTGTTGCTGGTGTNNNNNNNNNNAAACTACCTCTGCCACCACTACCAGCACCACCTTCGGCACCAGAAACACCATTGCCAGTTACAGCAACAGCAACAACATCACCCACCATAAACACCAAAA
	46	30.056				Marker37201	4.80225	15.8	TGTACTGGTTTCCACACACTGACCAGACTGTCTTCCCTCACTGTATCAGTTTAGCTCTCTCAGCTTTTCTCTCTCCTATTGGTTGCCACACGTTGTTCAGNNNNNNNNNNATCTTGACCACAGTAAGTTCGACACAGTTTGTCGGTGTTAATGGTATATTTTTCTCTGCTTATAACTGTGGTCAGGGATTGCATAACGTTCTTTTATTGT
	46	30.056				Marker44096	4.80225	15.8	ATTACTCATTCTTTAGAAAAAAATTGATAAAAAAGATAAGCTAGTATTGCGTGCTGGTCTAAAACTGACGTGATTATCCTGGTAATTATGTTTATTTCGTNNNNNNNNNNCTCTAATACTGTCATTCCCGAAGATTACAGTACTTTGGTCTAATGGGAGACAAATATTTGGCAGTGACGCTCTCGTGTTTCCCAGTAACACATCGCGTAA
	46	30.056				Marker24683	4.80225	15.8	TTTCCACCGTTCCTTGCTTTCTTTCATTACGTCTCTTTTTCTGCTGCTTCTTCCCTTGTTGCTTCCTCCCTGACCTGTCTTTATCTTACTGCTCTTATCTNNNNNNNNNNTATGTCTGTTCCTCGACCTCGGGATGGAATACATAGCAGGACTTAATTAAGCTACAATGCCAGTTTTATGAATACACCTTTATTAAACCTTACTACTTCA
	46	30.056				Marker2388	4.80225	15.8	ATTTCCACATTTATCGAAAGTTTTAGGTGTTGTTCATGATCATAGTCATATTTCAACAAGAATTCCATATCATCAGTGGAGAAAAAATATTCATGATTATNNNNNNNNNNTCGCGATGATTTATGAAAGATTTTGCGTCACATCTGGGAGAAACATTCAAGAAAAAATTGACTTATCATCCTTGTGGCGTTTGAAAACAATAAACAAAGC
	46	30.056				Marker3850	4.80225	15.8	TGAGCAGATCCTTATATTTGCGATCGAGTTTTCTTTCTGTGATACTATTAATGCTGCACTAATTCGTATTTCTATGATATTTTAACGAAGTGAATATTCCNNNNNNNNNNCATTTCGTTAAAATGAATAATCTTTGCGTCTTTTTTATCTGTTTGGTTCCTACTTTTCCTTTAAGTATAAAACTTCGGCGGTTTTGTTTCGTTAGTGTTT
Note: 14 markers shared among CL, CW and BW are marked green. CL = carapace length; CW = carapace width; ICW = internal carapace width; CFW = carapace frontal width; AW = abdomen width; BH = body height; CWS8 = carapace width at spine 8; DFMS = distance between frontal median spine; DFLS = distance between frontal lateral spine; DLS1 = distance between lateral spine 1; DLS2 = distance between lat…

## Sheet: Table S5
Table S5. Marker information on LG32 of sex-averaged, female and male maps.
Sex-averaged	Total marker = 595		Female	Total marker = 338		Male	Total marker = 350
Marker ID	Location		Marker ID	Location		Marker ID	Location		Note:	Female-specific SNP markers are marked yellow.
Marker3369	0		Marker17555	0		Marker3369	0			the number of shared markers of female and male	93
Marker30228	0		Marker44228	0		Marker30228	0			the number of unique markers on female map	245
Marker17267	0.781		Marker40547	0		Marker17267	0.781			the number of unique markers on male map	257
Marker134524	0.781		Marker40548	0		Marker134524	0.781			shared markers on sex-averaged, female and male map	same as shared markers between female and male
Marker18145	0.781		Marker21436	0		Marker18145	0.781			markers only in female with one colour on the sex-averaged
Marker40547	11.704		Marker44229	0		Marker32869	18.229			markers only in male with one colour on the sex-averaged
Marker17555	11.704		Marker7648	0.781		Marker2706	31.464			common in female and male
Marker40548	11.704		Marker10019	0.781		Marker44227	54.732
Marker21436	11.704		Marker13164	0.781		Marker31405	54.732
Marker44229	11.704		Marker32869	6.525		Marker23888	54.732
Marker44228	11.704		Marker2706	6.525		Marker2705	54.732
Marker7648	12.485		Marker3753	6.525		Marker6587	54.732
Marker10019	12.485		Marker13163	6.525		Marker2704	54.732
Marker13164	12.485		Marker44227	7.307		Marker2708	54.732
Marker3753	18.229		Marker31405	7.307		Marker2707	54.732
Marker32869	18.229		Marker23888	7.307		Marker31406	54.732
Marker13163	24.846		Marker2705	7.307		Marker6054	54.732
Marker2706	24.846		Marker6587	7.307		Marker42456	54.732
Marker132815	36.871		Marker2704	7.307		Marker132901	56.307
Marker42456	36.871		Marker2708	7.307		Marker38699	56.307
Marker44227	36.871		Marker2707	7.307		Marker131468	56.307
Marker31405	36.871		Marker31406	7.307		Marker147	56.307
Marker23888	36.871		Marker132815	7.307		Marker132300	56.307
Marker2705	36.871		Marker6054	13.051		Marker148	56.307
Marker6587	36.871		Marker132901	13.051		Marker15191	56.307
Marker2704	36.871		Marker1370	13.051		Marker6050	58.688
Marker2708	36.871		Marker39432	13.051		Marker1123	59.469
Marker2707	36.871		Marker6053	13.051		Marker2919	59.469
Marker31406	36.871		Marker6052	13.051		Marker49120	59.469
Marker1370	39.743		Marker6050	13.832		Marker49116	59.469
Marker6054	39.743		Marker10557	13.832		Marker25790	59.469
Marker39432	40.53		Marker34981	13.832		Marker149	59.469
Marker6053	40.53		Marker16235	13.832		Marker39430	61.044
Marker6052	40.53		Marker13582	13.832		Marker39428	61.044
Marker38699	40.53		Marker135444	13.832		Marker6051	61.044
Marker131468	40.53		Marker134561	13.832		Marker134808	61.044
Marker147	40.53		Marker34980	13.832		Marker459	61.044
Marker132300	40.53		Marker134559	15.407		Marker18147	61.044
Marker148	40.53		Marker32867	16.188		Marker10018	61.044
Marker15191	40.53		Marker133156	16.188		Marker40546	61.044
Marker132901	40.53		Marker27460	16.188		Marker38700	61.044
Marker13582	42.112		Marker39431	16.188		Marker135083	61.044
Marker34981	42.112		Marker134563	16.188		Marker1122	62.619
Marker16235	42.112		Marker18131	16.188		Marker49032	62.619
Marker10557	42.112		Marker133157	16.188		Marker134245	62.619
Marker135444	42.112		Marker10848	16.188		Marker2918	62.619
Marker134561	42.112		Marker5025	16.188		Marker1121	62.619
Marker34980	42.112		Marker17485	16.188		Marker31404	62.619
Marker6050	42.112		Marker133196	16.188		Marker1120	62.619
Marker1123	43.152		Marker12220	16.188		Marker16677	66.654
Marker2919	43.152		Marker3758	16.188		Marker29885	66.654
Marker49120	43.152		Marker5024	16.969		Marker77192	66.654
Marker49116	43.152		Marker39430	17.751		Marker29884	66.654
Marker25790	43.152		Marker39428	17.751		Marker12726	70.688
Marker149	43.152		Marker13585	17.751		Marker135380	70.688
Marker134559	43.373		Marker6055	19.325		Marker33787	73.069
Marker39431	43.998		Marker5023	19.325		Marker33785	73.069
Marker134563	43.998		Marker6056	19.325		Marker13645	73.069
Marker32867	43.998		Marker5022	19.325		Marker559	73.069
Marker18131	43.998		Marker6051	20.9		Marker561	73.069
Marker133157	43.998		Marker10555	20.9		Marker41696	74.644
Marker10848	43.998		Marker134564	20.9		Marker13642	76.219
Marker27460	43.998		Marker6434	25.782		Marker42577	77.794
Marker5025	43.998		Marker134244	29.817		Marker41695	77.794
Marker17485	43.998		Marker32864	29.817		Marker37250	77.794
Marker133196	43.998		Marker1119	29.817		Marker41697	79.369
Marker12220	43.998		Marker1122	31.392		Marker33784	79.369
Marker3758	43.998		Marker49032	31.392		Marker560	79.369
Marker133156	43.998		Marker32865	31.392		Marker134288	79.369
Marker5024	44.624		Marker17557	32.173		Marker13640	79.369
Marker13585	45.249		Marker17558	32.173		Marker8387	79.369
Marker134808	45.249		Marker17556	32.954		Marker29886	79.369
Marker459	45.249		Marker26009	32.954		Marker47633	86.883
Marker18147	45.249		Marker134243	32.954		Marker47285	86.883
Marker10018	45.249		Marker134245	35.336		Marker25541	86.883
Marker40546	45.249		Marker134242	35.336		Marker134290	86.883
Marker39430	45.249		Marker49119	35.336		Marker8456	86.883
Marker39428	45.249		Marker2918	37.717		Marker47284	86.883
Marker5023	46.037		Marker12725	37.717		Marker134287	86.883
Marker6056	46.037		Marker16679	37.717		Marker132359	86.883
Marker5022	46.037		Marker16677	38.498		Marker134964	87.665
Marker6055	46.037		Marker1101	38.498		Marker126557	87.665
Marker10555	46.824		Marker32347	38.498		Marker8457	87.665
Marker134564	46.824		Marker135379	38.498		Marker14728	87.665
Marker38700	46.824		Marker12265	38.498		Marker7117	87.665
Marker135083	46.824		Marker12724	38.498		Marker2078	87.665
Marker6051	46.824		Marker12870	38.498		Marker37453	87.665
Marker6434	49.632		Marker7586	38.498		Marker126558	88.446
Marker134244	51.952		Marker77193	39.28		Marker15109	88.446
Marker32864	51.952		Marker2920	39.28		Marker6760	88.446
Marker1119	51.952		Marker16678	39.28		Marker134963	89.227
Marker32865	52.857		Marker49118	39.28		Marker14727	91.609
Marker1121	52.857		Marker13642	40.061		Marker30392	91.609
Marker31404	52.857		Marker12869	40.061		Marker135191	91.609
Marker1120	52.857		Marker13646	40.061		Marker26225	91.609
Marker1122	52.857		Marker7584	40.061		Marker12667	91.609
Marker49032	52.857		Marker130574	40.061		Marker12143	91.609
Marker17557	53.248		Marker13647	40.061		Marker12662	91.609
Marker17558	53.248		Marker42577	41.636		Marker37454	91.609
Marker26009	53.639		Marker13643	41.636		Marker15295	91.609
Marker17556	53.639		Marker13641	41.636		Marker12142	91.609
Marker134243	53.639		Marker41695	44.017		Marker7118	91.609
Marker134242	54.829		Marker41697	45.592		Marker41953	91.609
Marker49119	54.829		Marker33784	45.592		Marker12144	91.609
Marker134245	54.829		Marker14687	45.592		Marker31174	91.609
Marker12725	56.02		Marker3506	45.592		Marker41952	91.609
Marker16679	56.02		Marker15108	45.592		Marker42266	91.609
Marker2918	56.02		Marker13981	45.592		Marker134280	93.183
Marker1101	58.428		Marker13982	45.592		Marker28527	93.183
Marker32347	58.428		Marker26400	47.167		Marker22930	93.183
Marker135379	58.428		Marker14474	47.167		Marker12663	93.183
Marker12265	58.428		Marker135666	47.167		Marker132207	93.183
Marker12724	58.428		Marker26253	47.948		Marker16566	93.183
Marker12870	58.428		Marker134907	48.73		Marker36892	93.183
Marker7586	58.428		Marker15110	48.73		Marker20071	93.965
Marker29885	58.428		Marker8165	48.73		Marker34960	93.965
Marker77192	58.428		Marker33786	48.73		Marker34962	93.965
Marker29884	58.428		Marker13644	48.73		Marker34963	93.965
Marker16677	58.428		Marker26402	50.305		Marker22227	93.965
Marker12726	60.775		Marker26114	50.305		Marker34964	93.965
Marker135380	60.775		Marker26401	50.305		Marker34961	93.965
Marker77193	61.21		Marker9662	50.305		Marker5318	93.965
Marker2920	61.21		Marker18129	50.305		Marker5316	93.965
Marker16678	61.21		Marker47633	51.879		Marker21660	93.965
Marker49118	61.21		Marker134964	55.081		Marker21659	93.965
Marker33787	62.16		Marker126557	55.081		Marker21662	93.965
Marker33785	62.16		Marker8457	55.081		Marker21866	93.965
Marker13645	62.16		Marker13334	55.081		Marker6218	93.965
Marker559	62.16		Marker14475	55.081		Marker7910	93.965
Marker561	62.16		Marker14728	57.462		Marker44324	93.965
Marker41696	63.076		Marker14727	57.462		Marker5544	93.965
Marker13646	63.992		Marker30392	57.462		Marker44325	93.965
Marker7584	63.992		Marker135191	57.462		Marker135186	93.965
Marker130574	63.992		Marker26225	57.462		Marker5317	93.965
Marker12869	63.992		Marker12667	57.462		Marker10604	93.965
Marker13647	63.992		Marker10603	57.462		Marker16567	93.965
Marker13642	63.992		Marker13638	57.462		Marker21661	93.965
Marker13643	65.567		Marker10687	57.462		Marker14085	94.746
Marker13641	65.567		Marker3514	57.462		Marker18944	95.527
Marker42577	65.567		Marker22929	57.462		Marker15657	97.909
Marker37250	66.758		Marker37915	57.462		Marker15654	97.909
Marker41695	66.758		Marker126559	57.462		Marker24242	98.69
Marker3506	68.332		Marker991	57.462		Marker14596	98.69
Marker15108	68.332		Marker7532	57.462		Marker11829	98.69
Marker14687	68.332		Marker12655	57.462		Marker5658	98.69
Marker13981	68.332		Marker13347	57.462		Marker13856	98.69
Marker13982	68.332		Marker134281	57.462		Marker30229	98.69
Marker560	68.332		Marker11858	57.462		Marker14429	99.471
Marker134288	68.332		Marker5037	57.462		Marker839	99.471
Marker13640	68.332		Marker7540	57.462		Marker41037	99.471
Marker8387	68.332		Marker135667	57.462		Marker32539	100.252
Marker29886	68.332		Marker957	57.462		Marker41035	100.252
Marker41697	68.332		Marker30393	57.462		Marker133471	100.252
Marker33784	68.332		Marker36893	57.462		Marker41036	101.034
Marker26400	70.061		Marker1755	57.462		Marker24241	101.034
Marker14474	70.061		Marker134280	58.243		Marker41038	101.034
Marker135666	70.061		Marker10684	58.243		Marker41039	101.034
Marker26253	70.919		Marker6147	58.243		Marker1539	102.609
Marker134907	71.776		Marker10685	58.243		Marker33493	104.99
Marker15110	71.776		Marker20071	62.278		Marker5227	104.99
Marker8165	71.776		Marker34960	63.059		Marker619	104.99
Marker33786	71.776		Marker34962	63.059		Marker131703	104.99
Marker13644	71.776		Marker34963	63.059		Marker44322	104.99
Marker26402	73.505		Marker21423	63.059		Marker17579	104.99
Marker26114	73.505		Marker26825	63.059		Marker1540	106.565
Marker26401	73.505		Marker843	63.059		Marker26434	108.946
Marker9662	73.505		Marker26826	63.059		Marker5617	108.946
Marker18129	73.505		Marker11830	63.059		Marker15655	108.946
Marker25541	75.233		Marker22227	63.84		Marker54069	111.328
Marker134290	75.233		Marker34964	63.84		Marker2489	111.328
Marker47284	75.233		Marker34961	63.84		Marker5994	111.328
Marker8456	75.233		Marker132357	63.84		Marker132857	111.328
Marker134287	75.233		Marker54068	63.84		Marker8964	111.328
Marker47285	75.233		Marker24242	66.222		Marker5722	115.362
Marker132359	75.233		Marker23333	66.222		Marker15631	115.362
Marker47633	75.233		Marker959	66.222		Marker56218	116.143
Marker13334	77.224		Marker958	66.222		Marker10278	116.143
Marker14475	77.224		Marker29465	66.222		Marker18164	116.143
Marker7117	77.224		Marker14429	67.003		Marker56288	121.888
Marker2078	77.224		Marker839	67.003		Marker14483	122.669
Marker134964	77.224		Marker32539	67.784		Marker17035	122.669
Marker126557	77.224		Marker41035	67.784		Marker15656	122.669
Marker8457	77.224		Marker41036	67.784		Marker11472	122.669
Marker10603	78.415		Marker24241	67.784		Marker15653	122.669
Marker13638	78.415		Marker23334	67.784		Marker18945	125.87
Marker10687	78.415		Marker9668	67.784		Marker44323	127.445
Marker37453	78.415		Marker35484	67.784		Marker5420	127.445
Marker14728	78.415		Marker28160	67.784		Marker9818	127.445
Marker15109	78.806		Marker10549	67.784		Marker30387	127.445
Marker6760	78.806		Marker35485	67.784		Marker132858	134.066
Marker126558	78.806		Marker1539	68.565		Marker132859	134.066
Marker134963	79.196		Marker30714	68.565		Marker6967	135.641
Marker3514	80.387		Marker17033	68.565		Marker75834	135.641
Marker22929	80.387		Marker1540	71.766		Marker11278	138.022
Marker37915	80.387		Marker26434	71.766		Marker11978	138.022
Marker126559	80.387		Marker5617	71.766		Marker4254	138.022
Marker991	80.387		Marker54069	71.766		Marker15630	138.022
Marker7532	80.387		Marker6654	71.766		Marker27915	138.022
Marker12655	80.387		Marker7716	71.766		Marker5721	138.022
Marker13347	80.387		Marker21692	71.766		Marker17830	138.804
Marker134281	80.387		Marker15698	72.548		Marker6653	138.804
Marker11858	80.387		Marker33653	72.548		Marker135333	139.585
Marker5037	80.387		Marker7581	72.548		Marker2846	143.619
Marker7540	80.387		Marker34821	72.548		Marker53774	143.619
Marker135667	80.387		Marker28487	74.929		Marker42910	143.619
Marker957	80.387		Marker48497	74.929		Marker9246	143.619
Marker30393	80.387		Marker17032	74.929		Marker5271	143.619
Marker36893	80.387		Marker134428	74.929		Marker19218	146.82
Marker1755	80.387		Marker2924	74.929		Marker133470	147.602
Marker12143	80.387		Marker842	77.311		Marker25011	147.602
Marker12662	80.387		Marker849	77.311		Marker25012	147.602
Marker37454	80.387		Marker53775	77.311		Marker29775	148.383
Marker15295	80.387		SNP3	79.692		Marker7582	149.958
Marker12142	80.387		Marker21899	79.692		Marker9615	149.958
Marker7118	80.387		Marker311	81.267		Marker19662	149.958
Marker41953	80.387		Marker21898	81.267		Marker312	149.958
Marker12144	80.387		Marker27096	82.048		Marker57129	150.739
Marker31174	80.387		SNP5	83.623		Marker5269	150.739
Marker41952	80.387		SNP6	83.623		Marker11788	150.739
Marker42266	80.387		SNP2	83.623		Marker5270	150.739
Marker14727	80.387		SNP4	83.623		Marker133446	151.52
Marker30392	80.387		SNP8	83.623		Marker10348	151.52
Marker135191	80.387		Marker135333	85.198		Marker2977	151.52
Marker26225	80.387		Marker14220	85.198		Marker5267	151.52
Marker12667	80.387		Marker18395	85.198		Marker206	151.52
Marker10684	81.565		Marker851	85.198		Marker2976	151.52
Marker6147	81.565		Marker62776	85.198		Marker133445	152.302
Marker10685	81.565		Marker850	85.198		Marker44207	152.302
Marker22930	81.565		Marker19218	86.773		Marker19661	152.302
Marker28527	81.565		SNP1	86.773		Marker5268	152.302
Marker12663	81.565		Marker6678	87.554		Marker5265	152.302
Marker132207	81.565		SNP7	87.554		Marker5266	152.302
Marker16566	81.565		Marker2564	87.554		Marker135124	152.302
Marker36892	81.565		Marker34418	87.554		Marker135263	153.083
Marker134280	81.565		Marker35939	87.554		Marker4861	153.083
Marker5318	83.973		Marker6981	87.554		Marker32215	154.658
Marker5316	83.973		Marker42405	89.129		Marker32216	154.658
Marker20071	83.973		Marker31551	89.91		Marker32217	154.658
Marker21423	84.364		Marker31550	89.91		Marker42406	157.859
Marker26825	84.364		Marker133446	91.485		Marker41320	157.859
Marker843	84.364		Marker10348	91.485		Marker58774	157.859
Marker26826	84.364		Marker133445	91.485		Marker133444	157.859
Marker11830	84.364		Marker13600	91.485		Marker21711	157.859
Marker21660	84.364		Marker135263	93.867		Marker17828	157.859
Marker21659	84.364		Marker36228	93.867		Marker21691	158.64
Marker21662	84.364		Marker32215	94.648		Marker10276	158.64
Marker21866	84.364		Marker32216	94.648		Marker9582	158.64
Marker6218	84.364		Marker32217	94.648		Marker16603	158.64
Marker7910	84.364		Marker42406	95.429		Marker20080	158.64
Marker44324	84.364		Marker35941	95.429		Marker10277	160.215
Marker5544	84.364		Marker134446	95.429		Marker21015	160.215
Marker44325	84.364		Marker41320	96.211		Marker13706	160.215
Marker135186	84.364		Marker21691	96.211		Marker18894	160.215
Marker5317	84.364		Marker30713	96.211		Marker18895	160.215
Marker10604	84.364		Marker18394	96.211		Marker56219	160.215
Marker34960	84.364		Marker15699	96.211		Marker120945	163.416
Marker34962	84.364		Marker23759	96.211		Marker21693	163.416
Marker34963	84.364		Marker134382	96.211		Marker20825	163.416
Marker132357	84.754		Marker10276	98.592		Marker19217	164.198
Marker54068	84.754		Marker9582	98.592		Marker19216	164.198
Marker16567	84.754		Marker10277	99.373		Marker20823	164.198
Marker21661	84.754		Marker135210	99.373		Marker20824	164.198
Marker22227	84.754		Marker11789	99.373		Marker20822	164.198
Marker34964	84.754		Marker21015	102.574		Marker135388	165.772
Marker34961	84.754		Marker19217	102.574		Marker135334	166.554
Marker14085	85.342		Marker19216	102.574		Marker3548	168.935
Marker18944	85.929		Marker21014	102.574		Marker3547	172.136
Marker15657	87.72		Marker134510	102.574		Marker579	172.136
Marker15654	87.72		Marker3546	102.574		Marker22966	172.136
Marker23333	88.308		Marker3548	104.149		Marker27902	172.136
Marker959	88.308		Marker3547	104.149		Marker4992	172.918
Marker958	88.308		Marker579	104.149		Marker4991	172.918
Marker29465	88.308		Marker49705	104.149		Marker132206	172.918
Marker14596	88.308		Marker546	104.931		Marker27903	172.918
Marker11829	88.308		Marker19470	104.931		Marker22967	172.918
Marker5658	88.308		Marker139	104.931		Marker9212	172.918
Marker13856	88.308		Marker9794	106.505		Marker6808	174.492
Marker30229	88.308		Marker23538	106.505		Marker3549	174.492
Marker24242	88.308		Marker135386	106.505		Marker9794	176.874
Marker41037	89.089		Marker23539	106.505		Marker23538	176.874
Marker14429	89.089		Marker135088	106.505		Marker135386	176.874
Marker839	89.089		Marker30432	107.287		Marker30432	176.874
Marker23334	89.87		Marker17632	108.068		Marker5869	176.874
Marker9668	89.87		Marker134649	109.643		Marker3285	177.655
Marker35484	89.87		Marker134053	109.643		Marker8047	177.655
Marker133471	89.87		Marker7580	109.643		Marker8046	177.655
Marker32539	89.87		Marker23536	110.424		Marker135212	177.655
Marker41035	89.87		Marker5473	110.424		Marker5868	177.655
Marker28160	90.261		Marker76158	110.424		Marker15256	177.655
Marker10549	90.261		Marker4990	110.424		Marker135792	177.655
Marker35485	90.261		Marker18763	110.424		Marker8421	179.23
Marker41038	90.261		Marker23898	111.205		Marker8420	179.23
Marker41039	90.261		Marker18765	111.205		Marker133880	184.112
Marker41036	90.261		Marker3607	111.205		Marker9627	184.112
Marker24241	90.261		Marker4988	111.205		Marker23536	184.893
Marker30714	91.439		Marker53844	111.987		Marker133295	185.674
Marker17033	91.439		Marker18762	112.768		Marker24219	185.674
Marker1539	91.439		Marker11649	112.768		Marker9629	185.674
Marker33493	93.593		Marker135387	113.549		Marker133879	185.674
Marker5227	93.593		Marker10782	113.549		Marker18003	185.674
Marker619	93.593		Marker5700	113.549		Marker24221	185.674
Marker131703	93.593		Marker22968	114.331		Marker18002	185.674
Marker44322	93.593		Marker7583	114.331		Marker24222	185.674
Marker17579	93.593		Marker135213	114.331		Marker5473	186.456
Marker6654	95.018		Marker41319	114.331		Marker27293	186.456
Marker7716	95.018		Marker18163	114.331		Marker837	186.456
Marker1540	95.018		Marker7579	114.331		Marker27295	186.456
Marker21692	96.208		Marker5472	115.112		Marker53844	188.031
Marker15655	96.208		Marker18760	115.112		Marker45093	188.031
Marker26434	96.208		Marker76160	115.112		Marker13094	188.031
Marker5617	96.208		Marker19468	115.112		Marker18764	188.031
Marker2489	97.399		Marker10781	115.112		Marker23896	188.031
Marker5994	97.399		Marker19467	115.112		Marker16473	188.031
Marker132857	97.399		Marker5319	115.893		Marker15257	189.606
Marker8964	97.399		Marker138	115.893		Marker834	189.606
Marker54069	97.399		Marker135089	117.468		Marker135791	189.606
Marker15698	98.611		Marker19469	117.468		Marker835	189.606
Marker33653	98.611		Marker8422	117.468		Marker836	189.606
Marker7581	98.611		Marker10783	117.468		Marker25569	189.606
Marker34821	98.611		Marker135087	117.468		Marker27294	189.606
Marker5722	100.375		Marker30315	117.468		Marker18761	189.606
Marker15631	100.375		Marker14387	118.249		Marker6346	189.606
Marker56218	100.951		Marker37483	118.249		Marker2788	189.606
Marker10278	100.951		Marker14386	118.249		Marker76159	189.606
Marker18164	100.951		Marker9628	118.249		Marker24220	190.387
Marker28487	102.307		Marker14384	118.249		Marker5472	191.168
Marker48497	102.307		Marker37484	118.249		Marker18760	191.168
Marker17032	102.307		Marker4989	118.249		Marker24217	191.949
Marker134428	102.307		Marker16472	118.249		Marker3864	191.949
Marker2924	102.307		Marker13095	119.031		Marker24216	191.949
Marker56288	105.189		Marker18001	120.605		Marker6345	192.731
Marker14483	105.765		Marker38157	120.605		Marker23537	192.731
Marker17035	105.765		Marker38158	120.605		Marker11276	194.306
Marker15656	105.765		Marker38159	121.387		Marker14387	195.087
Marker11472	105.765		Marker38156	121.387		Marker37483	195.087
Marker15653	105.765		Marker2789	122.168		Marker14386	195.087
Marker842	106.003		Marker14097	122.168		Marker9628	195.087
Marker849	106.003		Marker134482	122.168		Marker14384	195.087
Marker53775	106.003					Marker18759	195.087
Marker18945	108.126					Marker14385	195.087
Marker44323	109.288					Marker1687	195.087
Marker5420	109.288					Marker3931	195.087
Marker9818	109.288					Marker24218	195.087
Marker30387	109.288					Marker3303	195.087
SNP3	109.698					Marker9626	195.087
Marker21899	109.698					Marker25729	195.087
Marker311	112.143					Marker2789	199.121
Marker21898	112.143					Marker132826	199.121
Marker27096	113.355					Marker16228	199.121
Marker132858	114.172					Marker16470	201.503
Marker132859	114.172
Marker6967	115.334
Marker75834	115.334
SNP5	115.799
SNP6	115.799
SNP2	115.799
SNP4	115.799
SNP8	115.799
Marker15630	117.091
Marker27915	117.091
Marker5721	117.091
Marker11978	117.091
Marker4254	117.091
Marker11278	117.091
Marker17830	117.667
Marker6653	117.667
Marker14220	118.243
Marker18395	118.243
Marker851	118.243
Marker62776	118.243
Marker850	118.243
Marker135333	118.243
Marker2846	120.7
Marker9246	120.7
Marker53774	120.7
Marker42910	120.7
Marker5271	120.7
SNP1	122.649
Marker19218	122.649
SNP7	123.429
Marker6678	123.429
Marker2564	123.429
Marker34418	123.429
Marker35939	123.429
Marker6981	123.429
Marker25012	123.431
Marker25011	123.431
Marker133470	123.431
Marker29775	124.213
Marker42405	125.002
Marker31551	125.782
Marker31550	125.782
Marker312	125.79
Marker7582	125.79
Marker19662	125.79
Marker9615	125.79
Marker57129	126.572
Marker5269	126.572
Marker11788	126.572
Marker5270	126.572
Marker13600	127.355
Marker2977	127.355
Marker5267	127.355
Marker206	127.355
Marker2976	127.355
Marker133446	127.355
Marker10348	127.355
Marker44207	127.745
Marker19661	127.745
Marker5268	127.745
Marker5265	127.745
Marker5266	127.745
Marker135124	127.745
Marker133445	127.745
Marker36228	129.327
Marker4861	129.327
Marker135263	129.327
Marker32215	130.505
Marker32216	130.505
Marker32217	130.505
Marker35941	132.496
Marker134446	132.496
Marker58774	132.496
Marker133444	132.496
Marker21711	132.496
Marker17828	132.496
Marker42406	132.496
Marker30713	132.887
Marker15699	132.887
Marker23759	132.887
Marker18394	132.887
Marker134382	132.887
Marker41320	132.887
Marker16603	133.277
Marker21691	133.277
Marker20080	134.468
Marker10276	134.468
Marker9582	134.468
Marker135210	135.646
Marker11789	135.646
Marker13706	135.646
Marker18894	135.646
Marker18895	135.646
Marker56219	135.646
Marker10277	135.646
Marker21015	137.247
Marker120945	138.847
Marker21693	138.847
Marker20825	138.847
Marker21014	139.238
Marker134510	139.238
Marker3546	139.238
Marker20823	139.238
Marker20824	139.238
Marker20822	139.238
Marker19217	139.238
Marker19216	139.238
Marker135388	140.287
Marker135334	140.807
Marker3548	142.394
Marker49705	143.995
Marker22966	143.995
Marker27902	143.995
Marker3547	143.995
Marker579	143.995
Marker4991	144.579
Marker132206	144.579
Marker4992	144.579
Marker27903	144.579
Marker22967	144.579
Marker9212	144.579
Marker546	145.171
Marker19470	145.171
Marker139	145.171
Marker3549	145.759
Marker6808	145.759
Marker23539	147.541
Marker135088	147.541
Marker5869	147.541
Marker9794	147.541
Marker23538	147.541
Marker135386	147.541
Marker30432	147.932
Marker3285	148.476
Marker8047	148.476
Marker8046	148.476
Marker135212	148.476
Marker5868	148.476
Marker15256	148.476
Marker135792	148.476
Marker17632	149.321
Marker8421	149.571
Marker8420	149.571
Marker134649	152.121
Marker134053	152.121
Marker7580	152.121
Marker133880	152.967
Marker9627	152.967
Marker76158	153.511
Marker4990	153.511
Marker23536	153.511
Marker9629	153.901
Marker133295	153.901
Marker133879	153.901
Marker18003	153.901
Marker24219	153.901
Marker24221	153.901
Marker18002	153.901
Marker24222	153.901
Marker18763	154.292
Marker27293	154.292
Marker837	154.292
Marker27295	154.292
Marker5473	154.292
Marker23898	155.076
Marker18765	155.076
Marker3607	155.076
Marker4988	155.076
Marker45093	155.861
Marker23896	155.861
Marker16473	155.861
Marker13094	155.861
Marker18764	155.861
Marker53844	155.861
Marker18762	156.643
Marker11649	156.643
Marker135387	157.426
Marker10782	157.426
Marker5700	157.426
Marker835	157.432
Marker834	157.432
Marker15257	157.432
Marker836	157.432
Marker135791	157.432
Marker25569	157.432
Marker27294	157.432
Marker18761	157.432
Marker6346	157.432
Marker2788	157.432
Marker76159	157.432
Marker41319	158.209
Marker18163	158.209
Marker7579	158.209
Marker7583	158.209
Marker135213	158.209
Marker22968	158.209
Marker24220	158.212
Marker76160	158.992
Marker10781	158.992
Marker19467	158.992
Marker19468	158.992
Marker5472	158.992
Marker18760	158.992
Marker24217	159.695
Marker3864	159.695
Marker24216	159.695
Marker138	159.87
Marker5319	159.87
Marker6345	160.399
Marker23537	160.399
Marker135089	161.641
Marker19469	161.641
Marker8422	161.641
Marker10783	161.641
Marker135087	161.641
Marker30315	161.641
Marker11276	161.816
Marker37484	162.52
Marker4989	162.52
Marker16472	162.52
Marker18759	162.52
Marker14385	162.52
Marker1687	162.52
Marker3931	162.52
Marker24218	162.52
Marker3303	162.52
Marker9626	162.52
Marker25729	162.52
Marker14387	162.52
Marker37483	162.52
Marker14386	162.52
Marker9628	162.52
Marker14384	162.52
Marker13095	163.313
Marker38157	164.911
Marker18001	164.911
Marker38158	164.911
Marker38159	165.704
Marker38156	165.704
Marker14097	166.496
Marker134482	166.496
Marker132826	166.496
Marker16228	166.496
Marker2789	166.496
Marker16470	168.878

## Sheet: Table S6
Table S6. Segregation patterns of female-specific SNP markers and markers sharing the same loci on LG32.
Marker Name	Location on sex-averaged map (cM)	Location on female map (cM)	Location on male map (cM)	Genotype pattern
SNP3	109.698	79.692	—	<nnxnp>
Marker21899	109.698	79.692	—	<nnxnp>
SNP5	115.799	83.623	—	<nnxnp>
SNP6	115.799	83.623	—	<nnxnp>
SNP8	115.799	83.623	—	<nnxnp>
SNP4	115.799	83.623	—	<nnxnp>
SNP2	115.799	83.623	—	<nnxnp>
SNP1	122.649	86.773	—	<nnxnp>
Marker19218	122.649	86.773	146.82	<hkxhk>
Marker2564	123.429	87.554	—	<nnxnp>
Marker35939	123.429	87.554	—	<nnxnp>
Marker34418	123.429	87.554	—	<nnxnp>
Marker6678	123.429	87.554	—	<nnxnp>
SNP7	123.429	87.554	—	<nnxnp>
Marker6981	123.429	87.554	—	<nnxnp>

## Sheet: Table S7
Table S7. Measured phenotype data of sequenced individuals.
Sample ID	Sex	CL (mm)	CW (mm)	ICW (mm)	CFW (mm)	AW (mm)	BH (mm)	CWS8 (mm)	DFMS (mm)	DFLS (mm)	DLS1 (mm)	DLS2 (mm)	FFLC (mm)	FFWC (mm)	FFHC (mm)	MLP1 (mm)	MLP2 (mm)	MLP3 (mm)	DLP4 (mm)	DWP4 (mm)	BW (g)
QX1	F	54.74	86.33	80.15	30.68	30.7	31.8	81.76	3.7	3.65	38.7	48.27	48.9	12.83	17.99	26.36	29.62	24.92	25.47	12.44	92.48
QX2	M	50.33	85.75	79.33	30.78	28.65	31.79	82.46	3.93	4.09	39.04	48.34	51.32	12.06	19.15	27.95	29.46	25.6	22.74	12.08	91.54
QX3	M	44.49	69.52	64.56	26.17	22.62	26.52	66.64	9.79	3.09	33.62	40.33	40.7	9.67	14.75	22.14	24	20.73	17.91	9.84	51.31
QX4	F	46.57	74.52	68.77	27.79	26.18	27.13	71.62	3.43	3.55	35.13	42.99	44.42	10.85	17.88	23.27	25.23	21.53	19.64	10.85	62.83
QX5	F	44.26	67.74	63.12	26.11	23.2	24.93	65.43	3.45	3.06	33.87	40.54	41.57	9.34	15.76	22.03	23.31	20.11	15.16	8.71	45.2
QX6	F	40.69	63.82	59.22	24.33	21.76	24.7	61.22	3.01	2.98	31.73	38	30.29	7.28	11.23	20.22	21.79	18.63	17.03	8.67	35.96
QX7	F	35.54	54.15	52.05	21.75	18.94	21.33	52.81	2.14	2.88	28.23	34.3	33.29	7.22	12.4	17.87	19.13	16.81	14.87	6.87	26.48
QX8	M	35.3	54.17	50.97	21.99	18.48	20.73	52.97	2.78	2.74	28.22	33.52	32.7	7.08	12.36	18.62	20.07	17.04	13.78	7.6	25
QX9	M	32.3	49.94	46.94	20.54	16.77	18.4	48.48	2.78	2.56	26.36	31.6	31.94	7.76	12	17.16	18.23	15.24	12.7	6.94	19.02
QX10	F	58.99	93.96	87	32.76	33.36	36.38	91.48	4.65	4.72	42.33	52.21	53.23	13	20.27	28.78	30.28	25.61	27.58	13.97	121.78
QX11	F	46.56	72.62	68.17	26.85	24.79	27.16	71.14	3.94	3.85	35.53	43.17	42.17	10.59	15.77	23.28	25.66	21.62	20.32	10.42	57.47
QX12	F	48.18	75.76	70.49	27.8	26.64	28.91	73.48	3.66	3.73	36.51	44.48	43.62	10.99	16.46	24.65	26.04	21.43	21.77	9.94	69.44
QX13	F	43.71	68.26	64.55	25.26	23.1	25.94	66.37	3.32	3.53	33.38	40.24	40.15	10.12	14.96	21.88	23.37	19.92	19.88	10.12	49.39
QX14	M	56.26	89.49	83.58	31.29	30.66	33.52	87.48	4.36	4.19	41.06	51.02	56.44	14.97	22.62	30.16	32.47	27.57	26.94	13.74	111.8
QX15	F	37.93	57.94	54.67	22.37	20.63	22.31	56.35	2.86	3.21	29.73	35.68	34.47	8.28	12.51	19.37	20.77	17.95	16.59	8.26	31.59
QX16	F	49.9	79.6	73.84	28.99	26.83	29.61	76.11	3.76	3.77	37.27	45.09	44.27	11.4	16.81	24.53	26.63	22.57	22.75	10.82	69.97
QX17	F	50.5	82.19	76.03	28.98	28.45	31.9	79.05	4.38	3.81	36.92	45.54	47.05	11.58	18.6	25.37	27.06	23.18	23.21	11.37	85.53
QX18	F	51.34	78.84	73.52	29.39	27.95	28.85	75.48	3.3	3.8	37.34	45.9	46.36	11.32	16.71	25.19	27.44	23.3	22.07	11.87	73.55
QX19	M	51.13	80.27	75.4	29.15	26.71	30.12	78.06	3.03	3.83	37.72	45.54	50.76	13.54	20.68	27.01	29.38	25.79	23.06	11.79	86.43
QX20	M	54.35	83.27	78.77	30.25	27.65	31.45	82	4.02	4.22	39.04	49.62	53.87	12.68	20.35	25.87	27.81	26.57	23.76	12.75	93.33
QX21	F	61.56	97.37	90.38	33.02	35.37	36.14	94.55	3.98	4.77	42.85	53.87	56.67	13.88	21.89	31.24	33.2	28.22	29.55	15.6	137.32
QX22	F	57.68	95.55	88.23	32.85	31.7	35.79	91.51	4.23	4.39	41.47	53.7	51.6	14.03	20.03	29.2	30.72	25.97	27.57	14.06	124.06
QX23	M	55.98	89.77	83.46	31.59	30.06	33.46	81.58	3.01	4.27	40.05	50.95	47.03	13.02	18.85	29.69	31.22	28.15	26.48	14.51	113.17
QX24	M	45.94	75.31	69.75	28.03	24.75	27.44	73.12	3.21	3.71	36.67	44.45	45.12	11.65	16.83	24	25.4	22.47	20.57	11.08	66.12
QX25	F	37.7	59.09	55.28	22.52	20.13	22.94	57.28	2.52	2.78	30.85	36.72	34.94	8.3	12.7	19.26	20.31	18.12	16.44	8.45	33.25
QX26	M	44.72	70.45	65.32	26.18	23.78	26.44	67.75	2.86	3.63	34.48	41.05	41.75	10.02	15.88	22.37	24.99	21.16	17.12	9.01	54.5
QX27	M	38.3	58.92	55.21	23.73	22.13	22.18	56.56	2.69	3.11	29.74	35.9	35.84	9.24	13.63	20.38	21.24	19.37	15.88	8.54	33.35
QX28	F	58.96	91.23	85.69	32.39	34.12	34.7	89.4	4.77	4.64	42	52.7	52.55	13.62	20.38	28.75	30.96	25.95	28.92	13.21	115.39
QX29	M	53.91	86.53	79.89	34.53	29.16	32.33	82.96	4.02	4.6	39.51	48.65	50.74	12.91	20.15	28.43	30.52	25.81	25.01	13.04	97.78
QX30	F	44.95	71.7	66.74	26.1	24.17	26.87	69.47	3.55	3.84	34.75	41.69	42.88	11.23	16.58	23.24	25	21.29	21.49	9.8	54.76
QX31	F	55.21	88.03	82.23	31.13	31.4	32.28	85.7	4.34	4.46	40.37	49.75	50.3	12.13	18.4	23.74	29.82	22.29	26.38	12.69	90.87
QX32	M	45.44	71.76	66.67	26.63	24.35	27.22	69.17	3.63	4.14	34.36	41.53	42.43	10.6	15.59	27.41	25.65	21.8	21.33	10.32	57.19
QX33	F	52.92	82.02	76.48	29.68	29.73	31	79.84	3.79	4.08	38.15	47.1	48.05	12.3	18.37	25.34	27.2	23.28	23.97	12.06	87.26
QX34	F	62.49	100.56	94	35.33	36.62	36.08	96.85	4.38	4.85	43.97	55.26	55.15	14.81	22.73	30.5	32.47	27.06	27.55	14.85	142.35
QX35	F	55.54	86.22	79.61	30.7	32.55	32.01	82.95	3.74	3.74	39.27	48.42	46.14	12.2	18.4	27.19	26.85	21.87	18.18	11.07	93.4
QX36	F	65.17	101.84	95.13	36.2	37.58	37.47	98.21	5.09	5.09	47.35	56.61	58.77	15.41	23.8	30.92	32.93	27.84	28.44	15.25	162.05
QX37	M	52.39	81.96	76.22	30.46	27.76	31.12	79.65	3.89	3.89	38.99	47.55	50.11	12.46	19.58	27.33	29.15	25.03	24	11.64	84.11
QX38	M	46.44	72.26	67.44	26.55	24.21	27.37	69.86	3.53	3.53	35.05	42.04	43.3	11.1	16.82	24.54	26.26	22.41	22.33	11.02	59.88
QX39	F	33.77	52.98	49.68	20.7	16.92	19.9	51.48	2.71	2.71	28.09	32.76	31.08	7.32	11.15	17.38	18.55	15.83	15.3	7.29	22.56
QX40	F	51.19	80.25	74.38	28.65	27.95	29.58	77.7	3.55	4.25	37.36	46.63	47.91	11.84	18.77	25.25	27.04	23.25	23.33	11.34	75.17
QX41	F	52.96	81.64	76.8	29.55	29.95	30.75	80.06	3.95	4.37	38.15	47.06	46.16	11.7	17.82	26.28	28.02	24.02	24.94	11.89	84.92
QX42	M	42.66	68.65	63.41	24.73	22.47	25.13	65.69	3.26	3.5	32.61	38.92	41.77	10.26	16.1	22.31	24.45	20.88	17.55	9.02	50.1
QX43	F	61.68	95.19	88.7	34.15	35.1	36.41	92.09	4.45	5.15	44.42	54.51	55.03	14	21.2	29.66	31.9	26.76	28.41	13.8	124.81
QX44	M	47.5	75.38	70.77	27.63	24.76	28.33	73.87	3.66	3.53	35.3	43.92	41.34	10.95	16.29	24.22	26.21	22.29	21.75	9.98	63.04
QX45	F	41.46	63.91	59.5	24.4	22.3	25.1	62.4	3.14	3.61	32.38	33.24	34.46	9.02	13.58	20.76	22.32	18.71	18.39	8.81	41.14
QX46	M	37.85	59.14	55.29	22.88	20.27	21.69	57.11	2.83	3.16	31.1	35.63	35.27	9.14	13.85	19.05	20.41	17.77	15.68	8.15	29.18
QX47	M	68.86	108.99	102.27	37.73	36.54	40.16	105	4.67	5	47.93	59.85	76.18	21.1	33.55	38.25	41.03	34.31	31.97	17.04	215.6
QX48	F	62.16	98.34	91.57	34.88	35.32	37.19	95.66	4.16	4.34	43.64	54.52	56.14	14.57	21.95	30.94	32.8	28.14	27.54	14.55	144.18
QX49	M	50.49	79.34	74.52	29.08	26.41	29.25	77.58	3.61	3.77	37.09	45.61	40.34	9.54	15.6	26.46	28.91	24.38	21.32	11.34	70.73
QX50	F	44.56	69.11	64.78	26.34	23.55	25.26	67.09	3.36	3.82	33.39	41.5	35.02	8.77	13.23	20.35	18.1	16.19	16.69	9.31	46.19
QX51	M	39.45	60.92	57.55	24.55	20.79	22.82	59	3.14	3.06	31.1	37.04	38.55	9.98	15.01	20.62	21.85	18.6	16.19	8.92	35.68
QX52	F	36.26	56.09	52.27	22.62	19.53	21.6	53.89	3.06	3.02	29.28	34.79	32.88	7.87	11.94	18.43	20.16	17.07	14.02	7.6	27.7
QX53	F	33.28	48.29	45.09	20.18	17.21	19.08	46.94	2.86	2.85	26.78	31.19	29.74	6.93	11.02	16.3	17.69	15.2	14.25	6.99	19.87
QX54	M	56.57	89.7	83.64	31.85	29.38	32.93	87.17	4.5	4.6	40.8	50.23	57.37	15.1	23.65	30.11	32.3	27.31	26.75	13.73	105.07
QX55	F	61.22	97.03	89.91	33.36	34.63	35.44	93.25	4.52	4.65	42.77	54.47	51.32	13.59	20.79	28.97	31.27	26.71	28.03	13.86	125.65
QX56	F	53.95	87.07	81.16	31.1	36.46	32.16	84.83	4.11	4.01	40.64	49.25	41.29	10.86	15.38	26.92	29.67	23.93	25	13.37	94.03
QX57	F	54.57	87.39	80.94	30.34	31.35	32.42	84.65	4.04	4.37	39.61	48.93	50.01	12.72	19.2	27.68	29.54	24.86	25.92	12.6	101.92
QX58	M	46.42	74.53	69.25	27.64	24.82	28.02	71.75	4	3.85	35.9	43.46	43.54	11.04	16.73	24.53	26.1	22.5	21.45	10.34	65.14
QX59	M	49.75	79.22	76.14	28.9	26.38	29.57	76.16	3.97	4.23	37.88	45.93	46.18	11.69	17.98	25.44	26.47	23.22	23.02	11.49	71.49
QX60	M	52.43	82.08	77.11	30.23	27.38	27.6	78.69	4.25	4.5	38.95	47.55	44.69	12.55	18.69	26.69	28.6	24.35	24.18	11.84	85.04
QX61	M	56.82	90.5	84.37	30.88	31.14	33.46	80.35	4.14	4.51	40.89	51.45	57.06	14.17	21.77	29.56	31.91	25.15	23.28	13.69	109.06
QX62	M	52.05	80.74	76.01	29.96	28.12	30.57	79.38	4.36	4.45	39.09	48.43	43.05	12.08	17.01	24.88	29.01	23.13	22.94	11.73	80.98
QX63	F	46.24	73.25	68.53	26.97	25.26	27.01	70.85	3.75	3.7	34.57	43.3	44.08	11.04	16.12	23.61	25.58	21.79	21.26	10.6	57.49
QX64	F	43.87	69.08	64.4	26.6	23.79	26.02	66.94	3.62	3.66	33.95	41.53	40.51	10.22	15.02	22.54	23.7	20.54	20.34	9.71	47.68
QX65	F	53.14	84.09	78.7	30.38	29.41	31.58	81.56	3.98	4.47	40.02	49.08	49.25	12.04	18.49	23.77	24.65	24.9	21.07	10.6	86.73
QX66	F	58.04	91.4	84.7	32.01	33.75	33.67	88.6	4.19	4.35	40.94	51.55	53.38	13.85	22.3	28.89	30.72	26.09	27.19	13.27	108.36
QX67	F	65.64	102.66	95.4	35.76	38.34	39.37	98.78	4.87	4.6	44.95	55.1	60.75	14.95	23.61	32.5	34.92	29.2	28.58	15.3	167.26
QX68	F	63.15	99.02	91.99	36.11	36.82	37.12	95.93	4.6	4.95	45.33	56.22	57.41	14.27	22.83	31.64	33.94	28.9	27.54	15.1	146.79
QX69	F	58.75	82.86	85.47	32.64	33.66	33.85	89.86	4.65	4.2	42	51.93	53.41	12.51	20.74	29.57	31.82	26.75	25.71	14.31	112.95
QX70	M	57.78	91.68	86.31	33.74	30.51	34.01	89.36	4.4	4.55	43.48	53.38	59.75	14.65	23.27	30.96	32.83	28.9	24.38	13.95	131.72
QX71	F	56.53	89.72	82.63	31.11	32.68	32.7	86.19	3.28	4.85	39.71	49.84	49.95	10.49	19.73	28.27	29.99	25.59	24.62	12.89	102.39
QX72	F	51.32	80.24	74.3	29.7	28.84	29.96	77.36	3.89	4.27	37.87	48.65	45.59	10.64	17.5	25.07	24.6	22.95	20.99	11.62	74.82
QX73	F	42.12	65.36	60.98	25.13	22.23	24.36	63.29	3.24	3.68	31.86	39.13	34.26	8.56	13.17	21.61	22.88	19.85	17.51	9.29	38.65
QX74	M	38.58	60.25	55.96	23.29	19.93	21.92	58.46	2.78	3.15	30.45	36.15	34.28	8.1	12.32	18.64	20.07	18.16	16.43	8.44	30.45
QX75	M	44.48	70.34	65.89	26.88	22.46	25.91	68.17	3.49	3.67	35.8	43.28	40.18	10.77	15.27	25.72	26.15	22.81	21.96	10.51	46.48
QX76	F	36.47	55.25	51.79	21.97	19.08	20.99	53.88	2.94	3.27	28.64	35	32.17	8.08	11.77	18.1	19.47	16.56	15.87	8.1	26.2
QX77	M	47.81	75.58	70.88	28.19	25.43	28.31	73.31	3.64	4.3	36.55	44.36	46.48	11.55	17.61	25.15	27.22	23.07	22	10.3	65.55
QX78	M	46.92	73.92	69.32	27.41	25.21	27.96	71.64	3.53	3.48	35.49	43.12	43.77	11.1	16.31	24.46	26.13	22.48	21.44	10.51	58.46
QX79	F	46.68	71.02	66.71	26.25	25.26	27.55	69.16	3.46	3.64	34.59	41.86	42.35	10.44	15.92	23.36	24.88	21.28	20.96	10.52	58.18
QX80	M	50.65	80.15	75.42	29.16	26.03	29.97	78.33	4.26	4.18	37.8	46.14	34.97	10.33	14.44	25.19	25.11	24.32	23.36	11.55	74.27
QX81	F	43.62	67.45	63.02	25.51	23.51	25.67	65.36	3.53	3.8	33.86	40.42	41.5	10.74	16.23	22.66	23.12	20.74	19.49	9.29	48.38
QX82	F	45.08	69.57	65.37	25.79	24.29	26.32	67.83	3.33	3.75	33.85	41.99	42.46	10.95	16.69	22.97	24.12	20.99	20.12	9.86	52.68
QX83	F	39.77	61.33	57.5	23.54	21.85	23.42	59.32	3.03	3.31	30.96	36.89	35.83	8.86	13.32	19.95	21.46	18.13	17.62	8.49	36.77
QX84	F	38.44	59.55	56.09	23.21	21.1	22.65	57.72	3.18	3.31	30.68	36.78	34.91	8.62	12.83	19.54	20.88	18.54	17.34	8.5	32.74
QX85	M	44.44	68.61	64.22	25.69	23.56	26.01	66.69	2.72	3.76	34.33	42.22	40.65	10.5	15.81	22.61	24.59	20.78	20.11	10	50.29
QX86	F	59.81	96.39	88.99	33.21	34.61	34.62	92.8	4.45	4.14	42.02	51.58	56.14	14.52	23.49	29.77	29.3	26.67	24.77	13.64	120.09
QX87	F	56.7	88.01	81.64	31.82	33.43	33.81	85.73	4.15	4.67	10.71	50.39	47.5	12.61	18.59	27.31	29.91	25.47	24.6	13.42	102.35
QX88	F	45.19	69.6	65.77	27.24	24.89	27.03	68.31	3.53	3.59	35.36	42.88	41.6	10.33	15.73	22.89	24.63	20.89	17.6	10.45	57.41
QX89	F	44.25	69.08	65.08	26.3	23.22	25.8	66.84	2.98	3.51	33.74	40.83	38.55	10.59	16.24	20.12	23.71	19.69	18.28	9.54	48.12
QX90	M	54.83	84.65	78.5	30.74	28.55	32.43	81.81	3.6	4.26	39.84	48.98	52.34	13.17	21.74	28.31	30.49	25.74	23.22	12.81	91.09
QX91	M	52.21	81.8	76.63	30.26	28.3	30.19	79.65	4.25	4.33	38.9	47.38	50.88	12.85	19.35	26.71	28.06	24.76	20.57	12.4	83.91
QX92	M	41.33	65.28	61.41	25.12	19.78	25.82	61.14	3.06	3.34	32.48	39.19	38.28	9.7	14.7	20.85	22.48	18.74	16.71	8.67	39.85
QX93	F	49.82	78.33	72.76	28.34	28.58	30.77	75.79	3.38	3.87	36.19	44.4	45.57	11.43	17.2	25.24	27.45	23.07	21.46	11.95	42.6
QX94	M	44.57	69.53	64.94	29.2	23.29	26.17	66.74	3.53	4.05	32.98	41.95	40.51	10.35	15.98	22.6	22.1	19.13	17.12	9.89	51.33
QX95	F	47.44	73.67	67.81	28.16	25.75	28.29	71	4.12	4.15	36.61	43.22	42.53	10.69	15.87	22.77	25.17	21.12	18.49	10.44	65.4
QX96	M	42.55	64.93	60.71	26.2	22.49	25.29	63.18	3.46	3.9	33.27	40.18	38.19	9.81	14.51	19.31	25.52	19.69	16.33	9.16	44.75
QX97	F	43.49	67.51	63.54	25.65	23.05	26.62	65.27	3.13	3.52	32.92	39.2	40.02	9.7	15.11	21.95	23.62	19.76	18.06	9.84	50.19
QX98	F	41.03	63.29	59.22	24.37	21.99	24.48	61.13	3.25	3.28	31.5	37.47	34.67	8.79	13.12	20.61	22.37	19.24	17.01	8.84	39.19
QX99	M	59.75	93.05	88.39	33.6	31.99	35.45	91.52	4.27	4.86	43.25	53.38	59.56	15.97	24.71	32.36	34.4	29.31	26.16	14.56	148.72
QX100	F	56.16	89.55	81.85	32	32.7	39.96	85.82	4.12	4.3	40.72	50.1	49.96	13.01	19.28	27.29	29.74	25.09	23.94	13.36	103.58
QX101	F	49.29	77.28	71.98	27.96	27.05	28.62	75.63	3.72	4.18	36.4	44.82	38.84	10.46	15.47	24.82	26.81	23.01	22.89	11.06	66.1
QX102	M	45.43	70.18	66.03	27.29	24.04	26.88	68.77	3.3	4.28	35.75	43.08	41.79	10.68	16.53	23.25	25.38	21.7	20.2	9.87	54.21
QX103	F	44.42	69.46	65.1	26.11	23.79	26.46	68.05	3.57	3.74	34.04	41.38	40.17	9.99	15.31	22.32	23.85	20.63	20.49	9.93	50.77
QX104	F	41.62	64.48	60.27	24.97	22.36	25.11	62.3	3.38	3.51	33.08	39.5	37.8	9.38	13.68	20.84	22.36	19.58	19.58	8.76	42.83
QX105	F	50.57	78.7	73.48	28.75	27.85	29.29	76.27	3.65	3.88	37.37	45.83	45.17	11.74	17.25	25.55	27.33	21.48	21.34	11.2	75.27
QX106	F	42.85	68.15	63.05	25.8	22.94	25.67	65.14	3.32	3.55	33.45	40.2	38.5	9.66	14.2	21.57	23.69	19.25	17.6	9.25	46.72
QX107	M	36.45	55.963	51.5	22.19	18.5	22	53.8	2.63	2.79	28.49	33.99	34.82	9.38	13.4	18.47	19.87	16.73	14.34	7.62	28.98
QX108	M	42.45	65.39	60.84	25.94	22.19	25.27	63.38	3.37	3.54	33.12	40.35	40.54	10.42	14.9	21.58	23.66	19.52	17.58	9.8	43.83
QX109	M	41.76	65.33	60.6	25.91	21.81	24.2	63.08	3.1	3.47	33.58	39.93	38.59	9.7	14.21	21.83	21.2	20.13	16.75	9.07	42.12
QX110	F	56.55	89.48	83.22	31.61	32.39	32.9	86.28	4.37	4.52	40.86	50.23	49.68	13.24	19.32	27.84	30.01	25.42	26.6	12.89	102.56
QX111	M	47.27	73.4	68.49	27.18	24.28	27.33	71.04	3.83	4.04	34.98	42.46	43.81	11.86	18.19	23.5	25.09	21.82	21.32	10.6	56.8
QX112	M	40.63	62.2	59.31	24.08	20.92	23.87	61.15	3.36	3.5	31.65	38.31	38.07	9.73	14.6	20.48	19.71	17.16	18.35	9.19	39.17
QX113	M	43.43	68.02	63.76	25.92	22.85	25.9	66.15	3.65	3.64	32.99	40.25	40.06	10.08	15	22.42	24.14	20.67	16.69	9.83	47.57
QX114	M	45.89	72.13	67.45	26.57	24.22	27.84	70.18	3.41	3.97	35.27	42.47	43.5	10.92	16.56	23.62	24.65	21.77	19.36	10.73	55.94
QX115	M	45.62	71.19	66.7	26.93	24.32	26.81	69.4	3.37	3.92	34.75	42.24	42.89	11.35	17.58	23.41	25.28	21.93	19.04	9.51	55.11
QX116	M	38.22	59.1	55.14	23.81	19.41	21.74	56.97	3.6	3.15	30.57	36.04	34.94	8.58	12.6	18.44	20.35	17.62	14.88	8.43	29.92
QX117	M	64.24	101.29	95.38	35.69	34.29	37.37	99.1	4.39	5.45	45.62	56.4	63.8	19.16	29.13	35.03	38.13	32.34	30.85	15.47	170.44
QX118	M	53.52	86.09	80.75	30.53	28.26	30.94	84.03	4.11	4.63	39.28	48.48	52.75	13.96	21.64	27.96	30.27	25.51	25.61	12.48	93.42
QX119	M	50.05	79.22	73.58	29.43	26.98	30.12	76.98	3.63	4.41	37.87	46.36	47.23	11.72	18.04	26.01	28.08	23.99	23.14	11.2	73.93
QX120	M	40.52	63.74	59.42	24.15	21.22	24.26	61.47	3.26	3.66	31.48	38.16	36.74	9.25	13.58	23.35	22.21	19.03	17.8	8.53	40.64
QX121	M	36.44	56.51	52.91	22.67	19.32	21.39	54.76	3.07	3.27	29.87	35.42	30.99	7.85	11.56	18.17	21.04	18.22	16.4	7.74	27.23
QX122	M	53.81	84.44	79.05	30.71	27.31	31.77	82.5	4.31	4.23	39.81	50.08	51.77	15.45	20.88	27.95	30.13	25.87	25.29	12.15	103.05
QX123	M	48.91	75.67	70.9	28.48	25.96	28.88	74.8	3.78	4.21	37.67	45.3	43.29	10.82	17.18	23.78	26.67	22.63	22.39	10.76	66.19
QX124	M	48.32	75.16	70.01	28.19	25.29	28.74	72.63	3.93	4.25	37.08	44.42	47.22	12.41	19.32	24.54	26.54	22.5	21.98	10.95	63.84
QX125	M	50.46	79.15	74.64	29.11	26.75	29.81	77.43	3.94	4.12	38.82	47.17	48.21	12.8	20.18	25.87	28.26	24.07	23.47	11.22	77.61
QX126	M	50.34	80.54	74.99	28.79	26.57	29.9	78.25	3.93	4.32	37.72	46.3	47.75	12.19	19.81	23.2	24.38	24.31	23.59	12.35	72.81
QX127	M	43.32	66.64	62.5	25.81	21.73	25.25	64.52	3.65	3.69	32.97	40.26	38.22	9.62	14.72	21.72	22.3	16.46	18.71	9.19	45.17
QX128	M	40.61	61.62	57.71	24.16	21.15	23.5	59.67	2.18	3.62	32.14	37.96	34.99	8.41	13.51	19.14	19.98	19.38	18.2	8.6	35.9
QX129	M	36.68	56.86	53.44	22.12	19.08	21.6	55.07	2.97	3.16	29.77	35.09	33.93	8.19	12.5	18.88	20.44	16.65	16.28	8.17	27.09
Note: CL = carapace length; CW = carapace width; ICW = internal carapace width; CFW = carapace frontal width; AW = abdomen width; BH = body height; CWS8 = carapace width at spine 8; DFMS = distance between frontal median spine; DFLS = distance between frontal lateral spine; DLS1 = distance between lateral spine 1; DLS2 = distance between lateral spine 2; FFLC = fixed finger length of the cheliped…

## Sheet: Table S8
Table S8. Correlation analysis between traits.
	CL	CW	ICW	CFW	AW	BH	CWS8	DFMS	DFLS	DLS1	DLS2	FFLC	FFWC	FFHC	MLP1	MLP2	MLP3	DLP4	DWP4	BW（g）
CL	1
CW	0.993**	1
ICW	0.995**	0.997**	1
CFW	0.985**	0.984**	0.985**	1
AW	0.976**	0.970**	0.970**	0.958**	1
BH	0.982**	0.983**	0.982**	0.972**	0.965**	1
CWS8	0.994**	0.995**	0.997**	0.984**	0.972**	0.982**	1
DFMS	0.597**	0.593**	0.596**	0.599**	0.565**	0.591**	0.600**	1
DFLS	0.904**	0.899**	0.901**	0.907**	0.864**	0.884**	0.902**	0.513**	1
DLS1	0.842**	0.845**	0.850**	0.841**	0.801**	0.827**	0.845**	0.513**	0.763**	1
DLS2	0.989**	0.987**	0.991**	0.984**	0.960**	0.974**	0.988**	0.589**	0.910**	0.846**	1
FFLC	0.933**	0.931**	0.936**	0.926**	0.880**	0.919**	0.931**	0.558**	0.848**	0.822**	0.931**	1
FFWC	0.915**	0.915**	0.919**	0.911**	0.849**	0.898**	0.914**	0.541**	0.846**	0.801**	0.914**	0.965**	1
FFHC	0.916**	0.913**	0.919**	0.910**	0.852**	0.895**	0.915**	0.527**	0.846**	0.807**	0.910**	0.982**	0.978**	1
MLP1	0.957**	0.958**	0.962**	0.952**	0.916**	0.944**	0.957**	0.559**	0.871**	0.826**	0.953**	0.943**	0.936**	0.935**	1
MLP2	0.953**	0.951**	0.956**	0.946**	0.914**	0.942**	0.952**	0.563**	0.866**	0.819**	0.948**	0.941**	0.936**	0.931**	0.970**	1
MLP3	0.950**	0.950**	0.955**	0.945**	0.900**	0.937**	0.953**	0.551**	0.871**	0.820**	0.951**	0.941**	0.933**	0.936**	0.967**	0.968**	1
DLP4	0.944**	0.945**	0.949**	0.921**	0.914**	0.931**	0.949**	0.553**	0.887**	0.810**	0.940**	0.887**	0.891**	0.875**	0.927**	0.932**	0.930**	1
DWP4	0.977**	0.974**	0.979**	0.967**	0.952**	0.966**	0.975**	0.579**	0.885**	0.821**	0.972**	0.930**	0.914**	0.912**	0.958**	0.956**	0.955**	0.946**	1
BW (g)	0.966**	0.962**	0.966**	0.956**	0.938**	0.951**	0.962**	0.567**	0.861**	0.825**	0.955**	0.942**	0.932**	0.937**	0.953**	0.948**	0.944**	0.917**	0.959**	1
Note: **Correlation is significant at the 0.01 level. CL = carapace length; CW = carapace width; ICW = internal carapace width; CFW = carapace frontal width; AW = abdomen width; BH = body height; CWS8 = carapace width at spine 8; DFMS = distance between frontal median spine; DFLS = distance between frontal lateral spine; DLS1 = distance between lateral spine 1; DLS2 = distance between lateral spi…

## Sheet: Table S9
Table S9. The alignment and annotation information of SNP markers in QTL for sex and growth-related traits.
Traits	LG	QTL name	SNP number of alignment	SNP number with annotation
Sex	32	qSEX_32-a	6	0
		qSEX_32-b	100	7
CL	46	qCL_46-a	3	1
CW	46	qCW_46-a	3	1
ICW	46	qICW_46-a	3	1
CFW	46	qCFW_46-a	3	1
AW	46	qAW_46-a	3	1
BH	46	qBH_46-a	3	1
CWS8	46	qCWS8_46-a	3	1
DFMS	17	qDFMS_46-a	3	0
DFLS	40	qDFLS_46-a	7	0
DLS1	40	qDLS1_40-a	0	0
		qDLS1_40-b	3	0
		qDLS1_40-c	1	0
		qDLS1_40-d	0	0
	46	qDLS1_46-a	1	1
DLS2	40	qDLS2_40-a	1	0
	46	qDLS2_46-a	3	1
FFLC	46	qFFLC_46-a	1	1
FFWC	46	qFFWC_46-a	3	1
FFHC	46	qFFHC_46-a	3	1
MLP1	46	qMLP1_46-a	2	1
MLP2	46	qMLP2_46-a	0	0
MLP3	46	qMLP3_46-a	1	0
DLP4	40	qDLP4_40-a	2	0
	46	qDLP4_46-a	2	0
		qDLP4_46-b	3	1
DWP4	46	qDWP4_46-a	2	1
BW	46	qBW_46-a	1	1
Total	-	-	166	23

## Sheet: Table S10
Table S10. Association analysis between markers and growth-related traits.
Marker	Genotype (n)	Growth-related traits
		CL	CW	ICW	CFW	AW	BH	CWS8	DFMS	DFLS	DLS1	DLS2	FFLC	FFWC	FFHC	MLP1	MLP2	MLP3	DLP4	DWP4	BW
23029	hh (56)	49.30 ± 8.03ab	77.49 ± 13.26ab	72.47 ± 12.30ab	28.54 ± 3.92ab	26.89 ± 5.36ab	29.23 ± 4.99ab	75.05 ± 12.82ab	-	-	-	45.04 ± 6.25ab	-	11.45 ± 2.44a	17.42 ± 3.82a	24.77 ± 4.15a	-	22.62 ± 3.79a	22.05 ± 4.22a	11.17 ± 2.32ab	-
	kk (56)	46.23 ± 6.89a	72.15 ± 11.22a	67.41 ± 10.35a	27.01 ± 3.19a	24.87 ± 4.18a	27.15 ± 4.06a	69.83 ± 10.77a	-	-	-	42.58 ± 5.49 a	-	10.62 ± 1.92a	16.30 ±3.12a	23.47 ± 3.59a	-	21.53 ± 3.15a	19.91 ± 3.59b	10.38 ± 1.87a	-
	hk (17)	52.66 ± 8.69b	82.91 ± 13.97b	77.40 ± 13.15b	30.16 ± 4.12b	28.95 ± 5.61b	31.17 ± 4.82b	80.55 ± 13.64b	-	-	-	47.40 ± 7.24b	-	12.82 ± 2.61b	19.52 ± 4.25b	26.79 ± 4.51b	-	24.54 ± 4.17b	23.41 ± 4.75a	12.08 ± 2.32b	-
3846	hh (54)	45.93 ± 6.83a	71.71 ± 11.18a	67.02 ± 10.32a	26.89 ± 3.18a	24.64 ± 4.07a	26.98 ± 4.04a	69.40 ± 10.73a	-	-	34.78 ± 4.04a	42.39 ± 5.50a	42.15 ± 7.31a	10.56 ± 1.93a	16.22 ± 3.15a	23.36 ± 3.61a	-	-	19.86 ± 3.61a	10.33 ± 1.89a	59.41 ± 27.68a
	kk (57)	49.07 ± 8.14a	77.12 ± 13.45a	72.10 ± 12.50a	28.42 ± 3.97a	26.74 ± 5.43a	29.11 ± 5.03a	74.68 ± 13.01a	-	-	36.19 ± 5.79a	44.85 ± 6.36a	44.76 ± 8.38a	11.41 ± 2.43a	17.35 ± 3.82a	24.66 ± 4.20a	-	-	21.91 ± 4.31b	11.11 ± 2.35a	75.57 ± 39.38a
	hk (18)	53.74 ± 7.41b	84.55 ± 11.78b	78.91 ± 11.01b	30.61 ± 3.47b	29.78 ± 4.82b	31.72 ± 4.08b	82.13 ± 11.43b	-	-	39.47 ± 3.96b	48.19 ± 6.18b	49.45 ± 7.50b	12.95 ± 2.39b	19.73 ± 3.87b	27.20 ± 3.88b	-	-	23.65 ± 4.23b	12.27 ± 1.98b	97.77 ± 38.70b
7391	hh (56)	46.23 ± 6.89a	72.15 ± 11.22a	67.41 ± 10.35a	27.01 ± 3.19a	24.87 ± 4.18a	27.15 ± 4.06a	69.83 ± 10.77a	-	-	-	42.58 ± 5.49a	42.33 ± 7.24a	10.62 ± 1.92a	16.30 ± 3.12a	23.47 ± 3.59a	25.14 ± 3.74a	21.53 ± 3.15a	19.91 ± 3.59a	10.38 ± 1.87a	-
	kk (57)	49.07 ± 8.14a	77.12 ± 13.45a	72.10 ± 12.50a	28.42 ± 3.97a	26.74 ± 5.43a	29.11 ± 5.03a	74.68 ± 13.01a	-	-	-	44.85 ± 6.36a	44.76 ± 8.38a	11.41 ± 2.43a	17.35 ± 3.82a	24.66 ± 4.20a	26.33 ± 4.69a	22.52 ± 3.83a	21.91 ± 4.31a	11.11 ± 2.35a	-
	hk (16)	53.68 ± 7.87b	84.60 ± 12.52b	79.02 ± 11.70b	30.66 ± 3.68b	29.61 ± 5.08b	31.75 ± 4.34b	82.22 ± 12.15b	-	-	-	48.24 ± 6.57b	49.75 ± 7.92b	13.04 ± 2.53b	19.90 ± 4.08b	27.31 ± 4.10b	29.20 ± 4.37b	25.02 ± 3.77b	23.98 ± 4.27b	12.36 ± 2.08b	-
8848	hh (55)	46.37 ± 6.86a	72.39 ± 11.18a	67.63 ± 10.31a	27.07 ± 3.19a	24.97 ± 4.16a	27.24 ± 4.03a	70.06 ± 10.73a	-	-	-	-	-	10.66 ± 1.91a	16.37 ± 3.11a	-	-	-	20.00 ± 3.56a	-	-
	kk (56)	49.30 ± 8.03ab	77.49 ± 13.25ab	72.47 ± 12.30ab	28.54 ± 3.92ab	26.89 ± 5.36ab	29.23 ± 4.99ab	75.05 ± 12.82ab	-	-	-	-	-	11.45 ± 2.44a	17.42 ± 3.82ab	-	-	-	22.05 ± 4.22b	-	-
	hk (18)	51.86 ± 9.09b	81.59 ± 14.67b	76.16 ± 13.80b	29.81 ± 4.26b	28.42 ± 5.89b	30.65 ± 5.18b	79.24 ± 14.35b	-	-	-	-	-	12.59 ± 2.72b	19.13 ± 4.44b	-	-	-	22.93 ± 5.02b	-	-
46240	..(23)	-	-	-	-	-	-	-	-	-	33.38 ± 6.35a	-	-	-	-	-	-	-	-	-	-
	hh (30)	-	-	-	-	-	-	-	-	-	35.62 ± 4.22ab	-	-	-	-	-	-	-	-	-	-
	kk (40)	-	-	-	-	-	-	-	-	-	37.78 ± 4.54b	-	-	-	-	-	-	-	-	-	-
	hk (36)	-	-	-	-	-	-	-	-	-	36.23 ± 4.82ab	-	-	-	-	-	-	-	-	-	-
30119	hh (34)	-	-	-	-	-	-	-	-	3.99 ± 0.52a	-	-	-	-	-	-	-	-	-	-	-
	kk (36)	-	-	-	-	-	-	-	-	3.68 ± 0.57b	-	-	-	-	-	-	-	-	-	-	-
	hk (59)	-	-	-	-	-	-	-	-	3.99 ± 0.59a	-	-	-	-	-	-	-	-	-	-	-
133224	hh (30)	-	-	-	-	-	-	-	-	3.82 ± 0.64a	-	-	-	-	-	-	-	-	-	-	-
	kk (36)	-	-	-	-	-	-	-	-	3.95 ± 0.56b	-	-	-	-	-	-	-	-	-	-	-
	hk (63)	-	-	-	-	-	-	-	-	3.91 ± 0.57a	-	-	-	-	-	-	-	-	-	-	-
15000	hh (38)	-	-	-	-	-	-	-	-	-	37.85 ± 4.63a	-	-	-	-	-	-	-	-	-	-
	kk (29)	-	-	-	-	-	-	-	-	-	35.82 ± 4.14ab	-	-	-	-	-	-	-	-	-	-
	hk (62)	-	-	-	-	-	-	-	-	-	35.07 ± 5.51b	-	-	-	-	-	-	-	-	-	-
15001	hh (38)	-	-	-	-	-	-	-	-	-	37.85 ± 4.63a	-	-	-	-	-	-	-	-	-	-
	kk (29)	-	-	-	-	-	-	-	-	-	35.82 ± 4.14ab	-	-	-	-	-	-	-	-	-	-
	hk (62)	-	-	-	-	-	-	-	-	-	35.07 ± 5.51b	-	-	-	-	-	-	-	-	-	-
21995	..(1)	-	-	-	-	-	-	-	-	3.47	-	-	-	-	-	-	-	-	-	-	-
	hh (38)	-	-	-	-	-	-	-	-	4.18 ± 0.60a	-	-	-	-	-	-	-	-	-	-	-
	kk (25)	-	-	-	-	-	-	-	-	3.76 ± 0.52b	-	-	-	-	-	-	-	-	-	-	-
	hk (65)	-	-	-	-	-	-	-	-	3.81 ± 0.55b	-	-	-	-	-	-	-	-	-	-	-
43608	hh (32)	-	-	-	-	-	-	-	-	4.18 ± 0.60a	-	46.99 ± 6.27a	-	-	-	-	-	-	22.89 ± 4.14a	-	-
	kk (24)	-	-	-	-	-	-	-	-	3.74 ± 0.50b	-	42.79 ± 6.23b	-	-	-	-	-	-	20.63 ± 4.14a	-	-
	hk (73)	-	-	-	-	-	-	-	-	3.83 ± 0.56b	-	43.59 ± 5.98b	-	-	-	-	-	-	20.82 ± 4.14a	-	-
21257	hh (36)	-	-	-	-	-	-	-	-	3.68 ± 0.57a	-	-	-	-	-	-	-	-	-	-	-
	kk (34)	-	-	-	-	-	-	-	-	3.99 ± 0.52b	-	-	-	-	-	-	-	-	-	-	-
	hk (59)	-	-	-	-	-	-	-	-	3.99 ± 0.59b	-	-	-	-	-	-	-	-	-	-	-
21256	hh (326)	-	-	-	-	-	-	-	-	3.68 ± 0.57a	-	-	-	-	-	-	-	-	-	-	-
	kk (31)	-	-	-	-	-	-	-	-	3.94 ± 0.52b	-	-	-	-	-	-	-	-	-	-	-
	hk (62)	-	-	-	-	-	-	-	-	4.01 ± 0.59b	-	-	-	-	-	-	-	-	-	-	-
25863	hh (36)	-	-	-	-	-	-	-	-	3.68 ± 0.57a	-	-	-	-	-	-	-	-	19.52 ± 3.99a	-	-
	kk (33)	-	-	-	-	-	-	-	-	3.98 ± 0.53b	-	-	-	-	-	-	-	-	22.32 ± 3.95b	-	-
	hk (70)	-	-	-	-	-	-	-	-	3.99 ± 0.59b	-	-	-	-	-	-	-	-	21.80 ± 4.23b	-	-
25862	hh (32)	-	-	-	-	-	-	-	-	3.68 ± 0.57a	-	-	-	-	-	-	-	-	-	-	-
	kk (24)	-	-	-	-	-	-	-	-	3.99 ± 0.52b	-	-	-	-	-	-	-	-	-	-	-
	hk (73)	-	-	-	-	-	-	-	-	3.99 ± 0.59b	-	-	-	-	-	-	-	-	-	-	-
26152	hh (36)	-	-	-	-	-	-	-	-	3.68 ± 0.57a	-	-	-	-	-	-	-	-	-	-	-
	kk (29)	-	-	-	-	-	-	-	-	3.96 ± .49b	-	-	-	-	-	-	-	-	-	-	-
	hk (64)	-	-	-	-	-	-	-	-	4.00 ± 0.60b	-	-	-	-	-	-	-	-	-	-	-
17202	ll (77)	-	-	-	-	-	-	-	-	-	34.81 ± 5.22a	-	-	-	-	-	-	-	-	-	-
	lm (52)	-	-	-	-	-	-	-	-	-	37.91 ± 4.29b	-	-	-	-	-	-	-	-	-	-
17478	ll (75)	-	-	-	-	-	-	-	3.55 ± 0.54a	-	-	-	-	-	-	-	-	-	-	-	-
	lm (54)	-	-	-	-	-	-	-	3.89 ± 1.02b	-	-	-	-	-	-	-	-	-	-	-	-
46616	ll (77)	-	-	-	-	-	-	-	-	-	34.81 ± 5.22a	-	-	-	-	-	-	-	-	-	-
	lm (52)	-	-	-	-	-	-	-	-	-	37.91 ± 4.29b	-	-	-	-	-	-	-	-	-	-
46617	ll (77)	-	-	-	-	-	-	-	-	-	34.81 ± 5.22a	-	-	-	-	-	-	-	-	-	-
	lm (52)	-	-	-	-	-	-	-	-	-	37.91 ± 4.29b	-	-	-	-	-	-	-	-	-	-
134358	ll (75)	-	-	-	-	-	-	-	3.55 ± 0.54a	-	-	-	-	-	-	-	-	-	-	-	-
	lm (54)	-	-	-	-	-	-	-	3.89 ± 1.02b	-	-	-	-	-	-	-	-	-	-	-	-
134359	ll (75)	-	-	-	-	-	-	-	3.55 ± 0.54a	-	-	-	-	-	-	-	-	-	-	-	-
	lm (54)	-	-	-	-	-	-	-	3.89 ± 1.02b	-	-	-	-	-	-	-	-	-	-	-	-
6820	ll (54)	-	-	-	-	-	-	-	-	-	37.84 ± 4.24a	-	-	-	-	-	-	-	-	-	-
	lm (75)	-	-	-	-	-	-	-	-	-	34.77 ± 5.28b	-	-	-	-	-	-	-	-	-	-
6821	ll (54)	-	-	-	-	-	-	-	-	-	37.84 ± 4.24a	-	-	-	-	-	-	-	-	-	-
	lm (75)	-	-	-	-	-	-	-	-	-	34.77 ± 5.28b	-	-	-	-	-	-	-	-	-	-
6822	ll (54)	-	-	-	-	-	-	-	-	-	37.84 ± 4.24a	-	-	-	-	-	-	-	-	-	-
	lm (75)	-	-	-	-	-	-	-	-	-	34.77 ± 5.28b	-	-	-	-	-	-	-	-	-	-
7073	ll (52)	-	-	-	-	-	-	-	-	-	37.91 ± 4.29a	-	-	-	-	-	-	-	-	-	-
	lm (77)	-	-	-	-	-	-	-	-	-	34.81 ± 5.22b	-	-	-	-	-	-	-	-	-	-
7994	ll (52)	-	-	-	-	-	-	-	-	-	37.91 ± 4.29a	-	-	-	-	-	-	-	-	-	-
	lm (77)	-	-	-	-	-	-	-	-	-	34.81 ± 5.22b	-	-	-	-	-	-	-	-	-	-
47742	ll (53)	-	-	-	-	-	-	-	-	-	37.91 ± 4.25a	-	-	-	-	-	-	-	-	-	-
	lm (76)	-	-	-	-	-	-	-	-	-	34.77 ± 5.24b	-	-	-	-	-	-	-	-	-	-
47743	ll (53)	-	-	-	-	-	-	-	-	-	37.91 ± 4.25a	-	-	-	-	-	-	-	-	-	-
	lm (76)	-	-	-	-	-	-	-	-	-	34.77 ± 5.24b	-	-	-	-	-	-	-	-	-	-
81165	ll (52)	-	-	-	-	-	-	-	-	-	37.91 ± 4.29a	-	-	-	-	-	-	-	-	-	-
	lm (77)	-	-	-	-	-	-	-	-	-	34.81 ± 5.22b	-	-	-	-	-	-	-	-	-	-
12991	nn (67)	-	-	-	-	-	-	-	-	-	-	-	-	-	-	-	-	-	22.04 ± 4.22a	-	-
	np (62)	-	-	-	-	-	-	-	-	-	-	-	-	-	-	-	-	-	20.49 ± 4.08b	-	-
17325	nn (67)	-	-	-	-	-	-	-	-	-	-	-	-	-	-	-	-	-	22.03 ± 4.22a	-	-
	np (62)	-	-	-	-	-	-	-	-	-	-	-	-	-	-	-	-	-	20.50 ± 4.09b	-	-
1904	nn (68)	-	-	-	-	-	-	-	-	-	-	-	-	-	-	-	-	-	22.06 ± 4.19a	-	-
	np (61)	-	-	-	-	-	-	-	-	-	-	-	-	-	-	-	-	-	20.45 ± 4.10b	-	-
1905	nn (68)	-	-	-	-	-	-	-	-	-	-	-	-	-	-	-	-	-	22.06 ± 4.19a	-	-
	np (61)	-	-	-	-	-	-	-	-	-	-	-	-	-	-	-	-	-	20.45 ± 4.10b	-	-
19488	nn (68)	-	-	-	-	-	-	-	-	-	-	-	-	-	-	-	-	-	22.06 ± 4.19a	-	-
	np (61)	-	-	-	-	-	-	-	-	-	-	-	-	-	-	-	-	-	20.45 ± 4.10b	-	-
21076	nn (67)	-	-	-	-	-	-	-	-	-	-	-	-	-	-	-	-	-	22.04 ± 4.22a	-	-
	np (62)	-	-	-	-	-	-	-	-	-	-	-	-	-	-	-	-	-	20.49 ± 4.08b	-	-
21079	nn (67)	-	-	-	-	-	-	-	-	-	-	-	-	-	-	-	-	-	22.04 ± 4.22a	-	-
	np (62)	-	-	-	-	-	-	-	-	-	-	-	-	-	-	-	-	-	20.49 ± 4.08b	-	-
2388	nn (68)	-	-	-	-	-	-	-	-	-	-	-	-	-	-	-	-	-	22.06 ± 4.19a	-	-
	np (61)	-	-	-	-	-	-	-	-	-	-	-	-	-	-	-	-	-	20.45 ± 4.10b	-	-
24683	nn (68)	-	-	-	-	-	-	-	-	-	-	-	-	-	-	-	-	-	22.06 ± 4.19a	-	-
	np (61)	-	-	-	-	-	-	-	-	-	-	-	-	-	-	-	-	-	20.45 ± 4.10b	-	-
25957	nn (68)	-	-	-	-	-	-	-	-	-	-	-	-	-	-	-	-	-	22.06 ± 4.19a	-	-
	np (61)	-	-	-	-	-	-	-	-	-	-	-	-	-	-	-	-	-	20.45 ± 4.10b	-	-
33661	nn (67)	-	-	-	-	-	-	-	-	-	-	-	-	-	-	-	-	-	22.03 ± 4.22a	-	-
	np (62)	-	-	-	-	-	-	-	-	-	-	-	-	-	-	-	-	-	20.50 ± 4.09b	-	-
35550	nn (67)	-	-	-	-	-	-	-	-	-	-	-	-	-	-	-	-	-	22.03 ± 4.22a	-	-
	np (62)	-	-	-	-	-	-	-	-	-	-	-	-	-	-	-	-	-	20.50 ± 4.09b	-	-
3845	nn (67)	-	-	-	-	-	-	-	-	-	-	-	-	-	-	-	-	-	22.04 ± 4.22a	-	-
	np (62)	-	-	-	-	-	-	-	-	-	-	-	-	-	-	-	-	-	20.49 ± 4.08b	-	-
40739	nn (67)	-	-	-	-	-	-	-	-	-	-	-	-	-	-	-	-	-	22.04 ± 4.22a	-	-
	np (62)	-	-	-	-	-	-	-	-	-	-	-	-	-	-	-	-	-	20.49 ± 4.08b	-	-
8841	nn (67)	-	-	-	-	-	-	-	-	-	-	-	-	-	-	-	-	-	22.04 ± 4.22a	-	-
	np (62)	-	-	-	-	-	-	-	-	-	-	-	-	-	-	-	-	-	20.49 ± 4.08b	-	-
8842	nn (67)	-	-	-	-	-	-	-	-	-	-	-	-	-	-	-	-	-	22.04 ± 4.22a	-	-
	np (62)	-	-	-	-	-	-	-	-	-	-	-	-	-	-	-	-	-	20.49 ± 4.08b	-	-
1653	nn (68)	-	-	-	-	-	-	-	-	4.08 ± 0.57a	-	46.08 ± 6.05a	-	-	-	-	-	-	22.54 ± 4.00a	-	-
	np (61)	-	-	-	-	-	-	-	-	3.71 ± 0.54b	-	42.28 ± 5.91b	-	-	-	-	-	-	19.92 ± 4.03b	-	-
1723	nn (69)	-	-	-	-	-	-	-	-	4.08 ± 0.56a	-	-	-	-	-	-	-	-	-	-	-
	np (60)	-	-	-	-	-	-	-	-	3.70 ± 0.54b	-	-	-	-	-	-	-	-	-	-	-
1724	nn (68)	-	-	-	-	-	-	-	-	4.07 ± 0.56a	-	-	-	-	-	-	-	-	-	-	-
	np (61)	-	-	-	-	-	-	-	-	3.71 ± 0.55b	-	-	-	-	-	-	-	-	-	-	-
6974	nn (68)	-	-	-	-	-	-	-	-	4.08 ± 0.57a	-	46.08 ± 6.05a	-	-	-	-	-	-	22.54 ± 4.00a	-	-
	np (61)	-	-	-	-	-	-	-	-	3.71 ± 0.54b	-	42.28 ± 5.91b	-	-	-	-	-	-	19.92 ± 4.03b	-	-
48059	nn (68)	-	-	-	-	-	-	-	-	4.08 ± 0.57a	-	46.08 ± 6.05a	-	-	-	-	-	-	22.54 ± 4.00a	-	-
	np (61)	-	-	-	-	-	-	-	-	3.71 ± 0.54b	-	42.28 ± 5.91b	-	-	-	-	-	-	19.92 ± 4.03b	-	-
8305	nn (65)	-	-	-	-	-	-	-	-	-	-	-	-	-	-	-	-	-	22.30 ±4.11a	-	-
	np (64)	-	-	-	-	-	-	-	-	-	-	-	-	-	-	-	-	-	20.27 ±4.09b	-	-
8306	nn (65)	-	-	-	-	-	-	-	-	-	-	-	-	-	-	-	-	-	22.30 ±4.11a	-	-
	np (64)	-	-	-	-	-	-	-	-	-	-	-	-	-	-	-	-	-	20.27 ±4.09b	-	-
26149	nn (68)	-	-	-	-	-	-	-	-	4.07 ± 0.56a	-	-	-	-	-	-	-	-	-	-	-
	np (61)	-	-	-	-	-	-	-	-	3.71 ± 0.55b	-	-	-	-	-	-	-	-	-	-	-
30118	nn (69)	-	-	-	-	-	-	-	-	4.08 ± 0.56a	-	-	-	-	-	-	-	-	-	-	-
	np (60)	-	-	-	-	-	-	-	-	3.70 ± 0.54b	-	-	-	-	-	-	-	-	-	-	-
43609	nn (69)	-	-	-	-	-	-	-	-	4.08 ± 0.56a	-	-	-	-	-	-	-	-	-	-	-
	np (60)	-	-	-	-	-	-	-	-	3.70 ± 0.54b	-	-	-	-	-	-	-	-	-	-	-
133980	nn (68)	-	-	-	-	-	-	-	-	4.08 ± 0.57a	-	46.08 ± 6.05a	-	-	-	-	-	-	22.54 ± 4.00a	-	-
	np (61)	-	-	-	-	-	-	-	-	3.71 ± 0.54b	-	42.28 ± 5.91b	-	-	-	-	-	-	19.92 ± 4.03b	-	-
134408	nn (62)	-	-	-	-	-	-	-	-	-	-	-	-	-	-	-	-	-	20.50 ± 4.09a	-	-
	np (67)	-	-	-	-	-	-	-	-	-	-	-	-	-	-	-	-	-	22.03 ± 4.22b	-	-
3849	nn (61)	-	-	-	-	-	-	-	-	-	-	-	-	-	-	-	-	-	22.45 ± 4.10a	-	-
	np (68)	-	-	-	-	-	-	-	-	-	-	-	-	-	-	-	-	-	22.06 ± 4.19b	-	-
3950	nn (61)	-	-	-	-	-	-	-	-	-	-	-	-	-	-	-	-	-	22.45 ± 4.10a	-	-
	np (68)	-	-	-	-	-	-	-	-	-	-	-	-	-	-	-	-	-	22.06 ± 4.19b	-	-
3951	nn (61)	-	-	-	-	-	-	-	-	-	-	-	-	-	-	-	-	-	22.45 ± 4.10a	-	-
	np (68)	-	-	-	-	-	-	-	-	-	-	-	-	-	-	-	-	-	22.06 ± 4.19b	-	-
44096	nn (61)	-	-	-	-	-	-	-	-	-	-	-	-	-	-	-	-	-	22.45 ± 4.10a	-	-
	np (68)	-	-	-	-	-	-	-	-	-	-	-	-	-	-	-	-	-	22.06 ± 4.19b	-	-
44097	nn (61)	-	-	-	-	-	-	-	-	-	-	-	-	-	-	-	-	-	22.45 ± 4.10a	-	-
	np (68)	-	-	-	-	-	-	-	-	-	-	-	-	-	-	-	-	-	22.06 ± 4.19b	-	-
30950	nn (61)	-	-	-	-	-	-	-	-	-	-	-	-	-	-	-	-	-	22.45 ± 4.10a	-	-
	np (68)	-	-	-	-	-	-	-	-	-	-	-	-	-	-	-	-	-	22.06 ± 4.19b	-	-
37201	nn (61)	-	-	-	-	-	-	-	-	-	-	-	-	-	-	-	-	-	22.45 ± 4.10a	-	-
	np (68)	-	-	-	-	-	-	-	-	-	-	-	-	-	-	-	-	-	22.06 ± 4.19b	-	-
6926	nn (64)	-	-	-	-	-	-	-	-	-	-	-	-	-	-	-	-	-	20.27 ± 4.09a	-	-
	np (65)	-	-	-	-	-	-	-	-	-	-	-	-	-	-	-	-	-	22.37 ± 4.11b	-	-
19491	nn (67)	-	-	-	-	-	-	-	-	-	-	-	-	-	-	-	-	-	22.04 ± 4.22a	-	-
	np (62)	-	-	-	-	-	-	-	-	-	-	-	-	-	-	-	-	-	20.49 ± 4.08b	-	-
Note: The alphabets 'a', 'b', 'ab' indicate significant difference (P < 0.05) among genotypes of the same marker for each growth-related trait, and the symbol '-' indicates that no significant association exist between markers and growth-related traits. Markers with red colour show significantly association with 10-16 growth-related traits (P < 0.05). CL = carapace length; CW = carapace width; IC…
